# Supplementary material for: High-Throughput Mass Spectrometry Analysis of N-Glycans and Protein Markers after FUT8 Knockdown in the Syngeneic SW480/SW620 Colorectal Cancer Cell Model
Source: J Proteome Res. 2024 Mar 20;23(4):1379–98. doi: 10.1021/acs.jproteome.3c00833 (PMC11002942; doi:10.1021/acs.jproteome.3c00833)
Supplement: Supplementary file 2 — pr3c00833_si_002.xlsx [file pr3c00833_si_002.xlsx]

## Sheet: SW480
Processing Parameters
Charge carrier used for all analytes	sodium	Mass modifiers applied to all analytes	free
Extraction width	0.49
Background detection window	20
Minimum signal-to-noise ratio used in percentage based QC	2
Minimum fraction of total isotopic distribution used for extraction	0.95
Relative Area - Background Area	Calibrated	H3N2	H3N2F1	H4N2	H3N3	H5N2	H3N3F1	H4N3	H3N4	H5N2F1	H6N2	H4N3F1	H5N3	H3N4F1	H4N4	H3N5	H7N2	H5N3F1	H6N3	H3N4F2	H4N4F1	H5N4	H3N5F1	H4N5	H4N3L1F1	H8N2	E1H4N3F1	H6N3F1	E1H5N3	H4N4F2	H5N4F1	E1H4N4	H6N4	H3N5F2	H4N5F1	H5N5	H5N3L1F1	H3N6F1	H6N3L1	H9N2	H4N4L1F1	E1H5N3F1	H7N3F1	H5N4L1	E1H6N3	H5N4F2	E1H4N4F1	H6N4F1	E1H5N4
	[M+Na	933.317	1079.37	1095.37	1136.4	1257.42	1282.45	1298.45	1339.48	1403.48	1419.48	1444.51	1460.5	1485.53	1501.53	1542.56	1581.53	1606.56	1622.55	1631.59	1647.59	1663.58	1688.61	1704.61	1717.59	1743.58	1763.63	1768.61	1779.63	1793.64	1809.64	1820.66	1825.63	1834.67	1850.67	1866.66	1879.64	1891.69	1895.64	1905.63	1920.67	1925.69	1930.67	1936.67	1941.68	1955.7	1966.71	1971.69	1982.71
SW480 F52L_1_0_J10_1	1	0.00184077	0.00471469	0.00259937	0.000700496	0.0125044	0.0012111	0.0024717	0.00273199	0.000958217	0.0250643	0.00117545	0.00159754	0.00285144	0.00322475	0.00269536	0.0281854	0.00232595	0.00264541	0.00110534	0.00193253	0.0112672	0.00751059	0.00200714	0.000791276	0.0531809	0.00118259	0.00191324	0.00182263	0.00166082	0.00333955	0.0009655	0.000975792	0.00087825	0.0072918	0.00218388	0.00147059	0.00472769	0.000611129	0.0470235	0.000688235	0.000747211	0.000648141	0.0153157	0.0050388	0.00128096	0.00176095	0.00120926	0.0150498
SW480 F52L_1_0_J11_1	1	0.00279208	0.00716455	0.00199007	0.000529842	0.0159346	0.00106379	0.00305211	0.00320626	0.00116521	0.0321872	0.000838694	0.00123066	0.003528	0.00434721	0.00523912	0.0367883	0.00370005	0.00368471	0.0022586	0.00136142	0.0111339	0.00724728	0.00148063	0.00144806	0.0664313	0.00131017	0.00188401	0.00114454	0.000962943	0.00392724	0.00181124	0.00122841	0.00139224	0.00821255	0.00261572	0.00135907	0.00523738	0.00201961	0.0553288	0.00150561	0.00120057	0.000906709	0.0126121	0.00520801	0.000679776	0.00192755	0.0011692	0.0130326
SW480 F52L_1_0_J12_1	1	0.00267745	0.00469622	0.00241884	0.000979263	0.0144026	0.00109831	0.00130232	0.0041991	0.000676203	0.0322371	0.00060391	0.00178508	0.00323749	0.0028575	0.00433639	0.0360208	0.00175186	0.00236534	0.000995083	0.0014241	0.0120765	0.00761597	0.00205468	0.00161887	0.0681124	0.00181707	0.00193184	0.00158144	0.000674339	0.00433122	0.000981415	0.00147498	0.000827597	0.00745787	0.00207909	0.000573553	0.00517303	0.00127157	0.0577573	0.00109848	0.000959451	0.000735379	0.0113426	0.00520841	0.0010809	0.0012562	0.000626037	0.0151402
SW480 F52L_1_0_J9_1	1	0.00150437	0.00186219	0.00110345	0.000567951	0.0107959	0.00105535	0.00177034	0.00183491	0.00034819	0.02442	0.000539608	0.00179692	0.00223609	0.00244687	0.00258616	0.0303896	0.00209103	0.00258632	0.000782639	0.00143426	0.0147179	0.00587005	0.00166556	0.000795741	0.0607892	0.00100479	0.00186502	0.0014308	0.000577244	0.00328073	0.0011636	0.00158608	0.00051117	0.00619034	0.00268986	0.000794975	0.00391696	0.000837547	0.0545588	0.000615016	0.00111437	0.000787836	0.0127119	0.00555603	0.00097878	0.00145207	0.00118432	0.020523
SW480 F52L_2_0_L10_1	1	0.00434569	0.00583312	0.00302409	0.00130264	0.0141414	0.000841628	0.00110864	0.00595153	0.0004766	0.0316039	0.000370947	0.00199399	0.00303029	0.00427788	0.00472869	0.0345548	0.00275253	0.00234522	0.00125536	0.00166255	0.012508	0.00768898	0.00198273	0.00117047	0.0710998	0.00155089	0.00220671	0.00243339	0.000874653	0.00390824	0.0014624	0.00120818	0.000823389	0.00681724	0.00224293	0.00129429	0.00480272	0.00144312	0.0615209	0.000797069	0.00073617	0.00163647	0.0170515	0.00586361	0.000779137	0.00228885	0.000795185	0.0192464
SW480 F52L_2_0_L11_1	1	0.00256611	0.00332273	0.00270449	0.00147362	0.0152989	0.000816104	0.00143089	0.0039952	0.000475901	0.0457366	0.000572417	0.00161591	0.00354627	0.00279602	0.0036736	0.0530436	0.00234479	0.00307863	0.000859301	0.00196784	0.0153121	0.00889576	0.0022164	0.00102816	0.109697	0.00136937	0.0019326	0.00140426	0.000664753	0.00454892	0.00178277	0.00185032	0.00107756	0.00838898	0.00242613	0.000682038	0.00588831	0.00100777	0.0942697	0.00100366	0.000775201	0.000658541	0.00810043	0.00521221	0.000951396	0.0012374	0.00100305	0.0190233
SW480 F52L_2_0_L12_1	1	0.00352267	0.00652613	0.00301371	0.00150024	0.0155877	0.000357206	0.00246658	0.0054396	0.000524188	0.031263	0.000495356	0.00259943	0.00331667	0.0037008	0.00593155	0.0345344	0.00255942	0.00206823	0.0018677	0.00212813	0.0123682	0.00657302	0.00199641	0.00212713	0.0711173	0.00226766	0.00257975	0.00137849	0.00114268	0.00344955	0.00186948	0.00133513	0.000917336	0.00581067	0.00101759	0.00168724	0.00343911	0.00148789	0.0597839	0.000760456	0.00153263	0.00123648	0.0138776	0.00534457	0.00117062	0.00179308	0.00122963	0.0162434
SW480 F52L_2_0_L9_1	1	0.0029017	0.00398698	0.00205594	0.00121021	0.0130547	0.000859911	0.00118896	0.00436538	0.000413681	0.0323867	0.000356883	0.00149219	0.00341831	0.00277462	0.00433103	0.03785	0.00194874	0.00372579	0.00142142	0.00256161	0.0123009	0.00976158	0.00208322	0.00146093	0.0773614	0.00150953	0.00205791	0.00149791	0.000776455	0.00457852	0.00105606	0.001689	0.00104818	0.00999375	0.00260686	0.000745965	0.00753188	0.00235643	0.0718573	0.00112646	0.00106563	0.0012256	0.0112539	0.00688411	0.00124651	0.00140773	0.000925471	0.0165463
SW480 F52L_3_0_N10_1	1	0.00558862	0.00396642	0.00417634	0.000881594	0.0124933	0.00120997	0.00232686	0.00436558	0.00174056	0.0275415	0.0012178	0.00239808	0.00405252	0.00313009	0.00231639	0.0282552	0.00226459	0.00243732	0.00142404	0.00156158	0.0125761	0.00914253	0.00226814	0.00123391	0.0536584	0.00114003	0.00126787	0.00249682	0.00163733	0.00373155	0.00206371	0.00169121	0.00169068	0.00903571	0.00249494	0.00115649	0.0051693	0.000899079	0.0498144	0.00244586	0.00185065	0.000508012	0.0197343	0.00602492	0.00222785	0.00156859	0.00139116	0.0200081
SW480 F52L_3_0_N11_1	1	0.00152802	0.00284943	0.00147126	0.000676055	0.0136553	0.00133566	0.00118466	0.00227123	0.000711753	0.0335796	0.00103478	0.00161084	0.00320013	0.00200904	0.00290897	0.0367836	0.00185738	0.00251419	0.000899894	0.00194658	0.0136891	0.00948076	0.00212796	0.00121234	0.0745996	0.000992657	0.00185678	0.00205417	0.000865619	0.00454069	0.00129101	0.00156373	0.000685895	0.00992614	0.00249273	0.00121059	0.00654033	0.00109568	0.0683143	0.000862099	0.00140739	0.000580659	0.0153208	0.00562813	0.00114247	0.00139044	0.00145144	0.0177531
SW480 F52L_3_0_N12_1	1	0.00206863	0.003597	0.00208959	0.000830037	0.0158904	0.00120931	0.0018331	0.00309122	0.000906556	0.0395443	0.000460932	0.00182613	0.00364247	0.00195538	0.00343321	0.045233	0.00192986	0.00267232	0.000509142	0.00236518	0.0146046	0.00893331	0.00236149	0.00101199	0.0867723	0.00115956	0.00147525	0.00129274	0.000949327	0.00406438	0.00163366	0.00165026	0.000888609	0.0091898	0.00273186	0.00114783	0.00573182	0.000989829	0.0779637	0.00105169	0.00103483	0.00102022	0.0112009	0.00540562	0.00135624	0.00161527	0.00148685	0.0179919
SW480 F52L_3_0_N9_1	1	0.000953918	0.00160365	0.00107218	0.000631753	0.0107554	0.00135595	0.00147628	0.0014463	0.000361828	0.0254405	0.00072766	0.00141563	0.00247121	0.0021093	0.00221727	0.0293588	0.00164247	0.00238489	0.000492562	0.00182882	0.0160682	0.00693154	0.0019333	0.00061092	0.063233	0.000996765	0.00172133	0.00191188	0.000954647	0.00398124	0.00132854	0.00163527	0.000782549	0.00735294	0.00326381	0.000815111	0.00498374	0.000708264	0.0591843	0.00214974	0.00149461	0.000668183	0.0149383	0.00636201	0.00134556	0.00139489	0.00155489	0.0254454
SW480 F52_1_0_J13_1	1	0.00295829	0.00392235	0.00182459	0.000751687	0.0102132	0.000224939	0.00275145	0.00356808	0.00050678	0.0236517	0.000550293	0.00158189	0.00136559	0.00321447	0.00268935	0.0322544	0.00177041	0.00296543	0.00105323	0.00108329	0.0210622	0.00101901	0.00134706	0.000892571	0.0589615	0.00120904	0.00188761	0.00133921	0.000929509	0.00302056	0.00211609	0.00153646	0.000432164	0.00283089	0.00290341	0.000489472	0.000963647	0.00130446	0.0619755	0.000844295	0.00121681	0.000581286	0.00925056	0.00557189	0.00137701	0.00198704	0.00184804	0.0277281
SW480 F52_1_0_J15_1	1	0.00390864	0.00536247	0.00281804	0.00119054	0.0129134	0.00107365	0.00445793	0.00314475	0.00065966	0.0259422	0.00090624	0.00168275	0.00226799	0.00454877	0.00492694	0.0322294	0.00350493	0.00319942	0.00212869	0.00140677	0.021664	0.00200984	0.00264926	0.0012467	0.0565499	0.0027878	0.00292864	0.00187097	0.00161172	0.00284655	0.00263279	0.00139324	0.000308315	0.00258518	0.00298738	0.00146718	0.00158533	0.00123456	0.055977	0.0010542	0.000902539	0.000784702	0.0100999	0.00478637	0.000924355	0.00207573	0.000882515	0.0265523
SW480 F52_2_0_L13_1	1	0.00197472	0.00232431	0.00187967	0.000580485	0.0110307	0.000548053	0.0020789	0.00195363	0.000619634	0.0290595	0.000561379	0.00167576	0.00145121	0.0028298	0.00263505	0.0437451	0.00205112	0.00320904	0.000684043	0.00130459	0.0211859	0.00115262	0.00162177	0.000882034	0.084776	0.00115878	0.00199295	0.00109062	0.0003963	0.0039919	0.00205435	0.00223282	0.000408509	0.00358761	0.00290877	0.000732014	0.000761226	0.000675213	0.088915	0.000598626	0.00105953	0.000720698	0.00742798	0.00544678	0.000933965	0.00119218	0.00160433	0.0249037
SW480 F52_2_0_L16_1	1	0.00293677	0.00471954	0.00223854	0.000660566	0.00982214	0.000272795	0.00273152	0.00447706	0.000345152	0.0190061	0.00063837	0.00156247	0.00163371	0.00343615	0.00221903	0.0302844	0.0023115	0.00223531	0.000883664	0.00111331	0.0216368	0.0023941	0.00173009	0.00141315	0.0561858	0.00124437	0.00140641	0.00109946	0.0012525	0.002034	0.00141215	0.00136408	0.000303463	0.0030581	0.00311709	0.000636823	0.000299548	0.00101501	0.0587383	0.00068081	0.00136521	0.00127186	0.0123391	0.00522812	0.00129337	0.000963184	0.000916021	0.0295421
SW480 F52_3_0_N13_1	1	0.00330353	0.00471601	0.00381777	0.00172444	0.0150038	0.000790095	0.00397311	0.00496471	0.000612983	0.0290198	0.000498495	0.00174333	0.00174321	0.00354051	0.00323346	0.03263	0.00193219	0.00302688	0.000700486	0.00169133	0.0257636	0.00106866	0.00196373	0.00152291	0.05589	0.00166856	0.000970941	0.00260729	0.000628392	0.0032643	0.00166288	0.00190702	0.00113512	0.00348139	0.00317982	0.00102221	0.000993315	0.00113823	0.0587482	0.000846584	0.00196742	0.00137398	0.0172315	0.00851768	0.00119859	0.00131032	0.00126903	0.0475213
SW480 F52_3_0_N14_1	1	0.00155974	0.00294489	0.00168249	0.000531952	0.0121637	0.000594604	0.00262968	0.00219484	0.000293552	0.0294133	0.000476781	0.00186166	0.00156016	0.00248244	0.00267152	0.0378176	0.0021736	0.00338777	0.000633246	0.00187233	0.0243568	0.00123086	0.00169634	0.000987068	0.0704113	0.00116805	0.0015806	0.00157633	0.00115865	0.00359215	0.00143418	0.00191571	0.000665719	0.00356482	0.00325579	0.00156237	0.000857533	0.000544048	0.0718528	0.000570757	0.00209783	0.000718528	0.00953494	0.00651397	0.00109413	0.00164855	0.00164078	0.0320184
SW480 F52_3_0_N15_1	1	0.00228161	0.00440629	0.00219403	0.000961256	0.0114106	0.000406827	0.00260468	0.00354844	0.00054612	0.0240594	0.000278299	0.00190463	0.00133145	0.00285491	0.0032651	0.0315347	0.00193923	0.00325327	0.000766221	0.00114272	0.0247184	0.00125612	0.00224224	0.00108916	0.0558986	0.00153088	0.00154691	0.00189978	0.00140093	0.00258089	0.00191283	0.00175493	0.00058617	0.00283644	0.00313679	0.00209748	0.000986303	0.00089131	0.0605296	0.00107339	0.00219469	0.000834684	0.0117019	0.00629606	0.00128367	0.00140266	0.00117985	0.0350418
SW480 F52_3_0_N16_1	1	0.00247089	0.00343476	0.00275408	0.00123167	0.0117095	0.00038269	0.00268393	0.00365464	0.000328403	0.02696	0.000559101	0.00190287	0.00169352	0.00317873	0.00235233	0.0336056	0.00191366	0.00345585	0.000504174	0.00117579	0.028523	0.000957684	0.00188461	0.000899809	0.0581791	0.00140428	0.00141936	0.00182507	0.000493883	0.00271613	0.00172071	0.00161065	0.000594965	0.00260287	0.00339434	0.00111981	0.000777584	0.000584972	0.0648052	0.00117896	0.00145585	0.00128639	0.0116987	0.00639316	0.000826193	0.00157405	0.000930906	0.0437222
SW480 F59L_1_0_J17_1	1	0.00199291	0.00317277	0.00210544	0.000886539	0.00917489	0.000596021	0.000918616	0.00327641	0.000217158	0.0239472	0.000820621	0.00165886	0.00144982	0.00212644	0.00428327	0.0382818	0.00258642	0.00278119	0.0018631	0.000821567	0.00872224	0.000892672	0.00134331	0.0034729	0.0788247	0.00261441	0.00219412	0.00241422	0.000755977	0.00258996	0.0017081	0.00135416	0.00126849	0.00308206	0.00179491	0.00161051	0.00194941	0.00235193	0.0543198	0.00161318	0.00119612	0.00123508	0.0200673	0.00697466	0.00224772	0.00348571	0.000522474	0.0156147
SW480 F59L_1_0_J19_1	1	0.00242672	0.00387526	0.00263245	0.000752968	0.00906051	0.00071845	0.00248478	0.00403512	0.00090375	0.0213006	0.000880134	0.00162737	0.00154106	0.00326013	0.00233158	0.0319946	0.00417166	0.00278545	0.00109654	0.00143995	0.0117321	0.00197836	0.00049159	0.000953821	0.0642243	0.00219413	0.00264723	0.00203233	0.0018776	0.00199255	0.00257002	0.00131544	0.00122396	0.00304673	0.00170043	0.00186024	0.000894481	0.000962455	0.0471351	0.00107254	0.00138992	0.00200418	0.0235651	0.00733476	0.0015974	0.00174136	0.00103674	0.0166853
SW480 F59L_2_0_L17_1	1	0.00106169	0.00142656	0.00112795	0.00049908	0.0084825	0.000605869	0.00182005	0.00123724	0.000170632	0.0245603	0.000540096	0.00129244	0.000791654	0.00222344	0.00148596	0.041359	0.00221246	0.00292533	0.000377179	0.00107236	0.0204092	0.00120217	0.00143927	0.000975475	0.0917109	0.00132776	0.00223892	0.00150228	0.00112548	0.00247793	0.00179581	0.000843022	0.000205625	0.00187026	0.00258299	0.00122055	0.00107246	0.000965327	0.0782678	0.00112301	0.00162101	0.000615303	0.00871953	0.00584003	0.00125586	0.00154942	0.000983642	0.0292074
SW480 F59L_2_0_L19_1	1	0.00145749	0.0015892	0.00117995	0.000756359	0.00853483	0.000205918	0.00208726	0.0016042	0.000137321	0.0240862	0.000606245	0.00130254	0.000721232	0.00246674	0.00207681	0.039809	0.00193064	0.00306548	0.000358975	0.000836281	0.0229908	0.000708348	0.000920117	0.000395158	0.0897247	0.00106382	0.00158317	0.00130376	0.000675054	0.00201756	0.00124394	0.00128569	0.000369146	0.00152632	0.00313562	0.00116312	0.000748467	0.000700406	0.0827977	0.0007641	0.0018152	0.00118991	0.00773544	0.00545026	0.00094153	0.0012421	0.000789562	0.0311261
SW480 F59L_2_0_L20_1	1	0.00183536	0.00341862	0.00169203	0.000669943	0.00783115	0.000158517	0.00181561	0.00370108	0.000117234	0.0165492	0.000128282	0.00200761	0.000566464	0.0028025	0.00264531	0.0268644	0.00184918	0.00282669	0.000939064	0.000880458	0.0183831	0.000803887	0.00132596	0.00105674	0.0642642	0.00128935	0.00157528	0.000959596	0.00121301	0.00162696	0.00141388	0.000715693	0.000588571	0.0016938	0.00250967	0.000770737	0.00118729	0.00105127	0.0630079	0.000519734	0.00140048	0.00134109	0.0122451	0.00526283	0.00094109	0.00160133	0.00035919	0.0268503
SW480 F59L_3_0_N17_1	1	0.00195852	0.00304621	0.00169871	0.000914225	0.010635	0.00066628	0.00132121	0.00278417	0.000342916	0.027062	0.00102734	0.00156083	0.00139955	0.0017013	0.00126864	0.045137	0.00240997	0.00252883	0.00077721	0.00156812	0.0115813	0.00141403	0.00129337	0.000750177	0.0909959	0.00126515	0.00124888	0.00258663	0.00130379	0.00317612	0.00145624	0.000916081	0.00075001	0.0025643	0.00235407	0.00164392	0.000979969	0.00121871	0.0650383	0.00120315	0.00222165	0.000660937	0.0227675	0.00797011	0.00193075	0.00224514	0.00100687	0.0198727
SW480 F59L_3_0_N18_1	1	0.00218036	0.00385031	0.00200583	0.00112798	0.012584	0.000203795	0.00236586	0.00349277	9.21463e-05	0.0335883	0.000747721	0.00174291	0.00184785	0.00294642	0.00312246	0.0548173	0.0022908	0.00297808	0.000934868	0.00147567	0.0154663	0.00129886	0.00130993	0.00129046	0.114471	0.00139967	0.00125085	0.00179313	0.000738011	0.00314762	0.00146218	0.00141902	0.00102044	0.00214735	0.00278805	0.00171787	0.00090845	0.000804521	0.0823455	0.00100739	0.00203978	0.00107433	0.0135102	0.00605354	0.00121807	0.00185412	0.000829063	0.0229584
SW480 F59L_3_0_N19_1	1	0.00126761	0.0025923	0.00112169	0.000826936	0.00949243	0.000547549	0.00119532	0.00233648	0.000120789	0.0271918	0.000831865	0.0016098	0.0014097	0.00193216	0.00177811	0.0456922	0.001529	0.00272188	0.000607508	0.00122917	0.0141597	0.00133317	0.00114822	0.000784388	0.094682	0.00124386	0.00132461	0.0023336	0.000955759	0.00333659	0.00158784	0.00129478	0.000499145	0.00214086	0.00288137	0.00151522	0.00125942	0.000869402	0.0679999	0.00111234	0.00246759	0.000769488	0.018667	0.00762186	0.00138665	0.00185523	0.000889844	0.0241778
SW480 F59L_3_0_N20_1	1	0.00140978	0.00179306	0.00144095	0.000541791	0.0102197	0.000656041	0.00224076	0.00147439	0.000395283	0.0285037	0.000327559	0.00159922	0.000953714	0.00222664	0.00314126	0.0472374	0.00197839	0.00274595	0.000687408	0.00104499	0.0153416	0.00114393	0.00139262	0.000950484	0.0975417	0.00145482	0.00123858	0.00155908	0.000593492	0.00270739	0.0018148	0.000959172	0.000744277	0.00209061	0.00275692	0.00131299	0.000827368	0.000584199	0.0712223	0.000794279	0.00144675	0.000641135	0.0105356	0.00544876	0.00110361	0.00219088	0.000686345	0.0219325
SW480 F59_1_0_J22_1	1	0.00269679	0.00658932	0.00247145	0.000649862	0.0101256	0.000927261	0.00571803	0.00585195	0.000769505	0.0184307	0.00062857	0.00289245	0.00167471	0.00366351	0.00468418	0.0273542	0.00275109	0.00342354	0.00298587	0.00247998	0.0115789	0.00263485	0.00165828	0.00240813	0.0460765	0.00198574	0.00309521	0.00140405	0.00409843	0.00134082	0.00249157	0.00126549	0.0014558	0.00193571	0.00266626	0.00177613	0.000570086	0.00216372	0.0395679	0.000789757	0.00161609	0.00163171	0.0142744	0.0057975	0.00122723	0.00247417	0.00115239	0.0180216
SW480 F59_1_0_J23_1	1	0.00275104	0.00646281	0.00266433	0.00122096	0.0111141	0.00109512	0.00270523	0.00597075	0.00036386	0.0226384	0.000825206	0.0020777	0.00149702	0.00287863	0.00395957	0.0322426	0.00192795	0.00243464	0.000872976	0.00146323	0.0142017	0.00186432	0.00114547	0.00132982	0.0573833	0.00242318	0.00200813	0.0027265	0.00121166	0.00310327	0.00220506	0.000944717	0.000837373	0.00299133	0.00210001	0.00128345	0.00113607	0.00165961	0.0493544	0.00130418	0.00217661	0.00121235	0.015443	0.00684889	0.000770952	0.00112096	0.000786208	0.0210912
SW480 F59_1_0_J24_1	1	0.0159464	0.00714801	0.00613527	0.00304878	0.00871441	0.000939321	0.00148568	0.00782301	0.000817321	0.0216702	0.000642887	0.00153879	0.0018037	0.00152912	0.00278984	0.0342445	0.00112465	0.00278291	0.000556336	0.00148065	0.015189	0.00157755	0.00180955	0.00132691	0.0628966	0.00274657	0.00235246	0.00246696	0.000900981	0.00225453	0.00148719	0.00112123	0.000895879	0.0028559	0.00343199	0.000507647	0.000792599	0.000520345	0.0522674	0.00547865	0.00286671	0.00173443	0.00983956	0.00669596	0.00249313	0.0012263	0.000750768	0.0217272
SW480 F59_2_0_L21_1	1	0.00353916	0.0055	0.0028668	0.00162666	0.00968719	0.00126337	0.00139484	0.00505692	0.000358662	0.022737	0.000559705	0.00156711	0.00157871	0.00240605	0.00392517	0.0369788	0.00193729	0.00269797	0.000745531	0.00157864	0.0136763	0.000728522	0.00175041	0.00207216	0.071916	0.0019232	0.00167276	0.00161772	0.000815594	0.00272413	0.000665052	0.00134718	0.000627398	0.00292682	0.00224031	0.000345129	0.000979507	0.00180338	0.063643	0.00112181	0.00111154	0.000525722	0.0103361	0.00604073	0.0014262	0.00172908	0.000620063	0.0213709
SW480 F59_2_0_L24_1	1	0.00196613	0.00704685	0.00310947	0.000917174	0.00775861	0.000867494	0.00313578	0.0046701	0.000526128	0.0166016	0.000636975	0.00146206	0.00130904	0.00261786	0.00430945	0.0248104	0.00171063	0.00335658	0.00108914	0.0015335	0.0122214	0.00207359	0.00205116	0.00100228	0.0427499	0.00141643	0.00173182	0.00152416	0.00305686	0.00165868	0.00254447	0.00137148	0.000546698	0.00253461	0.00190871	0.00154268	0.00110875	0.00100962	0.0375702	0.000811186	0.00198088	0.00101788	0.0148657	0.0051941	0.000813762	0.00317977	0.00210146	0.0188546
SW480 F59_3_0_N21_1	1	0.00184111	0.00335557	0.00165096	0.000824791	0.0108982	0.000393839	0.00189689	0.00363392	0.000297235	0.0275299	0.000363782	0.00165012	0.00134392	0.00249829	0.00218555	0.0409315	0.00157165	0.00296441	0.000496505	0.00165625	0.0194399	0.0012344	0.00184168	0.000874083	0.0753318	0.00148391	0.00136406	0.00144702	0.000529119	0.0024999	0.00164565	0.00127577	0.000670565	0.00329841	0.00311882	0.000953519	0.000848546	0.00116676	0.065537	0.000229744	0.00116518	0.000994601	0.0112794	0.0062158	0.00094551	0.00145298	0.000847652	0.0294524
SW480 F59_3_0_N22_1	1	0.00223021	0.00432371	0.00225517	0.000957384	0.0106788	0.00117748	0.00192397	0.00422446	0.000332326	0.0272019	0.000954876	0.00148961	0.00187681	0.00237199	0.00310246	0.0412657	0.00199544	0.00265711	0.00121018	0.00171991	0.0176279	0.00181494	0.00167596	0.00142972	0.074213	0.00160268	0.00136024	0.00158281	0.00117532	0.00240447	0.00189229	0.00142633	0.00114291	0.00312719	0.00264674	0.00117124	0.000725663	0.00123974	0.0643714	0.000768664	0.0014654	0.000573045	0.012246	0.00665481	0.00152537	0.002172	0.00110024	0.0256904
SW480 F59_3_0_N23_1	1	0.00298006	0.00394719	0.00243472	0.00125779	0.0116619	0.00055092	0.00170791	0.00407904	0.000302466	0.0278409	0.000836394	0.00205308	0.00197133	0.00296703	0.00209384	0.0389931	0.00165308	0.00257566	0.000930155	0.00179688	0.0177835	0.00130829	0.00220489	0.00086371	0.0705994	0.0020932	0.0016192	0.00236097	0.00078241	0.00339561	0.00107963	0.00118815	0.000741342	0.00343588	0.00297542	0.00042761	0.00160847	0.0016577	0.0594074	0.000796712	0.00142493	0.00100135	0.0162784	0.00763675	0.00129189	0.00211689	0.000812644	0.0282933
SW480 F59_3_0_N24_1	1	0.00225801	0.0036626	0.00227473	0.000870601	0.012037	0.000410659	0.00149084	0.00300787	0.000310111	0.0323304	0.000753556	0.00140213	0.00137018	0.00253484	0.00295668	0.0468205	0.00165965	0.00302814	0.000730561	0.00142628	0.020091	0.000959594	0.00186188	0.00156258	0.0856719	0.00148352	0.00174007	0.00182509	0.000505874	0.00303083	0.00142206	0.00124575	0.000536258	0.00294401	0.00284845	0.000977231	0.00144486	0.00116701	0.0726496	0.0011557	0.00192415	0.000892842	0.0112712	0.00732017	0.00140407	0.00151444	0.000809698	0.027107
SW480 NTC_1_0_J5_1	1	0.00144157	0.00287062	0.00131255	0.00056717	0.00701054	0.000652685	0.000301654	0.00192921	0.000399408	0.0248806	0.000967613	0.000929265	0.00203269	0.00107632	0.00251041	0.0406286	0.00255896	0.00119835	0.00141151	0.00219552	0.00139548	0.00277473	0.000892589	0.000862413	0.0834505	0.002503	0.00225311	0.00182024	0.00103429	0.00549005	0.000894578	0.00099477	0.00133119	0.00538343	0.00103505	0.000965141	0.00247461	0.00163656	0.0700224	0.00132472	0.00210368	0.000525858	0.0308795	0.00866069	0.00273643	0.00249416	0.00111023	0.00227933
SW480 NTC_1_0_J6_1	1	0.00254695	0.00630897	0.00251244	0.00108738	0.010269	0.000870648	0.00212355	0.00365458	0.000575612	0.0291798	0.00168623	0.000822516	0.00241683	0.00246679	0.0050988	0.0417376	0.00301043	0.00186381	0.00238332	0.00238059	0.00258445	0.00403797	0.00148324	0.00184842	0.0776794	0.0034607	0.00243722	0.00185873	0.00153208	0.00429812	0.00263726	0.0011812	0.0014793	0.00563213	0.00118363	0.00175385	0.00266757	0.00251677	0.0611036	0.000542469	0.00247181	0.00112218	0.0306666	0.00682898	0.00288503	0.00305336	0.000851063	0.00413736
SW480 NTC_1_0_J7_1	1	0.00219646	0.00472395	0.00234234	0.00054069	0.00913374	0.00133212	0.000375232	0.00290824	0.000370116	0.0259549	0.000798171	0.0016905	0.0019596	0.00132658	0.00387414	0.0424591	0.00300929	0.0020704	0.00221157	0.00275306	0.00206022	0.00297197	0.00200907	0.00111045	0.0824741	0.00328918	0.00300215	0.00216283	0.0014539	0.00473107	0.000873398	0.00119942	0.00124052	0.00460444	0.00129973	0.000943291	0.00246276	0.00134132	0.0671026	0.00283045	0.00146711	0.00132367	0.0247565	0.00755631	0.00384212	0.00213399	0.00126903	0.00202745
SW480 NTC_1_0_J8_1	1	0.00189324	0.00715577	0.00359798	0.000815485	0.0121071	0.00114153	0.00194637	0.00340889	0.000783304	0.0338619	0.00159942	0.000701621	0.00211398	0.00381604	0.00633117	0.0563696	0.00395435	0.00364011	0.00188271	0.00293671	0.00211736	0.00272658	0.000966949	0.00196144	0.104317	0.00316496	0.00326473	0.000974207	0.00115265	0.00489957	0.00167354	0.00118853	0.00108428	0.00504549	0.00130133	0.0018769	0.00353562	0.00170574	0.0830388	0.00377795	0.00253419	0.000532575	0.013305	0.00540807	0.00243543	0.00152887	0.00104472	0.00305515
SW480 NTC_2_0_L5_1	1	0.00168013	0.00379502	0.00122227	0.000932134	0.00771111	0.00102919	0.000413437	0.00245955	0.000159721	0.0256047	0.00151688	0.000587667	0.0021678	0.00178841	0.00312133	0.0433384	0.00243228	0.00136447	0.00176854	0.00262714	0.00155507	0.00299716	0.00154781	0.00125352	0.0978152	0.00251049	0.00261265	0.00168485	0.00171513	0.00519587	0.00145269	0.00109184	0.00162928	0.00612363	0.00126337	0.00160183	0.00199587	0.00120907	0.0789545	0.000969333	0.00140069	0.000907021	0.02183	0.00633726	0.00290844	0.00257277	0.00126895	0.00218278
SW480 NTC_2_0_L6_1	1	0.00430087	0.00655107	0.00403048	0.00194493	0.0121095	0.000765907	0.00134124	0.00601212	0.00136869	0.0313655	0.000596164	0.00134322	0.00193776	0.0021731	0.00739869	0.0516663	0.00460125	0.00271184	0.00323835	0.00270086	0.00103976	0.0028553	0.00190651	0.00292884	0.11229	0.00341301	0.002715	0.00175327	0.00114851	0.00597127	0.00240462	0.00180219	0.00125309	0.00502836	0.000928543	0.000852137	0.00289078	0.00293807	0.0857724	0.00155837	0.00144024	0.001373	0.016879	0.00745953	0.0037871	0.00297335	0.00102991	0.0027719
SW480 NTC_2_0_L7_1	1	0.00238885	0.00330726	0.00212886	0.00103807	0.010214	0.000716716	0.000380223	0.00301784	0.000664882	0.0362125	0.00119776	0.000908041	0.00247143	0.00118275	0.00352003	0.0547903	0.00307889	0.00156683	0.00179711	0.00205113	0.00202309	0.00335192	0.00121133	0.00159355	0.118132	0.00385799	0.00284791	0.00230629	0.00142217	0.00617962	0.00148855	0.00125705	0.00119654	0.00570988	0.00154062	0.00138661	0.00265221	0.00173627	0.0932732	0.00135434	0.00264339	0.000661472	0.0241629	0.00849619	0.00281408	0.00316681	0.00118558	0.00306918
SW480 NTC_2_0_L8_1	1	0.0021129	0.00313886	0.00188354	0.000962088	0.00915223	0.000669724	0.000425376	0.00261147	0.000263127	0.0346742	0.000541745	0.000710001	0.00168756	0.000967757	0.0047817	0.0592152	0.00349539	0.00190055	0.00129884	0.00203311	0.00199721	0.00267257	0.00174098	0.00125915	0.130132	0.00241705	0.00310622	0.00132077	0.000885216	0.00536344	0.00128845	0.00131169	0.000736193	0.00524109	0.00106723	0.00132639	0.0023911	0.00196253	0.101165	0.00148833	0.00182192	0.00059147	0.0174874	0.00700976	0.00276849	0.00262634	0.00143695	0.0023446
SW480 NTC_3_0_N5_1	1	0.00116649	0.00302855	0.00125025	0.000298188	0.0073113	0.000594706	0.000290878	0.00125987	0.000528273	0.0292855	0.00132865	0.000786959	0.00188424	0.000826789	0.00209619	0.0524948	0.00271787	0.00154542	0.00127209	0.00274754	0.00177583	0.00311475	0.00155232	0.00101532	0.114096	0.00285904	0.0025512	0.00202442	0.0014333	0.00693469	0.0013437	0.00125863	0.00111917	0.00578726	0.00126467	0.00131022	0.00225425	0.00141515	0.0920873	0.00150745	0.00242582	0.000789093	0.0270559	0.00734076	0.00332804	0.00274499	0.00156458	0.00250458
SW480 NTC_3_0_N6_1	1	0.00355665	0.00564021	0.00250307	0.00124979	0.0113836	0.00086554	0.000437502	0.00544646	0.000756349	0.0382244	0.001111	0.00105457	0.00260992	0.00119163	0.00344518	0.0578277	0.00327337	0.00177517	0.00203196	0.00257098	0.00184788	0.00446166	0.00199327	0.00232319	0.120261	0.00276332	0.00204146	0.0023807	0.00135531	0.00635556	0.00114061	0.00115038	0.0016183	0.00585322	0.00138526	0.00140329	0.00317358	0.00235295	0.0913311	0.00160917	0.00247067	0.0012764	0.0295451	0.00877214	0.00351671	0.00342313	0.00112241	0.00286415
SW480 NTC_3_0_N7_1	1	0.00228897	0.00387974	0.00183194	0.0007285	0.00886571	0.00107296	0.000282277	0.00307353	0.000601837	0.0326337	0.00114412	0.000843467	0.00206721	0.000973748	0.00250711	0.052025	0.00206014	0.00204724	0.00173248	0.0030729	0.00189939	0.00363801	0.00173842	0.000577605	0.107412	0.00359267	0.00235865	0.00332989	0.00211768	0.00629706	0.00125153	0.00170202	0.00117479	0.00614595	0.00161043	0.0014716	0.00269318	0.00198639	0.0844799	0.00713898	0.00331943	0.000725024	0.0278473	0.00913575	0.00552238	0.00288022	0.00176954	0.00278085
SW480 NTC_3_0_N8_1	1	0.00323832	0.00749726	0.00214955	0.00146467	0.0118536	0.000396098	0.000710896	0.00590606	0.000689715	0.0395058	0.00106883	0.000719631	0.00235594	0.0014242	0.00401901	0.0600321	0.0025181	0.00167764	0.00169762	0.00287085	0.00173129	0.00339108	0.00141188	0.00157317	0.120083	0.00357978	0.00204278	0.00183156	0.00152807	0.00628951	0.00166541	0.00120757	0.00079789	0.00621047	0.00104548	0.00178043	0.0028898	0.00222896	0.0933285	0.00177234	0.00211676	0.00111927	0.022685	0.00808281	0.00320112	0.00304787	0.00110971	0.00262767
SW480 wt_1_0_J1_1	1	0.00201391	0.00230656	0.0016112	0.00074796	0.00621789	0.000791113	0.000626786	0.00289407	0.00124235	0.0214568	0.000500562	0.00115664	0.00209934	0.00115279	0.00323383	0.0420186	0.0036571	0.00197576	0.0017245	0.00244231	0.00266252	0.00320908	0.00122956	0.000787194	0.0925988	0.00239224	0.00279001	0.00195296	0.00174302	0.0048772	0.0016034	0.000832013	0.00164085	0.00534927	0.00113238	0.0015299	0.00218116	0.00265628	0.0726	0.00155683	0.00160153	0.000789316	0.0212648	0.00624408	0.00327757	0.00263184	0.0011228	0.00242026
SW480 wt_1_0_J2_1	1	0.00259874	0.00544289	0.00348129	0.00126743	0.00923626	0.000773142	0.00071708	0.00717775	0.000843093	0.0238785	0.00163858	0.00162525	0.00308425	0.00250853	0.00533675	0.0384431	0.00499069	0.00299742	0.00321943	0.00219761	0.00253388	0.0038765	0.00118389	0.00228416	0.0789152	0.00406747	0.00284023	0.00208671	0.00214335	0.00465176	0.00150891	0.00121814	0.00151583	0.00533174	0.00132349	0.00236405	0.00231497	0.00246836	0.0621294	0.00250692	0.00285963	0.00133899	0.0243138	0.00781928	0.00345339	0.00371874	0.0011553	0.00322314
SW480 wt_1_0_J3_1	1	0.00480749	0.00611233	0.00293265	0.00144131	0.0106705	0.000815338	0.00163864	0.00600032	0.00164588	0.0266719	0.00111422	0.00177474	0.00314933	0.00310094	0.00613941	0.0427444	0.0053583	0.00199269	0.00230327	0.00191314	0.00286346	0.00298368	0.00102198	0.00247976	0.0865845	0.00418862	0.00367557	0.0022211	0.00161907	0.00605155	0.00195546	0.00150089	0.0014969	0.00549516	0.000929131	0.00183757	0.00300781	0.00314142	0.0658388	0.00237788	0.0028	0.000768154	0.0296825	0.00878403	0.00227561	0.00301762	0.000895923	0.00332832
SW480 wt_1_0_J4_1	1	0.00290916	0.00573148	0.00485792	0.000630704	0.00866408	0.00121781	0.000481363	0.0055269	0.0010491	0.0227019	0.000696194	0.00225393	0.00211176	0.00388833	0.00450096	0.0297535	0.00288423	0.00149243	0.001999	0.00229496	0.0021193	0.00317807	0.00154142	0.00257913	0.0603802	0.00306657	0.00204409	0.00158173	0.00158798	0.00506637	0.00127293	0.00102651	0.00114019	0.00607479	0.00158352	0.00319057	0.00260962	0.00422138	0.0461112	0.00185425	0.00226724	0.0018183	0.025842	0.00861524	0.00355343	0.00295834	0.000777845	0.00328885
SW480 wt_2_0_L1_1	1	0.00358684	0.00667828	0.00265662	0.00288847	0.011379	0.00109004	0.000795446	0.00816476	0.00041141	0.031085	0.00215395	0.00101863	0.00304312	0.00300305	0.00430537	0.0507761	0.00224711	0.0026579	0.00234924	0.00337407	0.00296268	0.00439551	0.00241333	0.00307987	0.104911	0.00338376	0.00155468	0.00319561	0.00144735	0.00650979	0.00255316	0.00105626	0.00335001	0.00628537	0.00171968	0.00183413	0.00412676	0.0027667	0.0732154	0.00246696	0.00279544	0.000669437	0.0284583	0.00897457	0.00329748	0.00351002	0.00118936	0.00397468
SW480 wt_2_0_L2_1	1	0.00220723	0.0044418	0.00172507	0.00114349	0.00915399	0.00135702	0.000766504	0.00545534	0.000753242	0.0240948	0.000495125	0.0015365	0.00214358	0.00263232	0.00517367	0.0406015	0.00370925	0.00271439	0.0020612	0.00211366	0.00291155	0.00334965	0.00130078	0.00207555	0.0906037	0.00260029	0.00187133	0.00145656	0.00171121	0.00589659	0.00149347	0.0016077	0.00237165	0.00569003	0.000963154	0.00155881	0.00277667	0.00295514	0.0652859	0.00145278	0.0032632	0.000435204	0.0244454	0.00727868	0.00231007	0.00256955	0.000779763	0.00341005
SW480 wt_2_0_L3_1	1	0.00243626	0.00403415	0.00242983	0.00110164	0.00774654	0.000624638	0.000624877	0.00418549	0.000975656	0.0251576	0.000951341	0.000966294	0.0020855	0.00104923	0.0037626	0.0446687	0.00318177	0.00237176	0.00207591	0.00205922	0.00231885	0.00324507	0.00180574	0.00140645	0.10455	0.00279727	0.00254599	0.00173704	0.000981909	0.00526763	0.00157846	0.000783521	0.00210899	0.0053351	0.0007687	0.0014807	0.00278155	0.00241121	0.08146	0.00152042	0.00188549	0.00116915	0.0198523	0.00602955	0.00295673	0.00209629	0.00107753	0.00250871
SW480 wt_2_0_L4_1	1	0.00389384	0.00521246	0.00289526	0.00136842	0.0112418	0.00081482	0.00102715	0.00349579	0.000976269	0.0352747	0.000614657	0.000938427	0.00252829	0.00245129	0.0056088	0.0599131	0.00331142	0.00187441	0.00192873	0.00240348	0.00224429	0.0018175	0.00186437	0.002252	0.128873	0.00312262	0.00261768	0.00125268	0.00104041	0.00554451	0.0025013	0.000682692	0.00105954	0.00548154	0.00131792	0.0015117	0.00259978	0.00240496	0.0957822	0.00151258	0.00260123	0.00078232	0.0156531	0.0072162	0.00238591	0.00279158	0.00116231	0.00331556
SW480 wt_3_0_N1_1	1	0.00196063	0.0034381	0.00141111	0.000586694	0.0105863	0.00103765	0.000437396	0.00268003	0.000978378	0.0357549	0.00166899	0.0012948	0.00273923	0.00144205	0.00355624	0.0561948	0.00333909	0.00203755	0.00221577	0.00265915	0.00256542	0.00430939	0.00122192	0.00211381	0.113973	0.00357965	0.00238897	0.00301669	0.00138913	0.00619948	0.00127087	0.00123989	0.00155797	0.0063745	0.00132033	0.00145788	0.00361917	0.00171469	0.0824326	0.00147844	0.00255778	0.000810843	0.0323619	0.00949781	0.00317005	0.0033705	0.00107307	0.00313854
SW480 wt_3_0_N2_1	1	0.00164688	0.00587954	0.00284278	0.00118686	0.013079	0.000403306	0.00127553	0.00333267	0.000834317	0.0413786	0.000676952	0.00247913	0.00319954	0.0032226	0.00531891	0.0692995	0.00366069	0.00279877	0.00291928	0.00321314	0.00304978	0.00334957	0.00205345	0.00239241	0.133507	0.00589715	0.00379572	0.0019159	0.00179244	0.00622449	0.00200115	0.00153061	0.00187256	0.00618238	0.00236927	0.00257079	0.00271926	0.00200263	0.0937519	0.00114413	0.00207727	0.00144625	0.0164346	0.007822	0.00266022	0.0041773	0.000824139	0.00324273
SW480 wt_3_0_N3_1	1	0.00188265	0.0037509	0.0016194	0.000588726	0.0101082	0.000862402	0.000307838	0.00234351	0.000358286	0.0356533	0.00183341	0.00122422	0.00265006	0.000862068	0.00246531	0.0575447	0.00281182	0.00190671	0.00145438	0.00301519	0.00221138	0.00375859	0.00151283	0.00161307	0.118538	0.00369571	0.00291977	0.00242382	0.00139919	0.00688812	0.0011643	0.00098061	0.00137406	0.00624487	0.0014675	0.00160565	0.00269152	0.00137247	0.0874168	0.00156241	0.00276107	0.00110446	0.0269301	0.00870959	0.00339765	0.00341299	0.00135062	0.00297064
SW480 wt_3_0_N4_1	1	0.00290551	0.00445223	0.00205282	0.000967222	0.0105689	0.000850002	0.000420908	0.00450529	0.000782198	0.0374457	0.000692514	0.000619873	0.00216354	0.00143439	0.00417071	0.0638125	0.00258074	0.00164088	0.00151728	0.00278838	0.00252507	0.00366627	0.00152167	0.00273243	0.130778	0.0041442	0.00253787	0.00208028	0.00152075	0.00598897	0.00175758	0.00125057	0.00108627	0.00649418	0.00104878	0.00164908	0.00254648	0.00189745	0.0953226	0.00196546	0.00269043	0.00112256	0.02269	0.00799085	0.00332241	0.00353925	0.00135667	0.00295827
Maximum Signal-to-Noise	Calibrated	H3N2	H3N2F1	H4N2	H3N3	H5N2	H3N3F1	H4N3	H3N4	H5N2F1	H6N2	H4N3F1	H5N3	H3N4F1	H4N4	H3N5	H7N2	H5N3F1	H6N3	H3N4F2	H4N4F1	H5N4	H3N5F1	H4N5	H4N3L1F1	H8N2	E1H4N3F1	H6N3F1	E1H5N3	H4N4F2	H5N4F1	E1H4N4	H6N4	H3N5F2	H4N5F1	H5N5	H5N3L1F1	H3N6F1	H6N3L1	H9N2	H4N4L1F1	E1H5N3F1	H7N3F1	H5N4L1	E1H6N3	H5N4F2	E1H4N4F1	H6N4F1	E1H5N4
	[M+Na	933.317	1079.37	1095.37	1136.4	1257.42	1282.45	1298.45	1339.48	1403.48	1419.48	1444.51	1460.5	1485.53	1501.53	1542.56	1581.53	1606.56	1622.55	1631.59	1647.59	1663.58	1688.61	1704.61	1717.59	1743.58	1763.63	1768.61	1779.63	1793.64	1809.64	1820.66	1825.63	1834.67	1850.67	1866.66	1879.64	1891.69	1895.64	1905.63	1920.67	1925.69	1930.67	1936.67	1941.68	1955.7	1966.71	1971.69	1982.71
SW480 F52L_1_0_J10_1	1	0.610043	2.85663	1.20764	0.617761	12.8486	1.19665	1.55409	0.994494	0.744341	35.8703	1.10559	2.31814	5.67964	3.01347	1.56689	44.531	2.73003	3.60828	1.32193	3.4399	18.6158	11.3776	2.47693	0.984044	85.5747	1.5232	2.10739	2.2618	1.07363	3.63634	1.31828	3.59636	1.38431	8.99142	3.09526	1.00245	5.98812	0.974165	55.3694	1.21084	0.933063	0.918745	27.6516	8.22924	1.84937	1.59483	1.88752	19.13
SW480 F52L_1_0_J11_1	1	0.647307	1.81458	0.938911	0.525381	9.28212	0.83426	0.776413	0.644049	0.929578	36.8693	0.869112	1.18456	3.07056	2.6258	1.5185	40.1826	1.42562	3.44026	1.16742	1.94478	14.622	8.6064	1.67866	0.542608	64.9168	0.627811	1.32088	1.3268	0.774266	3.47225	1.97363	2.04724	0.813156	6.24104	2.0926	0.703469	4.72604	0.730792	53.6216	0.944608	0.708124	0.700735	15.1111	5.5611	1.33816	1.09668	1.67993	8.18153
SW480 F52L_1_0_J12_1	1	0.718984	3.52504	1.15835	0.718854	17.4288	1.33778	1.47581	1.26595	1.31188	52.3446	1.60217	2.50449	5.45517	3.36358	2.1384	92.3094	3.61674	3.251	1.0699	2.70803	28.0477	15.1934	3.54371	0.614487	98.6387	0.93199	1.80272	2.86864	1.3251	6.21369	2.09547	4.03724	0.904487	15.1733	5.09116	1.36265	5.5487	0.960967	94.2681	1.60105	1.20669	1.14799	24.18	8.94276	1.99086	1.6474	1.68434	24.3902
SW480 F52L_1_0_J9_1	1	0.740472	3.80431	1.84604	1.19465	32.0242	2.58878	3.76033	1.65279	0.826317	89.2505	2.98909	5.64679	9.10254	7.72244	4.30766	135.015	4.6366	9.55471	1.94908	5.51959	46.9742	16.6081	4.66989	1.21886	184.982	1.92287	3.84857	3.18568	1.15026	6.01758	3.50197	5.57242	1.47824	25.2509	11.9141	2.2033	5.44427	0.744335	132.495	1.99378	1.74269	1.43831	30.4322	11.1946	2.33442	1.88745	1.90598	43.2145
SW480 F52L_2_0_L10_1	1	0.726619	2.22742	0.972262	0.537495	7.81981	0.655589	0.819295	1.21317	0.534757	34.1596	0.467096	1.27301	2.63949	2.38258	1.37926	49.7747	1.35749	2.58325	0.810482	2.1041	11.4228	5.46143	1.4867	0.677643	81.6101	0.840709	1.3064	2.73566	1.02368	3.63256	1.36344	1.80085	0.548009	5.88269	2.34364	0.92929	3.14227	0.776872	48.0218	1.18956	0.977967	0.890774	22.9932	7.42096	1.34204	1.38285	1.67089	20.6332
SW480 F52L_2_0_L11_1	1	0.738703	2.65274	1.36231	0.773786	18.3719	1.52713	1.44026	0.909923	0.567893	66.0498	1.2864	3.23229	7.14038	4.37024	2.65557	114.806	2.80237	4.92015	0.855181	3.97144	31.9985	16.3636	4.17667	0.765621	151.488	1.08566	1.00773	2.92219	1.33019	8.43435	0.985171	4.66323	1.3502	17.0205	6.78486	2.03308	8.9657	0.939547	156.285	1.67627	1.18149	0.715714	13.08	6.22426	1.62143	1.14598	2.32279	29.2678
SW480 F52L_2_0_L12_1	1	0.709939	2.05556	0.508604	0.486823	6.47687	0.464163	0.696836	0.780277	0.405193	24.1443	0.368064	1.28433	2.79247	1.83418	1.57261	33.7882	1.24354	1.3495	0.349266	1.35077	13.6646	5.31173	1.62377	0.59013	55.3424	0.738816	0.997629	2.02888	0.955457	2.62962	1.91591	2.29621	0.884423	5.38967	1.72277	0.807095	2.33013	0.500534	61.7529	0.791948	0.806136	0.669785	14.3966	4.92448	1.25924	0.833435	1.14924	12.1881
SW480 F52L_2_0_L9_1	1	0.742215	2.43033	0.937438	0.489402	11.6199	1.15119	0.700385	1.14651	0.461307	47.3528	0.81789	2.0874	5.16387	2.85908	2.61736	64.7467	2.38341	4.2722	0.958485	4.1324	19.6222	14.0942	2.83696	1.0295	102.692	1.1771	1.51659	2.22314	0.986096	7.99409	1.33758	3.04544	0.882695	12.7931	3.94696	0.90911	7.19332	1.07832	100.68	1.6463	1.43126	0.654026	15.8518	8.22729	1.87606	1.34534	1.34197	21.2865
SW480 F52L_3_0_N10_1	1	0.627041	1.84068	1.3224	0.546898	9.65099	0.617367	1.76814	1.19227	0.786127	34.4428	1.57126	1.79743	4.78377	4.04603	1.8799	31.8145	1.31494	2.39211	0.791772	1.93429	11.673	11.9433	3.47111	1.37221	71.0676	1.50762	1.68011	2.69436	1.28526	3.80412	2.13262	3.2038	1.12685	9.3196	3.74152	1.02092	3.73772	0.631037	65.4638	2.9274	1.20692	0.95659	32.9954	9.55505	2.73986	1.50558	2.04718	20.8799
SW480 F52L_3_0_N11_1	1	0.793445	5.75322	2.03686	0.95136	37.8585	2.69297	2.47181	1.42154	1.23402	121.437	3.39146	4.62872	10.1349	7.23764	5.5782	105.553	3.9047	5.44601	1.30003	4.45964	39.2342	24.8305	4.31691	1.83541	139.542	2.29962	3.49575	3.32449	1.26936	6.84428	1.30938	2.7304	0.753302	28.8406	8.08778	1.9826	9.87309	1.16241	116.837	1.46678	1.51195	1.18477	32.6259	11.0841	2.95048	2.55706	3.4754	40.0599
SW480 F52L_3_0_N12_1	1	0.769191	5.34192	1.64943	0.757209	33.0108	2.36248	1.92141	1.14939	1.2105	111.075	2.06572	3.69773	8.16016	4.83113	4.24976	165.477	4.19205	6.48244	1.73068	5.26194	28.6536	23.3503	5.61922	1.38592	181.161	1.70366	2.38805	2.6231	1.10064	5.95732	1.04608	4.41617	1.33145	18.1723	6.48699	1.73458	9.37841	1.48362	150.735	1.81735	1.50403	0.77097	22.4678	9.91889	2.42458	2.21811	3.73268	38.1917
SW480 F52L_3_0_N9_1	1	0.815654	5.46817	3.0929	1.66592	58.1753	5.25947	5.3795	1.9729	1.49681	105.023	2.93549	7.38248	12.5791	9.33526	4.34774	106.855	3.59735	8.95991	1.55744	5.58622	84.6809	33.6093	5.48177	1.79706	167.519	1.85334	3.37005	3.15229	2.30739	8.96536	2.85908	6.61353	2.17499	30.3588	13.7633	2.81447	5.62157	0.796717	119.171	4.52977	1.71949	1.25086	37.9095	13.8876	4.44161	2.86404	4.26467	47.6856
SW480 F52_1_0_J13_1	1	0.431631	2.59668	1.04396	0.599321	10.2	0.688461	2.3744	1.12121	0.956819	55.6927	1.21035	2.19125	2.09127	4.80821	1.1245	35.3199	1.34354	3.38655	0.794515	1.42225	35.5611	1.47825	1.8882	0.508721	100.177	1.16239	1.93914	3.91812	1.09667	3.89813	2.46109	3.68265	1.03348	4.54676	6.13997	1.21691	1.04981	0.639487	129.054	1.21348	1.50457	0.905866	18.6408	8.97735	2.02289	1.52469	3.05126	38.4204
SW480 F52_1_0_J15_1	1	0.592309	1.72111	1.37909	0.457705	8.15441	0.64242	1.54521	0.733807	0.41666	23.7918	0.470407	1.21749	1.31601	3.27854	1.2142	24.8688	0.645968	3.33328	0.965674	1.59041	19.4962	1.19333	1.95929	0.548925	48.5451	0.75888	0.963161	1.97048	1.16222	2.66368	1.53555	2.30123	0.513106	2.27326	2.58846	1.05448	0.503672	0.716348	40.8441	1.00571	1.02271	0.799841	12.6961	5.34493	1.08659	1.01234	1.03587	19.8764
SW480 F52_2_0_L13_1	1	0.786379	3.04209	1.91729	0.786955	20.4847	0.640051	2.45065	0.884284	0.83847	78.5865	1.62694	4.54501	3.72381	6.38326	1.87303	106.128	2.76213	9.62072	1.34426	5.19724	56.5109	2.98574	4.80114	1.55269	210.848	1.80492	3.35028	3.36421	1.17687	8.77572	3.11989	6.80956	0.757636	8.89697	8.05425	1.60779	1.06711	0.831021	196.351	1.74229	1.7138	1.32954	18.9892	13.0184	2.76201	1.98544	5.49006	55.7359
SW480 F52_2_0_L16_1	1	0.520524	2.91956	0.877492	0.57693	8.36145	0.566224	1.92625	1.17658	0.544002	27.007	0.817235	2.09959	1.351	3.66956	1.04867	46.8905	1.32939	3.79186	1.09219	1.84684	34.4079	1.17972	2.45982	1.04322	88.6583	0.783084	1.0123	2.06045	1.21521	1.8537	1.09676	1.55831	0.252633	2.89499	6.25625	1.50484	0.50015	0.430478	119.95	2.74532	1.60553	0.802301	18.0895	6.77125	1.25408	1.22	1.20208	43.2905
SW480 F52_3_0_N13_1	1	0.4838	3.0684	1.69348	0.650676	15.7697	0.642324	3.43288	0.991972	0.916452	54.6466	1.54407	3.10885	2.69764	3.49641	1.67759	67.6656	1.89727	6.35253	1.18031	3.50956	41.0258	1.79995	3.15515	0.861949	121.563	3.15578	2.47856	4.8873	1.19182	3.72599	3.56713	3.8202	1.19883	5.7681	6.54073	2.2359	0.692738	0.411071	133.343	2.04879	2.42171	1.2588	43.7351	17.1997	2.91702	2.47123	2.95368	107.459
SW480 F52_3_0_N14_1	1	0.78695	2.99255	1.85428	0.714297	26.3042	0.735552	2.95357	1.19198	0.958732	78.0917	1.78258	3.66282	2.79101	4.1661	1.61746	106.669	2.08182	5.95271	0.671822	3.17577	48.3365	2.21551	3.88162	1.04315	156.047	2.32446	2.15175	3.11528	2.2049	8.06537	3.1562	5.10382	0.768438	6.6873	6.79389	2.39142	1.37741	0.663783	156.352	1.53857	2.49069	0.623816	19.4233	11.8391	2.2646	1.56464	2.74673	52.6721
SW480 F52_3_0_N15_1	1	0.430534	3.26006	1.72109	0.495095	12.6158	0.494842	2.51086	1.39675	1.12862	44.9488	1.46638	2.7049	2.15991	3.44052	1.3205	58.6977	1.57659	5.81852	0.921477	2.88967	56.1815	1.80278	1.77951	0.80474	110.728	1.69143	2.21157	3.3989	1.55022	3.85321	2.09966	3.54465	0.703401	4.19918	6.10125	1.75205	0.953316	0.766037	101.607	1.1161	1.66258	0.932374	16.4291	7.33567	1.58091	1.94794	1.07311	47.0377
SW480 F52_3_0_N16_1	1	0.661075	4.24616	1.67333	0.994861	19.3949	0.554289	3.37154	1.01482	1.08818	61.7076	1.7876	4.18131	3.23409	6.33623	1.37723	79.016	2.00299	7.67696	0.830886	3.49142	59.1221	2.04502	4.07478	0.685994	161.26	2.29791	2.68005	2.96156	0.76299	3.73618	2.61914	5.14182	1.03396	5.57277	9.65678	2.02858	1.25705	0.959636	197.22	2.93728	2.51826	1.31049	39.8218	19.0835	2.87607	2.54873	3.31877	70.5132
SW480 F59L_1_0_J17_1	1	0.691403	2.57839	1.07121	1.01527	8.51856	0.686866	0.994439	0.853781	0.490007	37.3094	1.48661	1.52854	1.55577	2.18572	3.43664	66.8989	2.06292	3.2623	1.35215	2.03959	14.4883	1.27256	1.55228	2.38758	96.1885	1.70471	1.28119	4.08932	1.28606	5.31751	1.55284	2.23077	1.82711	3.29841	3.78518	1.52167	1.58279	1.57887	91.0189	1.61236	1.7937	1.38336	30.9572	9.51544	2.17981	1.682	0.746593	19.8836
SW480 F59L_1_0_J19_1	1	0.684009	2.22084	1.23515	0.568204	8.49132	0.543309	1.35695	1.43289	0.876523	22.9377	1.44107	2.32053	1.59051	4.19579	0.94468	45.5372	2.04688	2.96666	1.07586	1.82199	16.7538	1.44468	1.05214	0.726581	56.4224	0.985081	1.82453	3.19018	2.29805	2.97461	5.01929	2.60978	0.974139	2.45336	2.7182	0.826313	0.959175	0.743514	64.1292	1.09547	1.13455	1.13008	28.8151	7.47015	1.48138	1.48516	1.10959	23.2199
SW480 F59L_2_0_L17_1	1	0.767721	1.97459	1.99555	1.29839	24.8252	1.19358	3.91786	1.81747	0.593532	93.34	2.53094	6.36133	3.26385	10.9599	1.74523	141.171	3.26762	9.68987	1.08676	3.32453	46.0869	1.92287	2.953	1.10094	179.704	2.05955	1.56742	3.08129	2.75282	8.64287	2.89329	3.13636	0.82163	3.77606	7.87986	2.09098	1.22415	0.908196	197.708	3.62541	2.20111	1.52897	30.092	17.5349	2.86399	2.73635	1.98159	40.4685
SW480 F59L_2_0_L19_1	1	0.731794	2.71821	1.68735	1.04844	27.4456	0.771119	4.10423	1.05971	0.330523	60.0133	1.75602	4.9947	2.24611	8.6745	1.64944	143.679	3.42589	12.1148	0.799224	3.54454	88.494	1.74964	2.13398	0.692774	207.717	1.80721	2.70485	5.17626	2.02879	5.84575	3.78759	4.37512	0.520453	3.98027	12.2022	3.12221	1.10504	0.963551	228.448	2.48455	2.17176	2.38499	23.9282	15.2412	2.21638	2.54153	2.55418	75.1154
SW480 F59L_2_0_L20_1	1	0.467358	2.40567	0.961582	0.666896	6.44639	0.57131	2.21659	0.927197	0.467502	29.6294	0.663383	2.11314	1.03426	3.91334	0.864667	37.3166	1.41319	3.41626	0.699482	1.27713	23.1931	1.24806	2.015	0.607995	95.9072	0.948104	1.51981	2.23612	1.24177	1.89356	1.80027	1.96159	0.59252	2.1661	4.1201	1.03014	0.755968	0.762971	129.77	1.29378	1.68612	1.42438	26.7824	9.96462	1.5805	1.93435	1.06083	46.9523
SW480 F59L_3_0_N17_1	1	0.829851	2.38357	1.10584	0.815694	17.9282	0.974503	2.41256	1.25896	1.12609	86.3785	2.36252	3.20646	3.85351	3.95662	1.19333	107.34	2.84516	5.30469	1.29504	2.99465	23.7125	2.14577	2.17196	1.16321	132.37	1.47957	1.78604	4.14627	2.22842	6.35507	2.51858	2.8293	1.51921	4.88876	3.81168	1.2801	0.785205	0.983458	90.3327	1.41884	2.13838	1.12194	59.9989	18.5923	3.9605	3.35749	1.12432	39.2929
SW480 F59L_3_0_N18_1	1	0.730024	3.09655	0.970207	0.929237	17.4079	0.707783	2.32511	1.11194	0.536093	62.7508	2.05939	3.7365	2.81792	4.45259	1.30071	93.0224	1.82193	4.21906	0.763447	3.40477	28.3582	1.91868	2.36534	1.11219	222.775	2.26329	1.80176	4.7156	1.86273	5.17368	2.41362	3.24474	0.995718	3.84578	6.0436	2.15666	0.995678	0.909534	146.61	1.72408	1.76491	1.11701	25.7442	10.5587	2.12764	2.7718	1.54024	36.3509
SW480 F59L_3_0_N19_1	1	0.767173	2.85341	1.82826	0.924459	22.3063	1.2901	2.93279	1.02879	0.703204	89.3809	2.42933	4.73266	3.83752	5.67337	1.16347	140.327	2.34129	7.81788	1.16849	3.74928	30.8878	3.00691	3.23733	0.730216	184.442	2.729	1.37075	5.27965	1.70944	5.91941	3.07241	3.71452	1.40051	4.91908	4.97849	1.91688	0.95723	0.816516	109.545	1.25671	1.69558	1.18532	51.0495	18.5026	3.61551	2.92956	2.13798	44.0657
SW480 F59L_3_0_N20_1	1	0.80044	2.58729	2.22868	0.990608	19.4231	0.986872	2.69445	1.35551	0.542792	60.5436	1.7057	3.90144	2.90624	3.89023	1.79112	125.724	2.1585	6.84033	1.73829	3.30037	23.6958	2.20871	3.35288	1.12972	166.978	2.47037	2.08868	3.71978	0.787609	3.0211	1.49251	2.2594	0.709583	3.66993	6.6708	1.88095	0.958602	0.714705	155.454	1.93778	1.73327	0.855764	23.4207	11.3256	2.15788	2.10184	1.44804	30.4203
SW480 F59_1_0_J22_1	1	0.481248	1.63082	0.75405	0.528089	4.47329	0.714516	0.847964	0.881528	0.585364	13.1589	0.408379	0.808962	0.720452	1.63605	1.10426	21.1037	0.414137	1.75627	1.10233	1.97234	8.58255	0.774585	0.957713	0.521372	31.098	0.99145	1.11524	1.54487	1.85822	0.997238	0.90144	0.99022	0.524704	1.99705	1.65824	0.681937	0.513058	0.89037	21.3449	0.424606	0.481639	0.587365	13.2677	4.43604	1.00747	0.957907	0.606769	13.0904
SW480 F59_1_0_J23_1	1	0.618131	2.22144	0.570704	0.581197	7.20113	0.642705	0.826286	1.09723	0.432735	22.9906	0.878992	1.13304	0.8001	2.3998	0.960285	31.1573	0.828358	2.75424	0.749494	1.70439	13.3175	1.0499	1.6456	0.830121	42.1754	0.809223	1.56843	2.13859	1.39529	3.51003	0.792094	2.01038	0.896604	2.80527	3.37511	1.10569	0.752656	0.929837	50.316	0.875406	0.893263	0.791511	22.3382	8.39817	1.21055	1.60424	1.09216	22.7037
SW480 F59_1_0_J24_1	1	1.65185	1.5456	1.17582	0.659297	6.30577	0.553248	0.746467	0.782586	0.853368	22.3774	0.792403	1.12353	1.30207	1.49692	0.547766	26.427	0.960013	2.36751	0.615247	1.62274	13.8392	1.09569	1.68535	0.627518	48.8361	0.824161	1.00229	2.43789	0.926311	2.55555	0.715535	1.06189	0.427686	2.95088	3.4031	0.610582	0.929187	0.558382	50.6276	5.24303	1.13068	0.712999	13.4237	3.07743	1.07928	0.596458	0.826518	18.3522
SW480 F59_2_0_L21_1	1	0.73481	1.93578	0.843264	0.439663	5.43076	0.714926	0.742574	1.11541	0.632402	30.3605	0.690563	1.02172	1.24131	2.04088	1.28126	54.2483	1.51799	3.04583	0.806272	2.27419	20.0183	1.0224	2.21386	0.806343	82.0496	1.44522	1.27421	2.10951	0.749486	3.14862	0.645322	1.27754	0.511652	2.37231	3.11456	0.769335	0.880631	0.877684	90.4469	1.43512	1.3137	0.752527	11.3351	5.98418	1.30604	1.28298	1.20662	21.2972
SW480 F59_2_0_L24_1	1	0.46958	1.19733	0.88453	0.372618	3.63211	0.580855	0.702226	0.663987	0.543584	16.085	0.707631	0.606838	0.625129	1.22846	1.20432	22.5888	0.623156	1.81162	0.498534	1.14645	7.08706	0.638995	0.763518	0.770705	37.8867	1.18725	0.692109	1.61768	1.87591	1.58865	0.998443	0.904026	0.5215	1.37965	1.33978	0.620446	0.578403	0.652482	23.7408	0.6232	0.73877	0.720511	13.1275	4.65338	0.954094	0.977378	0.798896	14.2435
SW480 F59_3_0_N21_1	1	0.714116	3.90939	1.23598	0.607255	18.6209	0.642426	2.17397	0.917103	0.870647	57.4206	2.00906	3.36741	2.59831	3.68462	1.66894	57.3434	2.16596	6.31391	0.956235	3.77343	39.0738	1.67867	3.87011	1.24974	155.513	1.75838	1.55844	2.73729	0.830481	3.8683	1.0553	2.78436	0.897407	4.7984	6.03917	1.72746	1.28682	1.59652	123.484	1.30127	1.43747	1.20626	25.275	12.7036	2.21247	2.10378	2.30478	58.7979
SW480 F59_3_0_N22_1	1	0.718077	2.54261	0.727161	0.649492	9.85409	0.522817	1.17418	0.962603	0.431576	49.952	1.6785	1.94163	2.15961	3.48061	1.44746	68.7251	1.92745	3.913	0.73511	2.1887	35.386	1.78184	2.45919	1.26555	107.693	1.31875	1.08167	4.3068	2.13346	2.29905	0.898882	3.54998	0.907716	4.3967	4.67425	1.16603	0.996408	0.766282	103.932	1.40922	1.72404	0.789408	26.1851	12.957	2.38095	2.23477	1.92158	33.2265
SW480 F59_3_0_N23_1	1	0.497859	2.77661	1.0887	0.785954	14.9071	0.637038	1.85839	1.22532	1.07277	68.0996	2.34615	3.48297	3.40437	4.27613	1.12825	107.394	2.37999	7.19904	1.5667	4.25024	37.891	2.21828	3.88899	1.08781	146.722	3.24569	2.58279	4.09118	1.2171	5.25379	2.07641	3.35511	1.22584	6.60719	6.59172	1.81168	1.26958	1.1007	98.1619	1.73198	1.54588	1.27307	47.5236	20.1887	2.71875	3.58879	1.68099	50.473
SW480 F59_3_0_N24_1	1	0.739334	4.62094	1.25954	0.576936	15.4878	0.770983	2.0896	0.830433	0.76428	55.1479	2.03787	3.79142	2.91147	3.91106	1.3343	112.6	2.52705	8.2952	1.30518	4.5942	31.0806	2.06739	3.46073	1.19612	147.527	1.64969	1.91231	3.58143	1.11219	7.29244	1.56658	4.3427	0.918035	6.04973	6.11149	1.37872	1.13408	1.05122	186.124	2.79764	2.41595	0.721357	21.6163	12.0778	2.29557	1.97953	2.03479	42.7699
SW480 NTC_1_0_J5_1	1	0.513829	5.22859	1.10585	0.682879	14.9797	1.84952	0.528679	1.0779	1.44341	63.4083	3.06149	1.79365	6.53974	2.57828	1.54667	162.294	6.1165	2.64378	2.21269	5.12253	4.78135	6.40726	2.58555	1.4266	115.581	3.62734	3.3191	3.43349	1.95292	7.17294	0.855026	3.52157	2.88247	13.0367	3.16212	2.62549	1.99558	0.98135	113.937	2.16803	3.59141	0.738317	70.3696	18.1699	6.01599	3.45472	2.77279	3.51692
SW480 NTC_1_0_J6_1	1	0.670077	2.91754	0.686392	0.553386	5.31251	0.563303	0.590605	0.585407	0.511435	24.1184	1.54042	0.546556	2.63877	2.29704	1.22075	51.3002	1.42258	1.1063	1.37587	2.16959	2.82721	2.34554	1.21942	1.3051	56.6569	1.5883	0.993969	1.72012	1.05559	2.6731	2.5955	1.97566	1.14582	5.04639	1.08143	0.979401	1.76084	1.05238	43.9195	1.12642	1.6471	0.778744	35.7019	8.52996	3.0778	2.05714	1.14523	2.14333
SW480 NTC_1_0_J7_1	1	0.709261	2.94845	0.960726	0.489558	7.29222	0.912508	0.473474	0.677566	0.467949	24.2222	1.55957	0.684748	1.92566	1.37159	1.17007	57.2042	2.49526	1.50967	1.58914	1.73392	3.69233	3.33606	1.59034	1.1663	81.4525	1.98576	1.30786	2.32652	1.90588	4.52366	1.92795	2.25615	1.10334	5.0818	1.51111	0.954959	1.84526	0.92179	62.8509	2.83722	1.66531	0.727026	38.4664	10.5329	4.99714	2.21244	1.8201	2.77561
SW480 NTC_1_0_J8_1	1	0.623772	2.62327	1.22516	0.465034	6.53985	0.498988	0.677192	0.802458	0.701471	31.7029	1.00812	0.535542	1.59247	1.47858	1.7891	50.936	1.87699	2.63938	1.13677	2.30138	2.0576	1.71657	0.910033	0.947849	75.2675	1.15077	1.39693	0.873715	1.19676	3.17659	1.27095	1.2537	0.620572	2.81508	0.772488	0.800467	1.22993	0.829336	59.4049	2.49974	1.5324	0.677813	9.22471	3.02968	1.9943	0.983963	1.55163	1.27708
SW480 NTC_2_0_L5_1	1	0.689456	1.76118	0.856944	0.5494	7.78849	0.834838	0.587271	0.657226	0.798926	43.7801	1.32593	0.699673	2.54389	1.5979	1.39437	76.8592	2.76916	1.68242	1.37592	3.59988	3.50384	3.6412	1.5762	1.15438	89.1941	1.7808	2.24095	2.70293	2.00958	6.09382	2.05892	2.54542	1.23676	7.05942	1.68699	1.19819	2.18626	1.2707	96.8225	1.61985	2.43715	1.37094	31.0587	8.72192	4.50078	3.21375	1.85043	2.77776
SW480 NTC_2_0_L6_1	1	0.715078	2.20094	0.674529	0.406873	4.91928	0.507199	0.582777	0.83168	0.546696	25.4548	0.779963	0.413285	2.05903	1.01733	1.86429	48.8029	1.97825	1.38608	1.14734	2.05234	1.47704	1.9554	0.935241	1.01741	85.6748	1.29361	1.41534	2.36509	1.37572	4.79865	1.74742	1.45878	0.931597	4.06937	0.960241	0.73071	1.53296	0.975093	67.6138	1.11391	1.2542	1.03918	16.7552	6.23598	2.66133	1.6213	1.10079	1.83971
SW480 NTC_2_0_L7_1	1	0.758646	3.54122	1.27892	0.542689	11.8822	1.05068	0.512118	0.974516	1.16158	68.3066	1.81829	0.968952	4.04074	1.52543	1.62968	104.639	3.11804	2.37359	1.65805	3.80069	4.01886	5.63512	1.87278	1.82645	167.274	4.14396	2.64001	4.22434	2.37218	9.02984	1.64759	3.24371	1.77759	11.9497	2.75793	2.51206	3.6615	1.45712	119.112	1.27957	2.53198	1.24042	63.356	19.2356	7.15843	4.69821	2.00515	4.27822
SW480 NTC_2_0_L8_1	1	0.750235	1.66245	0.917962	0.473062	8.46604	0.68439	0.66358	0.915079	0.630124	55.0316	1.41832	0.624586	2.85019	1.31282	1.43947	111.673	3.06015	1.6334	1.35033	4.12809	4.13758	4.27815	1.7116	1.40927	139.125	0.856099	1.86198	1.97839	1.71663	6.13651	1.63179	2.65141	1.23935	8.15294	2.30564	1.9706	2.34705	0.874759	97.6891	1.68651	2.02256	0.826782	31.1451	10.5573	4.44404	2.44526	2.38107	3.28614
SW480 NTC_3_0_N5_1	1	0.500751	6.8252	1.35735	0.454998	20.1383	1.60456	0.563019	0.972156	1.27179	64.3229	1.68262	2.04446	4.9047	2.09479	1.52009	172.03	5.13652	3.22093	2.12164	5.73539	5.63295	5.96843	2.61095	1.29112	157.741	3.3979	3.33974	3.81065	2.46268	9.57289	0.818977	2.9319	1.77333	12.9942	3.01464	2.19326	2.28234	0.965594	116.659	1.77298	2.93899	0.916886	82.5429	20.3924	8.00674	5.49561	4.18081	3.77646
SW480 NTC_3_0_N6_1	1	0.569908	4.82038	0.823801	0.56335	10.0773	0.941644	0.593283	0.993388	0.959955	44.7148	1.67528	0.738001	3.41945	1.15766	1.37683	78.1226	2.55976	2.08243	1.86141	4.13583	3.64937	4.90696	2.11417	1.53524	126.02	2.0593	1.59107	3.50003	1.79328	6.59747	0.846236	2.25521	1.19099	8.33416	2.34879	2.24292	2.83989	1.39396	138.309	2.15139	3.63313	1.1932	63.7597	16.6906	5.90534	4.33115	2.13241	3.88136
SW480 NTC_3_0_N7_1	1	0.560772	3.28996	1.37263	0.52588	15.4386	1.38768	0.606987	1.02732	1.16768	63.6776	2.51213	1.02004	3.98258	0.964196	0.929938	69.6623	2.62023	2.64819	2.08003	5.15818	4.16477	6.00003	3.07848	1.51812	144.601	5.25042	1.5304	3.13901	2.52934	6.07614	1.20016	4.0023	1.68638	10.1297	2.54786	2.73803	2.72535	1.17255	89.9121	5.95939	2.39913	0.781475	55.997	16.9682	9.59936	4.02508	2.33519	2.67751
SW480 NTC_3_0_N8_1	1	0.749747	5.31441	0.940345	0.731596	11.0849	0.770927	0.658389	0.972857	0.980481	50.4197	1.74342	0.705811	3.19248	0.995348	1.22562	109.556	3.12096	1.97932	1.51164	3.42095	3.78315	4.38617	2.08561	1.52565	117.872	3.1173	1.2956	2.71938	1.85597	6.3367	1.35889	2.22162	0.887499	7.55131	1.4823	2.20475	2.09692	1.05243	117.844	1.80287	3.06518	1.32391	39.5558	12.5233	4.37265	3.43627	1.56367	2.73433
SW480 wt_1_0_J1_1	1	0.34559	1.7737	1.10673	0.452662	7.21941	0.90464	0.666474	1.10494	1.63116	27.62	1.52136	0.908994	2.7658	1.34056	1.02327	44.9335	2.36904	1.60765	1.63152	2.8904	3.20217	3.6354	1.17455	1.0202	134.055	1.56649	1.66485	2.43086	1.89506	5.2467	1.57108	2.94143	2.04625	7.82943	2.24179	1.25815	2.45843	2.0706	55.4766	1.23637	1.69107	0.951949	42.7148	11.9778	5.08773	2.90791	1.88001	3.1538
SW480 wt_1_0_J2_1	1	0.738955	2.21489	0.801148	0.396136	5.92348	0.609436	0.59711	0.881354	0.552213	26.3462	0.782321	0.619175	1.80459	1.32704	0.920313	45.4889	2.22362	1.16947	1.68709	2.38023	2.20736	2.4512	1.13938	0.88046	45.782	2.00526	1.8587	2.30945	1.85889	4.25933	2.13129	1.67306	1.12501	4.31418	1.33176	0.947922	1.19873	1.09073	58.4046	1.28987	1.6444	0.931963	31.9839	8.3829	3.4256	2.10616	1.14347	1.61314
SW480 wt_1_0_J3_1	1	0.454296	2.79164	0.754018	0.492737	5.39514	0.566272	0.707779	0.758655	1.21989	20.2894	1.05652	0.832536	2.08356	1.86112	1.25108	53.5493	2.32786	1.27318	1.58523	2.61761	2.75774	2.05338	0.867725	1.02739	56.5897	1.6123	1.18714	2.93688	1.63571	4.93112	1.79481	1.29666	0.68708	5.20812	1.35265	1.20928	1.38298	0.969975	52.6983	0.647944	1.21765	0.939102	30.6055	8.59628	2.49969	1.58451	1.80441	2.32332
SW480 wt_1_0_J4_1	1	0.612558	0.862691	0.632331	0.359903	4.3251	0.619602	0.390303	0.982218	0.494021	14.0981	0.748409	0.617383	1.42681	0.882688	0.729094	20.3503	0.872935	0.762927	1.05406	1.50902	1.70974	1.41383	0.650628	0.849755	43.2992	1.47809	1.41197	1.56726	1.33566	2.45401	1.43666	1.0651	0.729328	3.14073	1.21336	1.29216	1.3976	1.04904	39.6798	1.08582	1.82337	1.06088	21.8193	5.91922	2.35755	1.67768	1.03772	1.10082
SW480 wt_2_0_L1_1	1	0.767141	1.70496	0.628581	0.586024	6.16926	0.629616	0.63883	0.909669	0.502267	25.5419	0.930288	0.444981	1.76882	1.78659	1.28686	60.699	2.75322	1.78826	1.39724	4	3.54299	2.1111	1.06851	1.20412	94.3995	2.86723	2.18797	3.45034	1.71856	5.15434	2.54431	1.71407	0.937063	5.1451	1.17841	1.1963	1.38015	0.734457	69.8194	1.46018	2.61199	0.852384	40.1498	11.5406	3.70322	2.79801	1.59265	2.77602
SW480 wt_2_0_L2_1	1	0.658088	1.31111	0.638698	0.482905	5.30185	0.80986	0.56438	1.0232	0.506268	20.2579	0.664287	0.510149	1.35503	0.953122	1.0323	35.1511	1.81455	1.38604	1.55845	3.11358	1.83117	1.75864	0.903788	0.831683	67.1726	1.04497	0.955951	2.17843	1.41312	4.27084	0.917093	1.34691	0.993014	3.92361	1.07639	1.2202	1.22759	0.966138	50.0527	1.30402	1.66621	0.835596	26.2433	7.91693	2.77348	2.06695	1.05552	2.18464
SW480 wt_2_0_L3_1	1	0.737284	1.72103	0.766896	0.446811	6.57466	0.625851	0.578351	0.997568	0.643867	27.189	1.26593	0.576536	1.62291	0.625572	1.37444	54.01	1.87804	1.31825	1.03619	2.336	2.81366	2.99704	1.72633	0.999456	105.11	1.82189	2.05195	2.52948	1.89561	5.7328	1.42251	1.8496	1.54892	5.38877	1.43589	1.54583	1.91821	1.43848	114.484	2.04338	2.66482	1.21778	27.7045	8.14136	3.68778	1.91472	1.95484	2.08741
SW480 wt_2_0_L4_1	1	0.740638	2.19155	0.802841	0.51561	6.93387	0.700685	0.66396	1.15115	0.509956	37.2109	0.972629	0.678698	1.694	1.21797	1.34595	56.6389	1.42268	1.92982	1.53532	4.14797	2.74796	2.61212	1.00966	0.750815	102.124	0.89273	1.15119	1.41711	1.04559	4.59259	1.89763	1.33147	0.629996	4.41399	1.75457	1.16159	1.97042	1.10755	96.3814	0.989001	1.88742	0.88512	21.474	8.95145	3.78464	2.12231	1.52647	2.12372
SW480 wt_3_0_N1_1	1	0.75598	3.87135	1.22038	0.580229	16.6964	1.49955	0.607965	0.934459	1.23511	49.8866	2.67229	1.02875	5.01073	1.9719	1.27588	99.0275	3.76137	1.89569	1.79415	3.6102	5.51993	7.35851	1.71205	1.69101	103.376	4.01108	2.741	4.51065	2.25425	6.58608	1.38945	3.0415	1.73519	10.932	2.53811	2.79278	2.30514	1.45004	82.1445	1.26342	2.855	1.02947	59.6314	16.7923	4.86645	3.75066	1.72033	4.30667
SW480 wt_3_0_N2_1	1	0.61448	2.66334	1.14153	0.555268	9.69621	0.764367	0.549419	0.843325	0.548827	20.7066	1.27773	1.17277	2.56884	1.42228	1.81641	62.9614	1.5039	2.17984	1.50206	3.04508	2.68165	2.53322	1.32227	1.24943	88.2721	2.24161	1.59353	2.00153	1.44455	4.7775	1.78983	1.97668	0.89829	5.82766	1.70971	1.92228	1.60684	0.950285	59.9364	1.23282	1.43698	0.838036	16.4838	6.63083	2.72583	2.51259	1.12033	1.63439
SW480 wt_3_0_N3_1	1	0.517593	7.20103	1.54328	0.475025	19.9878	2.09664	0.697887	0.778951	1.94872	90.0511	4.01969	1.40498	5.74489	2.28335	2.06197	132.241	4.48962	2.89213	2.11799	6.21308	6.22235	7.96735	3.79007	2.61406	152.246	4.3593	3.28604	3.65254	1.78479	8.13661	0.913468	2.65322	1.95184	13.2574	2.83281	2.96897	2.99672	1.36004	108.9	1.95778	3.34524	1.23351	76.6053	22.1499	8.68652	5.68135	3.82753	4.97228
SW480 wt_3_0_N4_1	1	0.542374	4.9645	1.31681	0.531171	14.6892	0.775895	0.637337	0.857469	1.40898	67.213	1.42592	0.718135	3.71316	1.62845	1.10937	104.948	3.2034	2.51981	1.9296	4.55826	5.34724	5.48365	2.09332	2.05221	129.443	3.19989	2.3503	2.50112	1.56148	5.75333	2.34125	3.08053	1.59543	11.6004	3.18409	2.67312	2.3837	1.02016	109.859	2.06107	3.143	1.41727	54.4355	17.0394	7.13841	4.78467	1.92736	3.79221
Quality Score	Calibrated	H3N2	H3N2F1	H4N2	H3N3	H5N2	H3N3F1	H4N3	H3N4	H5N2F1	H6N2	H4N3F1	H5N3	H3N4F1	H4N4	H3N5	H7N2	H5N3F1	H6N3	H3N4F2	H4N4F1	H5N4	H3N5F1	H4N5	H4N3L1F1	H8N2	E1H4N3F1	H6N3F1	E1H5N3	H4N4F2	H5N4F1	E1H4N4	H6N4	H3N5F2	H4N5F1	H5N5	H5N3L1F1	H3N6F1	H6N3L1	H9N2	H4N4L1F1	E1H5N3F1	H7N3F1	H5N4L1	E1H6N3	H5N4F2	E1H4N4F1	H6N4F1	E1H5N4
	[M+Na	933.317	1079.37	1095.37	1136.4	1257.42	1282.45	1298.45	1339.48	1403.48	1419.48	1444.51	1460.5	1485.53	1501.53	1542.56	1581.53	1606.56	1622.55	1631.59	1647.59	1663.58	1688.61	1704.61	1717.59	1743.58	1763.63	1768.61	1779.63	1793.64	1809.64	1820.66	1825.63	1834.67	1850.67	1866.66	1879.64	1891.69	1895.64	1905.63	1920.67	1925.69	1930.67	1936.67	1941.68	1955.7	1966.71	1971.69	1982.71
SW480 F52L_1_0_J10_1	1	0.177985	0.0450498	0.101135	0.148717	0.000858131	0.0913	0.0624925	0.161361	0.177142	0.000669843	0.114237	0.083549	0.0228262	0.0495251	0.102174	0.000525634	0.0804736	0.0374441	0.10691	0.0381623	0.0019708	0.00578591	0.0545115	0.133681	0.000420426	0.107793	0.0720271	0.0476292	0.126169	0.0140903	0.11729	0.0495194	0.129112	0.00434608	0.0272427	0.12008	0.0124464	0.137027	0.000296334	0.122	0.120429	0.125398	0.414429	0.0124052	0.0742173	0.0905073	0.0531958	0.000576799
SW480 F52L_1_0_J11_1	1	0.194064	0.0674989	0.109348	0.189082	0.000738894	0.114854	0.12032	0.167157	0.171746	0.000991574	0.170237	0.118141	0.040425	0.0611989	0.112167	0.0003603	0.123191	0.0584498	0.146328	0.0637118	0.00460876	0.0132899	0.0879524	0.179065	0.00027118	0.162625	0.0943227	0.0793987	0.130754	0.0210214	0.197383	0.0677487	0.162941	0.0119078	0.0510695	0.143226	0.0233767	0.163036	0.000187287	0.131412	0.156552	0.142203	0.36676	0.0268572	0.0959791	0.108577	0.0864843	0.00394957
SW480 F52L_1_0_J12_1	1	0.209964	0.0643428	0.0983818	0.170543	0.000941544	0.115355	0.109097	0.180207	0.180988	0.000654422	0.169912	0.115344	0.0494046	0.0739159	0.130059	0.000406175	0.112634	0.0664575	0.16693	0.0780087	0.00332896	0.0120377	0.0691074	0.165882	0.000130705	0.152868	0.111626	0.0790961	0.140858	0.0243584	0.142552	0.0745302	0.203097	0.0097293	0.0568048	0.167084	0.0263554	0.169332	0.000352579	0.164952	0.152414	0.169633	0.3621	0.0253054	0.121844	0.129377	0.0997793	0.00281946
SW480 F52L_1_0_J9_1	1	0.147741	0.0647301	0.0710925	0.130343	0.000760189	0.0674039	0.0309554	0.151402	0.184336	0.000872198	0.117784	0.0547078	0.0255368	0.0319792	0.0904405	0.0003528	0.0853396	0.0209405	0.137787	0.0452266	0.000794407	0.00590146	0.0426992	0.148756	0.000197476	0.136471	0.0659724	0.0374072	0.110645	0.0100719	0.0837297	0.0390902	0.146755	0.00464958	0.016983	0.138363	0.0132514	0.148656	0.000219455	0.141173	0.107237	0.123111	0.406415	0.00864957	0.068319	0.0808753	0.0543067	0.000222574
SW480 F52L_2_0_L10_1	1	0.199314	0.0605873	0.141581	0.194127	0.00278642	0.143564	0.110394	0.157459	0.247319	0.00155834	0.218002	0.140346	0.0585471	0.0678529	0.150744	0.000456922	0.140156	0.0601467	0.155735	0.0788573	0.00341472	0.0156261	0.0960169	0.1841	0.00033983	0.165758	0.115689	0.059537	0.134444	0.0353023	0.152732	0.0755534	0.177726	0.01841	0.0721393	0.157506	0.0317902	0.1729	0.000398184	0.181491	0.170797	0.146245	0.397685	0.0230756	0.110497	0.112744	0.103212	0.00133335
SW480 F52L_2_0_L11_1	1	0.211	0.0639716	0.0993292	0.141958	0.000570645	0.0826792	0.0721877	0.148741	0.22765	0.000400386	0.160202	0.0718532	0.0231979	0.0418218	0.0831628	0.000198749	0.096149	0.0295146	0.162607	0.0363852	0.00122406	0.00410743	0.0452211	0.147717	0.000294793	0.155564	0.0748405	0.0600905	0.113575	0.0103774	0.11543	0.0416769	0.148186	0.00440022	0.0279352	0.113584	0.00959359	0.161518	0.000229952	0.145855	0.147303	0.16938	0.306837	0.0124371	0.0731604	0.107311	0.0584309	0.000372761
SW480 F52L_2_0_L12_1	1	0.253428	0.0710228	0.157378	0.198379	0.00347755	0.194723	0.11693	0.17358	0.235815	0.00081809	0.20635	0.135566	0.0591569	0.0800047	0.141841	0.000647301	0.146775	0.0817856	0.187402	0.083153	0.00499815	0.0300223	0.107375	0.191158	0.000356484	0.167445	0.128832	0.0832461	0.139582	0.0376569	0.195911	0.0892746	0.160582	0.0277835	0.0927729	0.155137	0.0487666	0.203628	0.000316593	0.179126	0.163301	0.185549	0.35066	0.028954	0.123074	0.162771	0.107763	0.00271862
SW480 F52L_2_0_L9_1	1	0.221638	0.0681502	0.147805	0.195853	0.00138857	0.10425	0.155118	0.164015	0.257451	0.00105702	0.208526	0.112322	0.0325532	0.0753144	0.103925	0.000496501	0.116511	0.0530616	0.170339	0.0496526	0.0034604	0.00551879	0.062176	0.156112	0.000229955	0.181339	0.0928861	0.0655184	0.125228	0.0170941	0.147496	0.0597679	0.166765	0.00518959	0.047013	0.165062	0.0137319	0.148666	0.000303785	0.164738	0.13459	0.159548	0.357007	0.01338	0.0862885	0.113002	0.0745359	0.0016702
SW480 F52L_3_0_N10_1	1	0.231253	0.0625149	0.0879022	0.174873	0.00227013	0.102721	0.0799373	0.17153	0.220191	0.00113147	0.159839	0.138145	0.0449512	0.0640009	0.117582	0.000764594	0.13761	0.0684827	0.159005	0.0786008	0.00465356	0.0112205	0.0626927	0.141988	0.000569057	0.125224	0.118089	0.0576372	0.117955	0.027023	0.166537	0.0658702	0.142608	0.00977562	0.048683	0.148749	0.0260317	0.173229	0.000346703	0.130342	0.147097	0.165713	0.404204	0.0195283	0.0708828	0.110443	0.105547	0.00162384
SW480 F52L_3_0_N11_1	1	0.164427	0.0693832	0.107713	0.194046	0.00218732	0.0951118	0.092142	0.215	0.19014	0.000841605	0.163071	0.104115	0.0376816	0.0766008	0.114374	0.000506079	0.133873	0.0581971	0.188552	0.0686265	0.00283199	0.00669778	0.0677878	0.159196	0.000293966	0.149113	0.106657	0.0622348	0.139551	0.0191267	0.134176	0.0653689	0.181332	0.0066725	0.0453025	0.15774	0.0160662	0.169876	0.000228483	0.157609	0.143235	0.158458	0.389874	0.020463	0.0965625	0.105602	0.0802777	0.00146284
SW480 F52L_3_0_N12_1	1	0.157503	0.0442175	0.0786937	0.178814	0.000818482	0.0893906	0.0721393	0.173883	0.159996	0.000882437	0.166422	0.0872733	0.0283285	0.0577333	0.102676	0.000565031	0.111631	0.0417428	0.15743	0.0542801	0.00197964	0.00523058	0.0552922	0.142741	0.000475892	0.138388	0.0991149	0.0627742	0.129335	0.0152176	0.118361	0.0554878	0.174836	0.00546899	0.0350125	0.131132	0.0142796	0.144871	0.00036322	0.160791	0.137096	0.167353	0.367595	0.0159123	0.087197	0.0926663	0.060535	0.000776096
SW480 F52L_3_0_N9_1	1	0.178186	0.112717	0.124673	0.173823	0.00145566	0.106549	0.0618946	0.193068	0.246303	0.0012504	0.171757	0.10236	0.056066	0.0686214	0.12933	0.000584864	0.138741	0.0459504	0.198583	0.0807445	0.00160527	0.011085	0.0664421	0.171712	0.000300164	0.169927	0.115051	0.0553257	0.125156	0.0237905	0.118522	0.0673997	0.176684	0.00985553	0.0351567	0.17809	0.0230304	0.173011	0.00022072	0.137265	0.140151	0.165184	0.394048	0.0161615	0.0874796	0.115765	0.0850256	0.000684771
SW480 F52_1_0_J13_1	1	0.170137	0.068556	0.111703	0.196007	0.00279697	0.213419	0.0468218	0.179092	0.228109	0.000691876	0.19696	0.108221	0.10734	0.0468811	0.20765	0.000428566	0.135468	0.0431046	0.157132	0.105126	0.00077116	0.121023	0.090155	0.196163	0.000116384	0.165843	0.113472	0.0666869	0.167021	0.0270668	0.106388	0.063295	0.190661	0.0555694	0.0307565	0.181687	0.134734	0.180457	0.000227748	0.195581	0.156279	0.171664	0.330738	0.0178315	0.102041	0.126626	0.0696129	0.000470034
SW480 F52_1_0_J15_1	1	0.134302	0.0731259	0.0841761	0.189663	0.00276815	0.193164	0.0465306	0.190797	0.251682	0.000902706	0.218485	0.131621	0.143763	0.0571335	0.151502	0.000574873	0.173525	0.0550843	0.155163	0.116548	0.00198203	0.136142	0.0909857	0.190152	0.000282438	0.160335	0.13962	0.0805525	0.146662	0.0529641	0.128863	0.0668243	0.191082	0.0718089	0.0514746	0.176335	0.1747	0.148497	0.000166672	0.162322	0.151991	0.169957	0.349017	0.0281923	0.141191	0.138014	0.120399	0.000821679
SW480 F52_2_0_L13_1	1	0.159865	0.126683	0.102977	0.217084	0.00209264	0.2302	0.0713719	0.22501	0.231993	0.000661849	0.205531	0.109745	0.130264	0.0697237	0.185651	0.00027989	0.144817	0.0441785	0.214583	0.0939545	0.00112017	0.136478	0.0926078	0.200086	0.000411472	0.171874	0.115776	0.0874737	0.182278	0.0225184	0.136319	0.0618399	0.23988	0.0461982	0.0371842	0.17059	0.165251	0.188378	0.000391414	0.17785	0.152384	0.172675	0.299983	0.02098	0.114648	0.145821	0.0686157	0.000999447
SW480 F52_2_0_L16_1	1	0.22683	0.0631584	0.106303	0.18392	0.00265739	0.208422	0.0461755	0.161245	0.230308	0.000963396	0.17172	0.103977	0.131739	0.0416647	0.202149	0.000457897	0.144354	0.0406712	0.154456	0.0920573	0.000938707	0.134835	0.0712338	0.166451	0.000742511	0.150475	0.124314	0.0664173	0.204238	0.0321179	0.101621	0.0584011	0.198818	0.0481562	0.0298389	0.177052	0.149899	0.162743	0.000672501	0.156764	0.142804	0.143893	0.36515	0.0145306	0.105377	0.118868	0.0776955	0.000382493
SW480 F52_3_0_N13_1	1	0.179939	0.0404605	0.0466828	0.156787	0.000950824	0.171704	0.0191183	0.148492	0.168946	0.00104568	0.143917	0.0605445	0.0707486	0.0297231	0.13603	0.00069204	0.112218	0.0230568	0.148127	0.0528639	0.000770096	0.0927279	0.0554372	0.155818	0.000459133	0.0802122	0.0930635	0.0225787	0.163313	0.018261	0.0571354	0.0517717	0.158183	0.0292888	0.0211529	0.141675	0.111106	0.174116	0.000653024	0.157029	0.0981111	0.129187	0.402885	0.00731482	0.0791296	0.0836423	0.0624445	0.000691292
SW480 F52_3_0_N14_1	1	0.143903	0.114621	0.122655	0.238971	0.00286102	0.259202	0.0674532	0.22869	0.28208	0.00130066	0.199653	0.135147	0.155909	0.0836901	0.203041	0.000578275	0.173105	0.0580169	0.240262	0.104722	0.00166722	0.15276	0.106554	0.21076	0.000530753	0.16479	0.155598	0.0910151	0.206796	0.0380103	0.134615	0.0802598	0.227771	0.0586585	0.0489183	0.197151	0.176408	0.215426	0.000359593	0.198694	0.151666	0.214338	0.322543	0.0238622	0.136655	0.150921	0.0935749	0.000903174
SW480 F52_3_0_N15_1	1	0.200965	0.10152	0.108682	0.210337	0.00389824	0.243683	0.0603318	0.189041	0.236308	0.00179638	0.202752	0.128847	0.143599	0.0798228	0.18831	0.000848284	0.169604	0.0621484	0.226274	0.119833	0.00149103	0.159753	0.112162	0.21154	0.000984455	0.167751	0.143399	0.0827224	0.201576	0.04546	0.132563	0.0927453	0.214026	0.0776098	0.0520225	0.18889	0.177999	0.194953	0.000419158	0.205636	0.164161	0.188061	0.344012	0.0262556	0.152611	0.143121	0.117627	0.000843794
SW480 F52_3_0_N16_1	1	0.148855	0.0442791	0.0461755	0.125855	0.00155353	0.195661	0.0165363	0.15959	0.17991	0.000871229	0.138612	0.0508845	0.0690569	0.0218496	0.171932	0.000419107	0.114558	0.0201451	0.178859	0.0588469	0.000853208	0.100581	0.0473513	0.161749	0.000834485	0.11573	0.098963	0.0279671	0.146412	0.0174005	0.0726253	0.0350128	0.176881	0.0303295	0.0135133	0.139298	0.135882	0.158894	0.000726725	0.146845	0.141008	0.131384	0.381305	0.0103916	0.0846908	0.0932601	0.0684527	0.000560334
SW480 F59L_1_0_J17_1	1	0.275605	0.106207	0.174327	0.2239	0.00697607	0.200723	0.147947	0.228207	0.281661	0.00175366	0.203658	0.163373	0.16207	0.127032	0.129976	0.000831415	0.151192	0.0857676	0.170933	0.126221	0.0111357	0.173413	0.169712	0.12928	0.000203497	0.138219	0.128919	0.0821798	0.1668	0.0499853	0.165675	0.120712	0.14709	0.103032	0.0942437	0.158326	0.157837	0.15392	0.000304594	0.175067	0.14352	0.1595	0.391917	0.0260349	0.105738	0.122497	0.157051	0.0045028
SW480 F59L_1_0_J19_1	1	0.201443	0.0593798	0.139509	0.185299	0.00343371	0.17834	0.0894213	0.158584	0.281641	0.000941221	0.133922	0.114572	0.143724	0.0504394	0.189367	0.00058947	0.0913877	0.0601639	0.147106	0.0983439	0.00388255	0.125962	0.149661	0.194131	0.000712546	0.117173	0.0704692	0.0563168	0.160322	0.0419599	0.223528	0.074282	0.159001	0.0876204	0.0545016	0.14595	0.149311	0.186454	0.000258547	0.145467	0.147272	0.125005	0.414108	0.0149649	0.0896148	0.0922687	0.132141	0.00206724
SW480 F59L_2_0_L17_1	1	0.231843	0.234593	0.172138	0.227781	0.0063532	0.245648	0.0894693	0.247626	0.323297	0.0017109	0.220204	0.150819	0.214499	0.101878	0.235299	0.000546873	0.174708	0.0674795	0.254539	0.161416	0.00226685	0.19253	0.146291	0.238365	0.000234146	0.181605	0.151104	0.0994273	0.200564	0.058899	0.150158	0.137314	0.23868	0.131451	0.0613343	0.200366	0.186154	0.206645	0.00033885	0.175462	0.175478	0.19143	0.291261	0.0325755	0.153709	0.157257	0.176587	0.000860446
SW480 F59L_2_0_L19_1	1	0.21672	0.1522	0.137726	0.187155	0.00285898	0.237123	0.0565451	0.218006	0.324416	0.000963245	0.207472	0.10851	0.205119	0.0601965	0.192538	0.000387312	0.151649	0.0387034	0.255464	0.135287	0.00143065	0.171752	0.120064	0.219774	0.000207235	0.193781	0.126501	0.0806696	0.208071	0.049688	0.114898	0.102923	0.254509	0.122923	0.0369264	0.180531	0.176676	0.206299	0.000302879	0.180603	0.170707	0.147319	0.29083	0.0212472	0.143196	0.136298	0.154059	0.000559067
SW480 F59L_2_0_L20_1	1	0.245511	0.0715672	0.150853	0.17838	0.0054641	0.205928	0.0621212	0.18693	0.260718	0.00179629	0.208963	0.118118	0.192489	0.0446116	0.200412	0.000687484	0.146213	0.0482732	0.184852	0.127746	0.00131848	0.167523	0.119916	0.208496	0.000619002	0.16933	0.11697	0.0700721	0.201782	0.0552469	0.100918	0.105826	0.205299	0.103639	0.0451347	0.187802	0.165692	0.182541	0.000581135	0.184364	0.147942	0.115775	0.37875	0.0179661	0.132374	0.11715	0.158936	0.00107847
SW480 F59L_3_0_N17_1	1	0.260704	0.123576	0.15183	0.207512	0.0031472	0.196541	0.102902	0.224336	0.277828	0.00147517	0.162952	0.147381	0.126941	0.103654	0.220604	0.000674662	0.134997	0.0655306	0.195686	0.112282	0.00564574	0.139912	0.14233	0.176984	0.00111642	0.116851	0.122688	0.054198	0.160778	0.0426439	0.13116	0.135642	0.191587	0.0866979	0.0671078	0.164961	0.148903	0.16707	0.000646285	0.165829	0.114011	0.173592	0.40469	0.0188933	0.0929542	0.0990623	0.130487	0.00145615
SW480 F59L_3_0_N18_1	1	0.234626	0.115454	0.162218	0.220774	0.00609589	0.258416	0.115955	0.241322	0.307929	0.00164228	0.210067	0.160379	0.186681	0.117095	0.2414	0.000884353	0.187008	0.0821776	0.232858	0.145793	0.00649202	0.19974	0.180058	0.226514	0.000571113	0.170677	0.160503	0.0990048	0.197428	0.0655333	0.172476	0.152502	0.230143	0.134478	0.0882692	0.196488	0.200798	0.209693	0.000530935	0.202514	0.180278	0.195004	0.31822	0.0391778	0.14607	0.153083	0.178731	0.00340431
SW480 F59L_3_0_N19_1	1	0.207335	0.133342	0.154571	0.215076	0.00330968	0.217547	0.0974945	0.238957	0.301591	0.00114577	0.179677	0.136017	0.153586	0.0940903	0.223685	0.000430681	0.146391	0.0594541	0.219205	0.117753	0.00334883	0.149556	0.138931	0.206953	0.000444323	0.128686	0.127202	0.0612651	0.162346	0.0384578	0.128899	0.112219	0.204444	0.0944747	0.0628522	0.171378	0.154585	0.189663	0.00053516	0.174861	0.135497	0.181011	0.385741	0.0170066	0.0996632	0.113878	0.132728	0.000999168
SW480 F59L_3_0_N20_1	1	0.0734637	0.0568586	0.0398742	0.102239	0.000864627	0.114151	0.0237909	0.136683	0.187537	0.00191399	0.106852	0.0512717	0.0670411	0.0254763	0.111355	0.00159322	0.0846891	0.014042	0.0925673	0.0434801	0.00123019	0.0858724	0.0584256	0.139019	0.000909264	0.0696042	0.0660823	0.0279366	0.11093	0.0106906	0.0770595	0.0449263	0.138894	0.0413553	0.0121675	0.109583	0.10533	0.128997	0.00147239	0.122673	0.112478	0.129127	0.380806	0.0104327	0.0563035	0.0479975	0.0749018	0.000915505
SW480 F59_1_0_J22_1	1	0.235948	0.0786538	0.167182	0.196687	0.0132514	0.193276	0.108176	0.219463	0.25896	0.00261698	0.247564	0.161519	0.161825	0.0908708	0.150846	0.00118582	0.16156	0.093642	0.132118	0.086046	0.00649961	0.151292	0.149255	0.206705	0.000345983	0.140955	0.12318	0.0893598	0.168177	0.0909722	0.169427	0.123619	0.17668	0.0903427	0.0957759	0.179134	0.17525	0.163246	0.000343471	0.161275	0.159904	0.159531	0.357213	0.0239217	0.127631	0.124369	0.159049	0.00244186
SW480 F59_1_0_J23_1	1	0.193377	0.0707864	0.131458	0.212101	0.00348568	0.156097	0.108824	0.157701	0.232185	0.00128555	0.172312	0.135313	0.142948	0.0701621	0.174597	0.000470303	0.146166	0.0600927	0.175468	0.0896324	0.00302695	0.140279	0.105121	0.187194	0.000267955	0.135238	0.0925498	0.0592669	0.168557	0.0339415	0.135535	0.0894819	0.177449	0.0543043	0.0495453	0.153481	0.148099	0.156842	0.000301646	0.156771	0.137496	0.164995	0.39773	0.0223373	0.116642	0.101932	0.119571	0.000800265
SW480 F59_1_0_J24_1	1	0.153197	0.0798623	0.108844	0.192183	0.00699973	0.185243	0.14956	0.1478	0.244413	0.00187214	0.195743	0.165853	0.143547	0.108392	0.196275	0.000440742	0.134766	0.0664479	0.226075	0.112547	0.00285892	0.121448	0.0900308	0.165264	0.000364918	0.150155	0.143518	0.0886261	0.146283	0.0433398	0.1669	0.101451	0.189862	0.069007	0.0560549	0.188151	0.167625	0.199351	0.000175831	0.135738	0.14174	0.17803	0.345644	0.0242223	0.0954163	0.12127	0.122745	0.00109779
SW480 F59_2_0_L21_1	1	0.228904	0.0651455	0.149113	0.222257	0.00350437	0.173682	0.117395	0.143331	0.22655	0.000778378	0.208344	0.127512	0.109208	0.0713036	0.146882	0.000587975	0.120344	0.0525198	0.166912	0.0690596	0.00184083	0.132066	0.0764437	0.170489	0.000294815	0.0938109	0.0949459	0.0560145	0.150954	0.0236912	0.145627	0.0833758	0.171066	0.0489149	0.0418039	0.150205	0.164503	0.142578	0.000606588	0.142968	0.12206	0.159342	0.335432	0.0158909	0.0904608	0.0836311	0.0851088	0.000451231
SW480 F59_2_0_L24_1	1	0.186481	0.119436	0.125155	0.186389	0.0145864	0.188968	0.181099	0.17549	0.263929	0.00357292	0.209993	0.217395	0.198422	0.118911	0.167725	0.00237665	0.188829	0.110211	0.195477	0.122178	0.00649555	0.154831	0.154148	0.167621	0.0012942	0.137467	0.16533	0.10214	0.197599	0.0847585	0.174895	0.132097	0.191321	0.107601	0.109947	0.170575	0.168815	0.167661	0.000663316	0.152322	0.151769	0.170045	0.370305	0.0342215	0.138626	0.121603	0.148973	0.00254538
SW480 F59_3_0_N21_1	1	0.234673	0.0962566	0.152003	0.256559	0.00357149	0.24047	0.102355	0.22867	0.263086	0.00147658	0.19616	0.137516	0.134941	0.0927545	0.203933	0.000679388	0.155837	0.0640332	0.228598	0.106061	0.00213736	0.169779	0.0949513	0.184661	0.00052923	0.133606	0.147779	0.0830861	0.181296	0.0494297	0.146699	0.113856	0.216871	0.0692031	0.0601464	0.185542	0.176791	0.16718	0.000362653	0.18501	0.159853	0.185164	0.324439	0.0219691	0.133271	0.135511	0.136376	0.000741035
SW480 F59_3_0_N22_1	1	0.257283	0.112109	0.171939	0.204059	0.00581101	0.230071	0.115697	0.215871	0.297261	0.00138006	0.184742	0.146586	0.135668	0.087343	0.209363	0.00102793	0.148204	0.0634396	0.205298	0.109978	0.00252636	0.166467	0.1009	0.170042	0.000333836	0.150441	0.135233	0.0775447	0.165267	0.0546659	0.159959	0.101806	0.211195	0.0728067	0.0607292	0.201713	0.178077	0.168354	0.000522055	0.186492	0.150156	0.187386	0.322165	0.0215485	0.130282	0.121667	0.13563	0.00101587
SW480 F59_3_0_N23_1	1	0.250024	0.0604159	0.097788	0.190064	0.00164816	0.189036	0.0796688	0.181497	0.235142	0.00170075	0.152068	0.0982071	0.0973321	0.0619537	0.182695	0.000513468	0.120016	0.0443768	0.169997	0.076704	0.00144224	0.118401	0.075326	0.17225	0.000674563	0.0892072	0.10604	0.039997	0.136791	0.0243675	0.115721	0.0854798	0.195855	0.0480769	0.0427608	0.158669	0.120327	0.142789	0.000338167	0.152768	0.123546	0.143944	0.379948	0.0112702	0.107114	0.0831073	0.112591	0.00069717
SW480 F59_3_0_N24_1	1	0.223796	0.0667159	0.11016	0.223159	0.00242075	0.225048	0.0861896	0.197941	0.255666	0.00076702	0.180739	0.105163	0.12575	0.0775417	0.193227	0.000542251	0.142504	0.0519034	0.215245	0.0980918	0.00207236	0.144131	0.0853858	0.170969	0.000426457	0.13175	0.109866	0.0684537	0.176399	0.0331009	0.134839	0.0923117	0.209692	0.0568737	0.0460181	0.168632	0.147958	0.166174	0.00047011	0.1696	0.136631	0.178737	0.329594	0.0148407	0.109589	0.124078	0.113005	0.000839422
SW480 NTC_1_0_J5_1	1	0.242401	0.015967	0.0840791	0.221306	0.000964107	0.0695431	0.21833	0.172344	0.133142	0.000721174	0.0559659	0.131014	0.0287233	0.094393	0.151601	0.000479014	0.0505751	0.0516592	0.0676761	0.0196601	0.0343796	0.0271069	0.0724438	0.0848255	0.000487652	0.0288	0.035804	0.0262816	0.0428527	0.00325606	0.152845	0.0536666	0.071607	0.012191	0.0498758	0.0661859	0.0344749	0.108148	0.000480753	0.0986131	0.0258052	0.100544	0.453611	0.0220183	0.012162	0.0336842	0.0324255	0.0352095
SW480 NTC_1_0_J6_1	1	0.260602	0.0356703	0.160134	0.224593	0.00407367	0.154702	0.19458	0.200189	0.209576	0.000781038	0.13577	0.236687	0.0759949	0.110841	0.158806	0.000322286	0.0935593	0.105514	0.0916984	0.0779877	0.0673501	0.0698321	0.126381	0.13048	0.000405802	0.0711388	0.0811342	0.0647328	0.0757085	0.0223118	0.215997	0.0941075	0.149045	0.0365161	0.123189	0.12845	0.0809172	0.128112	0.000283683	0.123634	0.0707723	0.142885	0.430575	0.0288241	0.0463129	0.0720871	0.102592	0.0750069
SW480 NTC_1_0_J7_1	1	0.195527	0.0464382	0.129128	0.266829	0.00420857	0.134639	0.197771	0.193486	0.218521	0.00112816	0.127755	0.188455	0.0779174	0.123158	0.152492	0.000161072	0.0891891	0.116929	0.100046	0.0532686	0.057878	0.0680596	0.125524	0.147857	0.000512721	0.0611869	0.061632	0.0540836	0.0685835	0.0183737	0.218169	0.0885636	0.142549	0.0385876	0.103652	0.134613	0.0737885	0.143609	0.00056095	0.117097	0.0740092	0.126461	0.427998	0.021283	0.0285668	0.0859128	0.0660355	0.0711316
SW480 NTC_1_0_J8_1	1	0.24262	0.0519903	0.213161	0.261922	0.00725024	0.200066	0.204739	0.214448	0.21831	0.00151887	0.186296	0.233959	0.125876	0.138897	0.111693	0.000398604	0.11736	0.19103	0.165746	0.0944668	0.0849752	0.111998	0.174272	0.163554	0.000430979	0.101152	0.106726	0.145469	0.116046	0.0335783	0.210406	0.126727	0.181349	0.0497763	0.155672	0.146576	0.109282	0.150058	0.000507925	0.127635	0.101415	0.170063	0.358841	0.0412029	0.07138	0.120021	0.111922	0.11758
SW480 NTC_2_0_L5_1	1	0.254323	0.116894	0.181995	0.244101	0.00867815	0.169282	0.244097	0.218776	0.242962	0.00111227	0.155758	0.22521	0.0956631	0.149966	0.163106	0.00047443	0.10063	0.132177	0.147317	0.0645878	0.085381	0.0686498	0.127482	0.162175	0.000618783	0.0851187	0.0669607	0.0741638	0.0885096	0.0223179	0.202502	0.101377	0.15645	0.0335042	0.123897	0.140383	0.107766	0.157842	0.000548908	0.143402	0.0803356	0.119329	0.401296	0.0215108	0.0508766	0.0685592	0.0970896	0.08361
SW480 NTC_2_0_L6_1	1	0.261689	0.0564697	0.159263	0.219275	0.0071038	0.179562	0.210468	0.179974	0.232781	0.00094796	0.159272	0.229193	0.099362	0.15555	0.12744	0.000213585	0.104529	0.12721	0.122826	0.0762514	0.0972014	0.0832264	0.144702	0.138527	0.000414074	0.0914044	0.0788972	0.074199	0.114588	0.021201	0.191959	0.114514	0.159065	0.0369805	0.129445	0.153528	0.0889306	0.145763	0.00069618	0.144163	0.0967105	0.155724	0.376314	0.0235553	0.058248	0.0814485	0.10695	0.0851319
SW480 NTC_2_0_L7_1	1	0.249531	0.0701087	0.139228	0.241605	0.00363593	0.165297	0.245559	0.204477	0.219769	0.00101921	0.128098	0.214604	0.0705711	0.161971	0.193014	0.000310327	0.10294	0.104874	0.136152	0.0603144	0.0750848	0.0525918	0.131714	0.142219	0.000437516	0.0633478	0.0796047	0.0559253	0.096113	0.0135936	0.195519	0.109624	0.167952	0.0241015	0.108177	0.120312	0.0733299	0.143137	0.000495593	0.138764	0.056202	0.15516	0.407381	0.0153544	0.0441393	0.0668472	0.0826712	0.0674862
SW480 NTC_2_0_L8_1	1	0.224526	0.0909204	0.141386	0.225057	0.00391563	0.180789	0.231806	0.183297	0.253099	0.000886758	0.158853	0.253929	0.0968143	0.172498	0.17724	0.000226408	0.0959678	0.123222	0.137935	0.0593043	0.0666153	0.0590697	0.131868	0.14668	0.000323805	0.0956411	0.065858	0.0870495	0.0886075	0.0138017	0.200785	0.103098	0.165702	0.0230216	0.11125	0.112471	0.0834457	0.16473	0.000621147	0.12556	0.0733581	0.157043	0.384834	0.0182119	0.0403217	0.0814042	0.0627445	0.0730699
SW480 NTC_3_0_N5_1	1	0.293802	0.0615569	0.172362	0.290815	0.0059514	0.164878	0.265115	0.257121	0.218549	0.000986031	0.13383	0.195815	0.0915426	0.198536	0.222945	0.000441395	0.108485	0.109493	0.15104	0.0596927	0.083217	0.0652247	0.127539	0.154702	0.000542871	0.0737429	0.0775047	0.0685726	0.0934586	0.0132134	0.179305	0.123224	0.176732	0.0271181	0.105709	0.132777	0.0861996	0.165635	0.000486072	0.134959	0.0721659	0.146263	0.422213	0.0195296	0.0439773	0.071845	0.0780521	0.0848926
SW480 NTC_3_0_N6_1	1	0.222202	0.0254805	0.117662	0.218484	0.00177854	0.133989	0.221964	0.169243	0.185461	0.00111261	0.118278	0.220811	0.0523054	0.14583	0.183532	0.000414565	0.0824411	0.0968068	0.106999	0.0397595	0.0554902	0.0417683	0.101968	0.0956379	0.00056493	0.0458495	0.0651549	0.0436997	0.0719889	0.00988509	0.18137	0.0894382	0.149305	0.0181308	0.0839266	0.089343	0.0615665	0.136107	0.00060762	0.114156	0.0545537	0.149866	0.430958	0.0174783	0.033357	0.049145	0.0637612	0.0596311
SW480 NTC_3_0_N7_1	1	0.230987	0.0475849	0.127344	0.273385	0.00396055	0.152992	0.243471	0.214185	0.200073	0.00114463	0.12644	0.222316	0.0744266	0.172231	0.196936	0.000292646	0.0928291	0.102559	0.134899	0.050279	0.0730667	0.0547406	0.104709	0.140732	0.000431454	0.0479968	0.0763189	0.045545	0.0520049	0.0120201	0.169917	0.0744891	0.148582	0.0221277	0.0841214	0.121399	0.0708526	0.151622	0.000565815	0.133758	0.0566112	0.163153	0.420198	0.0177828	0.0237416	0.0632519	0.0686475	0.0683844
SW480 NTC_3_0_N8_1	1	0.220306	0.0201035	0.0972359	0.239838	0.00112938	0.123202	0.201777	0.15033	0.15817	0.00128614	0.0960611	0.206354	0.0542305	0.124018	0.164292	0.000516606	0.0741666	0.07718	0.0920354	0.0357195	0.0473164	0.0347938	0.0895117	0.0974457	0.000947043	0.0323124	0.0560306	0.0435783	0.0537544	0.00778554	0.172939	0.0627292	0.151163	0.0145985	0.0992574	0.0773501	0.0560274	0.119055	0.0011247	0.107214	0.0454872	0.116901	0.419099	0.0133168	0.0301901	0.0424635	0.0552618	0.0489292
SW480 wt_1_0_J1_1	1	0.232641	0.0661903	0.125305	0.226515	0.00363168	0.116097	0.17777	0.155557	0.257652	0.000544714	0.107801	0.16476	0.0599266	0.124832	0.174637	0.000248423	0.0561732	0.0749404	0.0666811	0.0287922	0.0431326	0.0411944	0.107938	0.101105	0.000509696	0.0493793	0.0383955	0.0386917	0.0465792	0.00722946	0.194168	0.0601582	0.0970061	0.0167047	0.0663652	0.0811358	0.0510389	0.130456	0.000410956	0.0888254	0.0512466	0.087534	0.421789	0.0202259	0.0198566	0.0462071	0.0446004	0.0524145
SW480 wt_1_0_J2_1	1	0.248575	0.0742925	0.158663	0.241812	0.0074312	0.196664	0.209294	0.170322	0.237889	0.00119033	0.159584	0.226095	0.0903202	0.116081	0.181927	0.000523421	0.090569	0.117292	0.0817655	0.0564446	0.0719892	0.0689264	0.127095	0.128942	0.000511849	0.0588839	0.0613892	0.056024	0.0612541	0.0189834	0.232307	0.0924179	0.135534	0.0369505	0.110835	0.127112	0.104556	0.146118	0.000380392	0.107699	0.0647929	0.129693	0.423302	0.0197879	0.0453944	0.0694752	0.0920228	0.0707324
SW480 wt_1_0_J3_1	1	0.252476	0.0469499	0.145166	0.239807	0.00636553	0.16437	0.195192	0.169542	0.266895	0.000984773	0.141048	0.206877	0.0880688	0.121903	0.157607	0.000162971	0.0874214	0.129076	0.0994323	0.0561165	0.0637897	0.083505	0.150045	0.129041	0.00034588	0.0656408	0.0669094	0.0528565	0.0759282	0.0165355	0.227963	0.110553	0.159205	0.0357132	0.113199	0.127521	0.0915577	0.136442	0.000280968	0.134823	0.077066	0.114826	0.419204	0.0204353	0.0484277	0.0850304	0.0878862	0.0869681
SW480 wt_1_0_J4_1	1	0.293428	0.168063	0.19016	0.262835	0.0263716	0.215586	0.246941	0.215547	0.272208	0.00711397	0.234124	0.268403	0.170647	0.218479	0.223891	0.00394106	0.182922	0.220638	0.165116	0.132406	0.16166	0.156245	0.231163	0.187306	0.000655284	0.124144	0.129025	0.147678	0.140351	0.0814594	0.233652	0.180149	0.213558	0.0972942	0.185161	0.164114	0.158694	0.184189	0.00128491	0.193101	0.143357	0.181607	0.360177	0.0481996	0.100349	0.126213	0.166339	0.150425
SW480 wt_2_0_L1_1	1	0.257848	0.0749128	0.173064	0.201979	0.00542151	0.148378	0.219982	0.170601	0.253611	0.00114243	0.150731	0.248484	0.0806663	0.0945184	0.15977	0.000409712	0.0860629	0.112518	0.132447	0.0553129	0.0499977	0.0561174	0.132524	0.124757	0.000527006	0.0558967	0.0782438	0.0428067	0.084472	0.0164632	0.253388	0.0915695	0.135876	0.0280528	0.12401	0.120419	0.0769123	0.160025	0.000561555	0.12525	0.0575456	0.15882	0.420893	0.0162619	0.0491307	0.0648799	0.0873337	0.085158
SW480 wt_2_0_L2_1	1	0.273989	0.102896	0.206752	0.279476	0.0125963	0.172375	0.224689	0.17201	0.238285	0.00154372	0.17107	0.236757	0.132627	0.162354	0.170945	0.000831201	0.110176	0.161416	0.140981	0.0733829	0.09457	0.0920985	0.153543	0.147895	0.000596029	0.0840906	0.090359	0.0727252	0.107241	0.0298025	0.231733	0.134455	0.169043	0.0467896	0.146205	0.148057	0.107619	0.153462	0.000705248	0.146448	0.0847589	0.160744	0.398243	0.0304043	0.0685807	0.0893511	0.120239	0.0927047
SW480 wt_2_0_L3_1	1	0.248817	0.0996862	0.164019	0.220139	0.00610291	0.173043	0.202722	0.162316	0.239589	0.000885875	0.153164	0.231397	0.10352	0.168213	0.157165	0.000506438	0.0830701	0.112425	0.131129	0.0526968	0.059099	0.0593155	0.114096	0.141372	0.000857334	0.0681874	0.0556335	0.066576	0.080964	0.0149389	0.207717	0.111097	0.122422	0.0227161	0.101329	0.104166	0.0792398	0.150739	0.000892233	0.117934	0.0606411	0.126709	0.414369	0.0161345	0.0344866	0.0712041	0.0724151	0.0679835
SW480 wt_2_0_L4_1	1	0.236948	0.106763	0.185664	0.272738	0.0116309	0.197167	0.238904	0.197672	0.281632	0.00135237	0.229848	0.262549	0.1562	0.18935	0.182617	0.000361439	0.149172	0.157838	0.176815	0.0847958	0.113186	0.107131	0.173105	0.194239	0.000220387	0.119534	0.115664	0.124597	0.154172	0.0323491	0.230332	0.15486	0.200889	0.0508227	0.144228	0.167549	0.113468	0.176033	0.000313274	0.164424	0.104811	0.190609	0.340905	0.0307196	0.0761739	0.116312	0.122128	0.11478
SW480 wt_3_0_N1_1	1	0.278712	0.0332068	0.110338	0.204451	0.00133269	0.114663	0.249215	0.175723	0.151908	0.000777255	0.0928746	0.188104	0.0440414	0.1224	0.170262	0.000291482	0.0641872	0.0858935	0.0956014	0.0360356	0.0433927	0.0311541	0.0907771	0.0930456	0.000422764	0.0327112	0.0582711	0.0291611	0.0585485	0.00762289	0.153489	0.0759611	0.125567	0.0146574	0.0892081	0.0896886	0.0488465	0.124156	0.000290152	0.112399	0.0424903	0.145301	0.444439	0.0209597	0.0299741	0.0455062	0.0694571	0.0466082
SW480 wt_3_0_N2_1	1	0.206064	0.0234696	0.107581	0.221074	0.00187839	0.144238	0.192111	0.179986	0.171353	0.000500049	0.138229	0.211381	0.0577334	0.115581	0.089407	0.000621983	0.112474	0.0870189	0.106301	0.0570028	0.0594441	0.0629227	0.105456	0.121725	0.000676656	0.059548	0.0674466	0.0642438	0.0819475	0.0152588	0.166829	0.0901206	0.141217	0.0286299	0.0947604	0.0903267	0.0798277	0.124325	0.00092658	0.118752	0.0676503	0.146443	0.366972	0.0190605	0.0481687	0.0600428	0.10251	0.0806454
SW480 wt_3_0_N3_1	1	0.276239	0.0502027	0.143551	0.285357	0.00363414	0.140868	0.266344	0.243446	0.219376	0.00118467	0.128997	0.213512	0.0792756	0.178119	0.203939	0.000535277	0.102274	0.124388	0.156605	0.0552353	0.0793556	0.0598194	0.131043	0.126676	0.00047034	0.0550242	0.0826402	0.0611565	0.106867	0.0152658	0.194713	0.121705	0.162213	0.0275273	0.117907	0.131454	0.0830226	0.153895	0.000542058	0.13898	0.066716	0.164586	0.410884	0.0185415	0.0489343	0.0734513	0.0917518	0.0774683
SW480 wt_3_0_N4_1	1	0.266938	0.0439255	0.119828	0.271713	0.00335148	0.192214	0.248155	0.183843	0.180721	0.000664758	0.14173	0.210181	0.0756356	0.16058	0.193003	0.000301487	0.105719	0.115091	0.135343	0.0562125	0.0681125	0.0511636	0.12924	0.125223	0.000501809	0.0593827	0.0815109	0.0663484	0.0949837	0.0161563	0.187486	0.10145	0.165909	0.0272755	0.109612	0.120661	0.0812976	0.153715	0.000612949	0.147523	0.0726011	0.168694	0.394434	0.0197216	0.0473993	0.068112	0.0848743	0.0786191
		0.219249	0.0767563	0.130712	0.211224	0.00441956	0.168779	0.139412	0.187778	0.232157	0.0012691	0.166403	0.157501	0.100242	0.100049	0.165535	0.000606124	0.121292	0.0795811	0.158443	0.0786082	0.029771	0.088265	0.108788	0.160898	0.000487157	0.114003	0.0991179	0.0673715	0.13012	0.0294146	0.16097	0.0909245	0.172992	0.0456193	0.0743111	0.147024	0.102905	0.161323	0.000484119	0.149877	0.115969	0.155207	0.378725	0.0209924	0.0835589	0.0990166	0.0991274	0.0310472
PPM Error of main isotope	Calibrated	H3N2	H3N2F1	H4N2	H3N3	H5N2	H3N3F1	H4N3	H3N4	H5N2F1	H6N2	H4N3F1	H5N3	H3N4F1	H4N4	H3N5	H7N2	H5N3F1	H6N3	H3N4F2	H4N4F1	H5N4	H3N5F1	H4N5	H4N3L1F1	H8N2	E1H4N3F1	H6N3F1	E1H5N3	H4N4F2	H5N4F1	E1H4N4	H6N4	H3N5F2	H4N5F1	H5N5	H5N3L1F1	H3N6F1	H6N3L1	H9N2	H4N4L1F1	E1H5N3F1	H7N3F1	H5N4L1	E1H6N3	H5N4F2	E1H4N4F1	H6N4F1	E1H5N4
	[M+Na	933.317	1079.37	1095.37	1136.4	1257.42	1282.45	1298.45	1339.48	1403.48	1419.48	1444.51	1460.5	1485.53	1501.53	1542.56	1581.53	1606.56	1622.55	1631.59	1647.59	1663.58	1688.61	1704.61	1717.59	1743.58	1763.63	1768.61	1779.63	1793.64	1809.64	1820.66	1825.63	1834.67	1850.67	1866.66	1879.64	1891.69	1895.64	1905.63	1920.67	1925.69	1930.67	1936.67	1941.68	1955.7	1966.71	1971.69	1982.71
SW480 F52L_1_0_J10_1	1	4.24838	5.16174	-2.23645	-1.32013	0.99103	-7.24402	-4.93259	-16.7751	-12.3157	0.369068	-14.5981	4.09722	-3.60879	-7.14876	-0.99933	-1.64502	-16.0691	-5.28035	-0.384669	-3.74514	-3.96472	-4.75412	-5.5604	-8.07728	-0.448	-3.90199	-17.0519	9.63609	-3.618	-4.58369	-2.94786	-3.70774	20.4125	-0.295421	-2.44151	-22.524	-0.929705	-4.88128	0.661868	-0.393091	-5.47769	-1.4972	13.1987	7.67831	1.08791	-6.65915	-4.00829	-1.62148
SW480 F52L_1_0_J11_1	1	-0.138033	-308.248	-1.91725	-4.36629	1.02848	-8.70089	-10.7964	-9.12264	0.545494	0.166274	-4.99972	-1.41838	-2.42636	-7.84711	301.723	0.513571	-18.0733	-1.85474	3.8605	-1.07726	-1.64006	-2.43587	-8.62741	-16.095	0.940446	-12.723	-13.2237	16.3775	9.1758	-1.51833	14.3983	-7.0202	22.4517	-0.818144	-2.98688	-16.0122	-2.32207	-222.973	1.85255	-16.8823	15.903	-8.70085	0.0300238	11.7257	2.44492	-1.59408	4.54792	0.142782
SW480 F52L_1_0_J12_1	1	21.7044	12.2815	7.71649	5.94114	4.78746	1.0302	4.98118	-357.117	-5.15875	-0.355127	-5.32319	-4.68031	-2.19222	-3.39053	-7.42808	-2.1784	-14.181	-4.21571	-8.75468	-6.61127	-4.44296	-4.86959	-6.9218	-10.6625	-2.58634	-8.14129	-16.0097	6.77558	-6.49694	-4.31002	-2.74131	-5.62635	-4.69289	-4.32568	-2.88568	-27.6455	-3.50344	5.31971	-1.42565	-11.4827	0.458337	-30.0217	-8.34129	7.56094	-2.48961	1.14474	-1.50153	-1.76905
SW480 F52L_1_0_J9_1	1	16.0022	8.22356	9.35648	3.39831	3.87924	-4.66899	1.85554	-4.47316	-7.79192	-0.694656	-13.3476	-1.14723	-4.24748	-4.84864	-3.65002	-2.11388	-11.1705	-3.36189	-4.55045	-4.94407	-2.96088	-3.93557	-7.85762	-11.445	-1.57798	-6.62441	-15.2649	8.93505	-4.72239	-4.08148	0.784515	-5.30433	14.1599	-2.2685	-2.29804	-16.9055	-3.29002	10.1301	-0.0587555	-2.1361	-3.16196	-14.7653	0.644454	7.01351	1.56018	-1.7982	-1.44748	-0.051214
SW480 F52L_2_0_L10_1	1	-277.142	-298.971	1.43733	-8.09381	1.60972	-2.21728	0.6438	-357.583	-6.32714	-0.533204	-11.078	-6.14073	-4.48308	-12.15	5.7746	-1.41904	-21.8624	-4.67058	-9.64484	-1.17525	-3.82795	-2.46219	-5.22567	-8.84737	-0.607474	-115.534	-7.19867	9.93895	-5.77145	-2.51883	3.40155	-2.08232	38.3716	-2.79734	-1.7745	-20.2795	-1.21395	-10.2718	0.937658	244.056	7.33527	-34.9724	14.022	9.06015	-4.94389	0.236313	-0.88994	0.808616
SW480 F52L_2_0_L11_1	1	-296.045	-302.801	-1.11875	3.94074	1.53296	-0.0261385	-0.790187	-14.3282	-7.37443	-0.260804	-13.5911	-2.72118	-2.57379	-6.6408	-0.580965	-0.9946	-15.19	-3.26257	-21.424	-5.8062	-3.20831	-3.51863	-5.4925	-18.2148	-0.480906	-6.13588	-20.4404	2.96404	-0.986614	-3.11086	-3.08934	-3.31837	1.81677	-1.53889	-2.64393	-25.8229	-0.15152	3.02244	0.3974	-8.18123	-1.76267	-11.2833	8.88451	8.34734	-4.18952	-2.05604	1.18236	0.421477
SW480 F52L_2_0_L12_1	1	-271.064	-304.715	3.17529	-2.27602	0.444191	381.062	-10.8793	-360.218	-14.642	-0.00351877	-10.6395	0.790144	-2.38124	-8.54396	302.161	-0.32589	-11.5517	2.75435	7.23272	-0.250986	-3.2648	-1.84649	-4.99597	-82.998	-0.00576235	-273.022	-17.793	9.9633	-6.56729	-3.27305	12.7561	-6.1454	29.9411	-3.26105	0.737695	-21.9571	-2.95492	236.219	0.643949	23.811	205.786	-24.5258	12.6066	8.06882	-7.4836	7.01131	5.68276	-0.856151
SW480 F52L_2_0_L9_1	1	-290.614	-300.319	3.5668	2.46211	3.66629	3.96759	-0.074009	-359.496	-7.6757	0.0144526	-6.48164	1.56195	-2.94972	-7.52869	-5.78016	-2.41177	-5.52191	-7.02534	-0.804118	-8.25346	-3.97665	-5.55618	-5.50056	-24.2462	-1.56275	1.67369	-11.4265	2.44563	-4.19712	-4.60607	-0.259274	-7.43113	5.74636	-2.77439	-5.39022	-29.5299	-2.22962	8.13383	-0.508639	-9.57672	-6.15876	-24.3528	10.0583	5.09014	-3.90463	-3.17125	-2.3148	-0.438396
SW480 F52L_3_0_N10_1	1	18.5478	8.34034	6.39244	8.2917	3.09628	-3.29098	-2.04169	-24.4746	7.78441	-0.556147	2.32216	-3.05146	-5.04862	-11.2968	-2.12698	-2.34923	-14.4563	-5.72252	22.3384	-5.2067	-4.42127	-4.19041	-7.67951	-6.19446	-1.95084	-8.14332	-11.9216	10.7509	-6.6892	-3.84976	-9.08577	-9.28469	19.602	-3.65495	-4.17244	-20.0812	0.00194095	14.4581	-0.419062	2.61083	-3.44371	-14.9256	12.764	11.2584	0.783164	-3.96306	0.82601	-0.361155
SW480 F52L_3_0_N11_1	1	12.4276	9.43446	5.05524	5.10782	3.86555	0.374442	-1.55146	-3.03334	-4.90536	0.0444976	-6.71403	-2.05392	-2.06137	-5.7445	-4.12613	-2.16774	-14.6378	-3.979	0.509092	-5.6476	-3.39996	-3.74345	-5.72562	-15.0898	-1.28817	-5.13538	-13.535	8.24551	-7.17804	-1.73544	-0.129057	-2.48202	25.657	-2.21233	-3.82344	-21.8526	-2.79662	17.2611	-0.197125	2.7575	-2.28877	-12.7759	2.92194	8.39469	-1.64941	-1.08617	0.213416	-0.370316
SW480 F52L_3_0_N12_1	1	8.41515	8.18424	8.25453	4.49533	2.37501	-2.5958	1.53316	-6.5002	-5.35272	0.287108	-11.168	-3.10909	-4.32944	-7.31587	-0.907907	-1.12265	-8.76399	-6.51933	-1.44158	-4.58049	-3.53241	-2.09421	-3.51106	-5.85167	-0.72557	-4.05466	-12.194	9.2483	-1.23465	-3.80826	1.4964	-5.57044	13.7568	-2.17968	-4.3307	-19.1658	-2.18114	3.05571	0.448936	-8.29321	-5.13888	-16.625	1.56009	6.55565	-0.526482	1.0186	-2.09528	0.273817
SW480 F52L_3_0_N9_1	1	11.1733	6.18961	5.61805	5.61424	2.74454	-1.96536	0.101656	-2.60574	0.831817	0.24552	-12.1071	-2.07587	-4.2728	-5.51986	-1.70186	-1.32075	-12.1182	-2.14816	-8.31051	-4.53637	-2.94222	-3.32968	-3.35943	-3.50894	-0.876382	-10.3073	-11.8656	7.59345	-5.43031	-3.12085	-0.90167	-5.29763	24.1197	-2.21793	-3.73894	-22.2003	-3.58927	14.9322	0.121866	-0.909135	-7.36482	-15.8151	5.91014	7.40666	-3.51209	-4.32444	-1.55661	0.396479
SW480 F52_1_0_J13_1	1	-5.36503	-300.701	-1.68335	-5.14112	0.673238	-7.53142	-0.725302	-18.2685	-0.847927	0.131372	-1.61342	-6.1887	-2.64001	-4.88184	-5.17406	-0.743304	-3.43617	-0.542949	2.77132	-8.62182	-1.03431	-1.86625	-4.93823	-23.9992	0.772363	2.39286	-12.2863	5.91356	3.59269	-0.111582	2.57094	-1.8997	25.3638	-2.68947	0.923191	-18.1155	-9.30058	-7.60918	2.5262	-182.343	-8.56074	-5.58679	-1.36305	10.065	3.01312	8.39062	2.36539	2.73581
SW480 F52_1_0_J15_1	1	14.3344	5.52415	0.403164	-16.058	2.32813	-345.608	4.43858	-255.303	-19.5132	-0.890678	-21.0866	-9.05355	-9.60952	-11.6132	300.954	-1.92968	-23.8118	-2.98422	-40.4062	-11.8338	-2.61248	-14.5024	-14.2517	-128.394	-1.4187	-15.1733	-18.1828	10.0075	16.2041	-2.72594	-7.08732	0.716206	246.719	-6.98819	-4.52809	-27.2329	10.1248	-6.63383	-1.10726	146.897	22.1845	-12.7999	-3.14093	5.77974	-29.0981	-11.5996	-6.50418	-0.719098
SW480 F52_2_0_L13_1	1	14.7472	6.19746	4.61279	14.7731	2.63659	-12.7975	1.146	-19.0514	-11.0594	-0.63663	-12.0686	-3.9651	-7.7692	-6.84978	-9.91542	-2.28057	-13.8049	-3.68436	1.97362	-8.32818	-3.1165	-12.6239	-7.16394	-22.8767	-1.57108	-9.21725	-12.4644	2.98775	-11.7841	-3.59076	-3.08313	-2.19419	2.89264	-2.51754	-2.64122	-22.6215	-6.17159	6.75626	-0.491399	-10.7817	-1.07657	-16.5712	4.11489	3.57287	-0.469669	-7.2596	-2.12646	0.266369
SW480 F52_2_0_L16_1	1	-289.433	-297.884	6.06279	10.7027	5.13172	-339.396	-2.27841	-365.183	-1.37709	-1.44669	-19.2007	-4.59056	1.69558	-9.22912	-15.88	-2.5792	-16.4813	-5.96578	-5.15451	-5.49008	-4.55363	-17.0905	-4.33738	-22.8806	-2.98728	-4.9316	-12.6314	6.12543	-10.8464	-5.46592	-4.98655	-7.88444	21.4654	-5.62416	-5.23277	-12.0697	-14.6052	3.92334	-2.33915	-16.9473	-0.0181209	-10.0724	1.6134	4.55137	-8.50404	-4.39044	-2.60763	-1.80683
SW480 F52_3_0_N13_1	1	4.13653	0.372284	3.57491	3.2406	1.37526	-6.2665	0.369613	-363.785	-3.61128	-0.695008	-10.3851	-1.70166	-2.65498	-5.22525	-7.22375	-1.2936	-15.8065	-4.07849	-3.18692	-5.98056	-1.69602	-6.71356	-7.86668	-20.018	-0.0510514	-3.50572	-14.5063	8.15612	-3.29715	-1.18379	-0.0894097	-2.43554	25.343	-2.21953	-1.80541	-13.1907	-6.99112	-4.83187	1.7345	-8.88697	5.02644	-22.687	3.69797	9.63616	-7.36682	-1.76295	0.480703	1.84013
SW480 F52_3_0_N14_1	1	3.98832	0.0797689	1.51937	7.26683	1.27416	-19.8873	-3.35786	-7.99967	-11.0196	-1.09989	-6.69582	-2.6255	-0.881822	-5.34826	289.707	-1.11822	-11.9197	-3.74223	1.9036	-3.19591	-1.60085	-4.3688	-1.50069	-13.0517	0.786734	-3.13366	-5.83949	5.89684	10.1782	-1.09457	0.0285111	-1.76593	21.3145	-1.45301	1.12163	-20.9822	-3.95992	-5.87087	2.27683	-9.75739	-3.31113	-13.8025	6.40009	6.38938	-1.11	-7.33243	2.26087	2.13072
SW480 F52_3_0_N15_1	1	14.0385	7.35666	9.15818	5.96544	3.09661	-20.065	0.626948	-1.83095	-7.98208	-0.365543	-13.2247	-0.544873	-3.19203	-7.49982	-4.38233	-2.46554	-13.4247	-2.15578	8.28794	-7.44922	-3.45103	-14.0581	-5.77885	-11.4494	-1.87278	-1.93073	-12.7909	4.2832	-0.767509	-2.86766	-2.89078	-5.68555	19.446	-5.97551	-0.819957	-20.8459	-2.833	3.94626	-0.207367	-19.6151	-0.285616	-15.2656	-3.53165	6.40097	-4.12882	-11.765	0.207253	-0.334527
SW480 F52_3_0_N16_1	1	14.7209	6.27607	5.43806	10.0464	3.54897	-5.34127	0.918806	-9.44876	-0.956472	-0.916103	-11.8154	-4.4901	-5.81442	-5.64667	-10.8346	-2.37603	-11.9252	-3.69597	7.32924	-8.44757	-3.3135	-11.1439	-4.62509	-16.3029	-1.97712	-1.56334	-14.289	1.8916	1.67937	-2.62568	-3.21402	-5.51601	26.4759	-3.18194	-3.81994	-21.3682	2.23772	-17.0503	-0.799175	-6.85935	-9.44622	-19.439	2.24801	4.69512	-3.88616	1.71639	-1.57293	-0.208529
SW480 F59L_1_0_J17_1	1	24.6753	-289.701	15.0762	3.1632	4.28171	-4.31976	-2.81558	-346.437	-4.74451	-0.101517	-20.1268	-8.25676	-8.47531	-5.85859	292.226	-4.05653	-17.7563	-9.0212	-296.326	-10.9003	-7.07336	-13.8991	-10.6353	278.817	-4.52419	-5.25742	-22.1614	4.60713	-10.3134	-6.03296	1.30562	-8.9866	259.887	-9.87135	-5.91725	-24.5604	6.61111	-237.985	-4.65245	-20.0954	-1.3349	-21.332	-3.70415	5.70225	-5.90716	-12.2268	-13.5594	-5.24908
SW480 F59L_1_0_J19_1	1	15.9729	-299.795	12.4467	23.6061	5.09181	-12.5356	1.03805	-28.7021	-193.517	-0.493293	-13.4052	-7.64981	-9.7322	-8.02186	1.29934	-3.49858	-21.3793	-6.5976	11.5112	-7.89141	-7.54828	-6.30548	-0.34146	-34.3328	-3.69967	-6.58611	-19.126	8.74263	-4.54213	-2.98394	-7.91529	-22.2811	30.7185	-9.39272	-3.85978	44.2083	-24.5267	2.6785	-3.03675	-18.9592	1.79558	-30.6685	4.42372	8.85632	-6.20245	-0.630144	-7.3977	-3.53201
SW480 F59L_2_0_L17_1	1	18.4125	12.0825	10.1088	7.68917	4.90257	-1.85563	-0.0568814	-7.83333	-5.1551	-0.873106	-8.49144	-3.84642	-5.26956	-5.41633	-11.0397	-3.59388	-18.8183	-6.43872	-5.59536	-11.7137	-4.85383	-13.8451	-9.59767	4.88734	-3.52841	-9.60089	-13.6467	-2.33817	-6.33659	-6.79397	-7.44368	-3.8827	25.4436	-4.68036	-5.81983	-20.8289	-6.43008	-5.26824	-2.31004	2.597	-10.394	-13.421	-6.71374	3.21346	-6.82849	-2.30436	-5.50251	-1.64608
SW480 F59L_2_0_L19_1	1	5.0849	-301.035	8.78242	3.82808	2.16068	-5.75433	-1.50456	-5.28723	-14.9009	-1.00426	-8.87573	0.308527	-8.99608	-2.92633	-1.71144	-1.44744	-15.4916	-2.69533	-7.75302	-9.38483	-2.25306	1.72909	-6.87526	-23.0711	-0.845264	-4.91347	-13.5866	0.773215	-11.3189	-2.66598	-2.6464	-0.765362	10.1609	-6.85332	-2.76268	-28.3863	-2.77809	2.87347	0.767044	-209.009	2.16767	-7.45339	-0.669334	3.66426	1.64467	-1.24249	4.38657	1.8661
SW480 F59L_2_0_L20_1	1	-287.418	-296.63	5.87692	3.73109	3.085	-369.869	-1.68436	-364.285	-258.854	-2.22808	-12.434	-4.47296	-12.9897	-4.02576	311.412	-2.81292	-10.7154	-6.89098	4.12625	-7.41739	-2.88594	-14.7937	-12.8229	17.3897	-1.66479	-14.8626	-26.2715	6.00366	-9.91077	-5.53132	-2.97562	-5.77078	24.595	-7.18464	-1.99801	-24.7143	-28.7371	-4.57241	-0.0817782	-228.643	-2.72545	-11.2362	3.95199	7.38661	-2.69882	-2.13846	-15.1969	0.478076
SW480 F59L_3_0_N17_1	1	19.4203	9.61769	4.78211	12.0399	4.11641	-10.1177	-1.49803	-9.99096	-2.21881	-0.871131	-11.8389	-1.21415	-6.57266	-3.23601	-7.91273	-2.70458	-15.3195	-2.89044	-2.66662	-6.52553	-4.33074	-11.6636	-6.28752	-22.4903	-2.01847	-3.22031	-13.8147	6.22909	-8.65802	-5.37181	-6.51487	-2.4417	2.6741	-4.87354	-2.92655	-21.5178	-7.66426	0.145214	-0.489972	-2.70106	-9.64508	-20.1515	-3.46031	7.93548	-3.09726	-3.45893	-3.79265	-0.93404
SW480 F59L_3_0_N18_1	1	12.2793	-300.331	2.44085	-1.87753	3.31746	-6.50562	1.16235	-8.85762	-15.2741	-1.61104	-12.0146	-2.77044	-5.48683	-10.5912	-29.4095	-3.12606	-17.3264	-5.15327	7.4593	-9.0343	-5.45987	-16.4645	-6.83883	-17.309	-2.71302	-7.37444	-24.7704	3.66474	-7.41815	-5.30102	-8.98381	-11.864	23.2494	-5.96939	-6.11749	-17.9342	-6.13541	-1.45461	-2.05557	-13.9398	-11.9681	-14.7134	0.946355	4.87881	-5.70411	-3.15557	-1.95865	-3.02417
SW480 F59L_3_0_N19_1	1	14.8762	10.2114	9.98814	12.3173	3.6903	-3.95901	1.6342	6.01612	-0.996572	-0.423183	-9.85048	-3.37387	-5.98317	-3.56427	5.23559	-2.52121	-16.7097	-6.30861	-13.1445	-5.45177	-3.65618	-16.9282	-6.70856	-8.77484	-2.53666	-6.06563	-15.3205	5.51061	-5.55889	-4.5016	-4.48451	-5.7796	33.0192	-5.65659	-2.64917	-21.6909	-7.81613	-0.0169626	-2.17999	-2.87497	-6.99192	-13.8	5.35533	6.80212	-0.790889	-3.1823	-1.4836	-1.08407
SW480 F59L_3_0_N20_1	1	20.4086	11.2388	12.7725	11.5751	3.25213	-14.0477	0.43407	-8.70825	-1.18951	0.149016	2.51124	-6.21991	-6.92671	-8.06895	289.177	-3.60331	-7.73932	-4.90901	-7.65117	-8.47302	-3.89915	-20.9273	-9.20692	-15.1565	-3.11617	-11.8812	-12.6289	3.04517	-9.05705	-3.07572	-8.3362	-11.7199	31.8733	-8.20135	-5.6702	-29.3367	-20.5289	2.63367	-2.04747	-21.5571	-10.6054	-24.0855	-4.37576	4.05545	-8.39593	-9.68746	2.35076	-2.13474
SW480 F59_1_0_J22_1	1	-253.626	-300.692	-15.0475	-17.8773	-3.09034	-217.441	83.3304	333.445	-146.46	-0.327574	-39.2284	1.91817	-7.34071	-3.82399	299.033	2.27124	-14.4506	3.31282	-0.452695	-4.70058	-0.294079	-9.05279	5.63176	269.732	4.53671	6.66435	-10.351	11.9629	-1.28449	1.99061	0.454103	-2.41618	4.40067	-0.516848	4.58495	-5.27086	-9.28297	32.7633	6.61324	-194.016	-12.0843	-12.6035	10.5554	14.0003	5.92236	1.46437	176.574	8.42254
SW480 F59_1_0_J23_1	1	-286.56	-307.767	-5.12064	-3.41219	-0.321281	380.336	-4.77907	-352.096	-338.5	0.251464	-1.55297	1.80375	-2.69416	-11.2924	299.5	-0.445026	-29.1023	0.248252	-12.6	-3.22827	-2.13312	-5.30976	-10.6844	-219.677	0.603626	-11.4603	-16.049	7.87589	-19.9452	3.22233	-4.24553	-5.47832	33.3124	3.11713	-1.11237	-14.0635	0.330794	-4.12878	2.40347	28.1128	3.23072	-1.30876	9.36909	10.3204	2.73316	-4.53045	-0.426602	2.36153
SW480 F59_1_0_J24_1	1	-206.643	-219.435	-226.918	-242.835	4.17791	-239.597	-4.382	-317.326	266.593	-0.46041	-6.53064	-7.36369	3.06202	-4.95031	5.08605	-3.31186	-18.7036	-5.10971	-38.8002	2.4684	-3.03658	-8.72808	-8.86023	-24.8926	-3.18986	-10.9783	-9.90069	0.591098	-4.55385	-6.16072	-6.34145	-12.7952	45.4649	-3.24787	-8.13129	245.269	-2.55638	-24.4098	-2.58467	136.241	-12.7533	-4.30674	-6.59065	2.80813	-1.86443	6.43014	2.85092	-1.72892
SW480 F59_2_0_L21_1	1	-286.204	-294.806	-0.737123	-1.11284	1.30506	-285.674	1.71628	-358.022	-139.158	-0.460321	-12.7853	-1.46757	-5.5798	-5.46293	-0.409397	-0.652889	-10.3176	-4.60922	29.6753	-7.37506	-2.6267	-14.633	-5.87976	-28.9597	-0.630946	-1.50322	-16.3825	7.29763	25.0148	1.47671	10.3608	-1.54253	-8.03846	-3.57072	-4.80551	-16.8053	-207.539	-1.85549	0.0792994	11.8318	-0.682441	-2.73823	-5.0965	6.73959	-10.0797	-2.79307	-0.0919103	1.6976
SW480 F59_2_0_L24_1	1	-189.918	-191.382	-215.971	-238.119	4.30653	-240.402	-215.089	-344.852	-116.884	-0.447273	-4.17943	-273.795	-8.83461	-10.4667	285.045	-3.20282	-32.1437	-4.12278	-3.3942	-6.18104	-5.33037	-3.10704	-7.03828	284.677	-3.58842	-16.9116	-18.8564	2.21153	3.49047	-7.36229	-9.0244	-5.56546	22.1289	-10.7961	-10.8512	57.7315	-9.53768	-32.9284	-2.90633	-12.0105	-4.63713	-23.3663	-1.51171	8.39242	7.68893	-16.9526	2.0629	-3.49344
SW480 F59_3_0_N21_1	1	19.8516	10.7176	13.8237	-2.84138	4.5528	-13.7449	-2.26214	-7.45897	-10.664	-0.493897	-8.9851	-4.45111	-6.6996	-4.09084	-8.38743	-2.74167	-8.8626	-2.01022	0.566347	-5.45397	-4.27634	-8.27954	-6.9782	-21.5582	-2.8402	-9.77778	-10.8583	3.51382	-1.06592	-4.94767	-8.10409	-6.25007	33.0954	-4.01883	-3.67399	-28.9914	-4.37691	-12.9351	-2.25078	7.54684	-3.53604	-9.07529	-1.80438	3.03282	-4.39095	-8.87167	-0.214612	-1.34905
SW480 F59_3_0_N22_1	1	-282.113	13.9408	21.8597	8.19115	4.54242	376.476	0.397102	-336.878	-7.93896	-0.562063	-10.4443	-5.32376	-8.29734	-8.79336	-26.5145	-2.99228	-17.2552	-3.99197	-5.58809	-7.95515	-3.87413	-12.6562	-7.64319	-15.8849	-2.97537	-6.04355	-21.2775	1.18064	-8.82344	-2.94682	-1.41222	-7.42648	32.924	-3.65362	-5.37803	-27.4632	-17.6949	-5.29856	-2.35297	-10.6702	2.02789	-15.9765	-4.27673	3.14271	-3.47382	-4.35567	0.803557	-1.25821
SW480 F59_3_0_N23_1	1	-287.6	6.84058	5.05519	13.8026	2.06292	-6.84879	0.15664	-358.111	-8.16745	-0.588128	-4.86222	-4.93498	0.173702	-6.21168	-12.3359	-1.32555	-14.572	-5.23542	-13.363	-5.55328	-3.12803	-5.38636	-3.4899	-13.4809	-0.448479	-7.3715	-11.2135	7.0163	-8.87019	-2.50816	1.71955	-4.86351	24.991	-7.35609	-0.733577	-19.8948	4.67405	3.25222	0.64832	3.93223	-3.68283	-22.3749	1.47455	8.38204	-8.90501	-1.10915	-4.71914	1.00742
SW480 F59_3_0_N24_1	1	-286.01	13.2946	13.5033	10.2799	4.67621	-278.249	-2.37554	-351.004	-9.01838	-0.916316	-2.62736	-5.01033	-1.26962	-5.88458	-2.9563	-3.37292	-17.0574	-3.51319	-14.8674	-4.88935	-3.99487	-11.427	-7.06541	-13.6279	-2.61962	-1.18727	-12.6529	0.54236	-3.54634	-2.0202	-4.81672	-9.72719	8.99743	-5.4935	-0.417595	-25.2234	-2.73134	-1.09574	-1.21005	-2.94977	2.56473	-20.4267	-2.79471	3.63005	-3.99297	-3.4771	-3.24417	-0.918205
SW480 NTC_1_0_J5_1	1	-286.592	12.3642	10.6521	-18.0745	3.18185	-2.47091	-345.362	-365.492	-5.54616	0.315757	-7.66655	-0.826258	-4.52341	-12.2801	-18.4419	-2.86789	-13.6477	-6.05179	-9.25904	-6.63499	-11.466	-6.02935	-7.05575	-14.0112	-2.81125	-6.66319	-14.1501	9.56111	-6.60825	-4.40098	-13.6958	-8.07793	13.4834	-4.92481	-4.28881	-17.0776	-5.63936	0.156418	-1.8588	-2.71245	-5.75844	-20.1755	9.50366	11.5167	-3.83854	-2.54308	-4.79397	-1.31281
SW480 NTC_1_0_J6_1	1	-250.961	4.08348	9.98885	-252.58	1.91461	-3.95892	-365.114	-320.169	1.75567	-0.713472	-3.63538	-281.334	-8.8324	-21.8205	292.257	-1.0017	-19.1467	-7.61427	-6.03595	-3.04249	-9.33068	-2.34111	-9.58572	-3.49394	-0.744285	-2.26884	-14.1758	9.03208	-12.6288	-3.75533	-12.5296	-11.7825	8.36208	-5.2661	0.0640304	-20.7	-2.74314	-16.9752	0.481899	-2.97049	-4.51124	-21.6185	11.2572	14.7658	0.897407	-6.21717	0.542529	-3.38204
SW480 NTC_1_0_J7_1	1	-294.729	-1.37957	-2.0978	-13.9743	-2.03418	-12.8242	-284.755	-330.824	-175.801	-0.142944	-10.1889	-9.72946	-0.397395	-10.0903	290.718	0.245319	-14.4347	-8.11315	-4.91672	-3.85111	-14.3206	-3.92404	0.359465	-11.5428	1.57412	-3.20458	-12.4327	11.4986	-4.61755	-1.08367	-12.4933	-3.62038	23.258	1.76066	-5.79059	-8.72588	-0.777615	-26.6662	3.56592	-1.39932	-7.78713	-9.70551	6.08602	14.5926	2.28218	-5.33915	-0.588942	0.488495
SW480 NTC_1_0_J8_1	1	-306.87	12.709	17.2274	26.2759	4.27069	0.271524	-352.635	-363.369	-140.822	0.404323	-3.87711	-3.09328	-4.87163	-26.5217	293.739	-1.63969	-11.4409	-1.78394	-12.1553	-5.02969	-9.02715	4.1725	-2.81578	-9.1778	-1.28518	-5.48322	-10.492	0.420396	-13.1389	-0.990199	265.016	-6.29864	12.0874	-0.505711	-14.5083	-15.645	-5.69877	2.53734	-0.372964	-6.39448	-6.36498	-15.1105	9.64237	13.4141	-0.174588	-4.08088	-12.9067	-13.9715
SW480 NTC_2_0_L5_1	1	-269.796	9.20824	7.47273	12.1461	3.14359	-3.28667	-274.775	309.946	-1.40464	0.193385	-5.075	-6.23679	-3.36996	-8.79141	291.922	-2.24478	-14.8489	-5.13278	-14.5063	-11.8175	-12.3075	-7.00279	-8.58211	-18.2045	-2.00328	-6.9015	-15.4607	8.24914	-5.85762	-5.61847	-10.1476	-8.70776	20.245	-5.48489	-3.28043	46.0401	-6.07769	0.248587	-0.751925	-18.0947	-8.07863	-10.5451	1.73854	6.74523	-5.57506	-11.1667	-4.49415	-1.96173
SW480 NTC_2_0_L6_1	1	-317.006	-312.5	-13.9029	1.82813	-4.30057	-209.98	-247.014	-304.295	-148.048	-0.776905	1.57856	-11.8032	-3.15391	-10.2458	295.276	1.18482	-6.44735	5.77478	-297.401	-10.762	-5.19875	-6.02975	-1.73774	23.3574	3.39543	-0.257635	1.4651	11.6504	-17.7389	2.25677	4.54338	-4.56825	10.7271	-0.204546	11.7643	-17.9307	6.38746	15.7773	5.07782	4.14476	0.188642	10.1915	8.99908	13.0053	2.15731	2.79413	-3.7064	4.6486
SW480 NTC_2_0_L7_1	1	-268.917	5.76779	4.92022	8.67868	2.56087	-7.39146	-225.395	-361.294	-4.7588	0.287279	-8.28997	-4.81262	-0.62306	-5.3667	-4.2106	-0.715263	-14.2059	-3.99584	-7.86126	-4.34976	-6.63279	-6.70799	-6.3124	-19.6733	-1.45887	-6.25785	-11.6533	7.70508	-8.0659	-2.50016	-15.8127	-8.32789	4.21406	-3.1578	-4.67661	-16.3224	-3.85179	3.82852	0.386876	-9.21429	-2.68742	-17.48	3.2591	9.99438	-6.12638	-2.1178	-1.29953	-1.30332
SW480 NTC_2_0_L8_1	1	-290.769	-300.855	10.0799	19.6374	3.18668	-10.1681	-328.613	-354.413	-12.9736	-0.504422	-1.84032	-13.1077	-4.98035	-8.8648	297.653	-2.41667	-10.8911	-0.0641297	-2.72604	-6.97376	-9.30425	-4.78256	-10.3883	-16.6957	-2.31863	-8.95034	-14.8262	9.95834	-6.95087	-4.05128	-16.0865	-5.22824	9.52337	-5.2335	-7.2826	-17.6323	-9.88568	-1.76147	-1.68021	-6.66981	-4.65959	-10.211	-1.81873	7.08106	-5.59799	-9.49217	-0.228088	-2.19412
SW480 NTC_3_0_N5_1	1	24.5632	14.5473	9.33523	14.1219	2.41751	1.5219	-2.47085	-14.7237	-3.69466	-0.0554272	-6.57005	-3.14431	-4.88941	-11.4881	-5.64527	-2.08472	-9.47832	-3.44059	-2.47385	-4.30091	-5.9503	-7.11328	-7.79942	-11.0202	-2.27173	-5.28494	-12.8512	9.79181	-7.51537	-2.96264	-0.161798	-2.40788	22.3194	-3.96719	-6.45844	-24.6559	-3.41503	1.21389	-0.692819	-6.64862	-4.59388	-15.345	-1.19851	11.7147	-4.43599	-0.789947	-4.83399	-2.36602
SW480 NTC_3_0_N6_1	1	-275.524	5.97944	6.11194	9.60982	1.15593	-9.52802	-247.135	-358.899	-2.25584	0.110563	-9.77725	-6.86481	-2.5842	-4.45475	-12.6061	-1.48904	-5.02589	-4.98721	-11.4023	-4.63942	-8.69171	-3.5814	-9.171	-12.6665	-1.04197	-4.35191	-11.3871	10.6598	-7.8108	-2.28367	-4.26394	-6.64146	22.3211	-3.00231	-0.911338	-21.9602	-6.43578	-7.30398	-0.0858266	-5.13162	-6.70051	-17.2662	-1.39945	10.0534	-0.392598	-3.63715	-1.78793	1.1146
SW480 NTC_3_0_N7_1	1	-269.757	8.19392	1.36972	14.3029	2.13981	0.424882	0.989943	333.555	-1.68363	0.570325	-8.4231	7.4826	-2.54175	-19.3021	4.53004	-1.3096	-8.99294	-7.94109	-9.30807	-4.28271	-5.59932	-4.50481	-8.07859	-15.0046	-0.933461	-3.53227	-9.05981	12.7606	-1.51851	-3.44067	-11.9294	-7.68279	10.3375	-2.91369	-5.38936	-14.054	-0.0351039	5.23759	0.685398	-3.35539	-2.24152	-31.1091	2.60138	11.5859	-1.27587	-1.10763	1.70554	3.67304
SW480 NTC_3_0_N8_1	1	-294.411	6.37748	5.72898	-254.08	1.78003	-3.01332	-365.095	-365.139	-2.97809	-0.540058	-9.79237	3.73334	-2.61919	-24.6105	-0.118973	-1.5645	-12.3428	-8.29922	-9.13537	-5.91601	-7.86101	-5.21177	-3.47971	-19.5216	-0.972396	-3.72893	-11.3416	10.2829	-4.88621	-4.15034	-21.9741	-12.1224	7.33952	-2.14313	-2.05693	-23.0666	5.77202	4.4031	0.843393	-8.8101	-4.1088	-17.0339	0.182356	10.6625	-4.69819	-0.0886562	-2.2046	-2.16383
SW480 wt_1_0_J1_1	1	-285.717	9.96687	12.0536	69.6318	2.79944	-3.99373	-340.014	-363.341	-8.14638	-0.193216	-8.533	-0.285555	0.807376	-19.9113	286.035	-1.50157	-15.3395	-4.37856	-4.52794	-5.58368	-10.6387	-5.76816	-7.26534	-15.1063	-1.51953	-2.97639	-21.3902	11.6641	-7.75518	-3.63861	9.84525	-11.4168	4.96863	-4.3687	-8.75524	-20.3971	-2.16119	-15.7551	0.148415	-6.6026	-3.60095	-17.9751	1.80382	11.8343	-4.91777	-6.00631	-1.78923	3.67251
SW480 wt_1_0_J2_1	1	-290.27	-304.821	4.75892	-217.402	2.1849	-5.94137	-238.143	-288.328	-10.6776	-0.557137	-8.09512	-9.10037	-2.61644	-32.3622	301.649	-2.051	-18.8768	-10.87	-6.82742	-3.15928	-11.7169	-10.2923	-4.39823	-12.8206	-0.389596	-3.53906	-13.2418	12.702	-5.10198	-4.80388	14.5001	-11.7237	19.5781	-2.45597	2.84985	55.2863	-1.94468	-0.239139	1.39286	-9.49117	1.02531	-13.8889	6.36575	12.8967	0.0580603	2.38714	1.61923	1.6459
SW480 wt_1_0_J3_1	1	-260.538	-309.249	11.2914	20.7072	1.62841	-0.414824	-265.575	-324.93	-3.50224	1.03713	-9.66145	285.495	2.42456	-12.0839	298.644	-0.121825	-10.3104	6.59772	-1.9237	-4.8362	-5.8367	-5.68195	-5.16082	-7.24135	1.62117	-3.60586	-8.39135	20.7581	0.720523	-1.15067	-20.5582	-7.54425	262.209	-1.0298	3.79585	-20.0687	-13.2979	4.13353	2.68055	-7.76075	4.37021	-16.8128	7.77299	17.067	-3.56733	10.4082	0.39925	4.88467
SW480 wt_1_0_J4_1	1	295.145	9.26649	201.917	210.609	3.52514	-355.486	-262.906	312.133	4.29925	0.449996	-15.4671	329.844	-5.59795	-29.5009	291.741	-2.99947	-8.69608	-6.4436	-14.4455	-9.57592	-28.18	-0.240947	-19.3737	-8.80226	-2.67631	-8.13197	-28.651	14.6139	2.63325	-8.47055	-2.9265	-16.516	14.785	-7.26747	-6.60415	27.8334	2.86057	-15.3487	-1.43322	-15.9071	-9.3994	-23.5601	7.87711	10.8768	-2.96976	-1.17278	-11.0154	-4.32667
SW480 wt_2_0_L1_1	1	-261.459	11.9848	6.75805	-3.8095	3.20877	0.0495912	-209.899	-362.295	-268.364	-0.549738	-3.66273	-276.182	-7.16286	-25.3539	286.769	-2.21775	-20.9944	-1.09201	-24.0048	-1.31521	-17.557	-9.79627	-17.845	-17.4885	-1.95413	-13.6455	-15.1811	5.35098	-7.60015	-3.52511	6.73734	-15.7979	4.47381	-7.51745	-5.23377	-17.5976	-7.88702	-1.55749	-0.392698	-12.7723	-3.77427	-0.594907	0.619912	9.15284	-5.6229	2.17797	3.00997	-7.26001
SW480 wt_2_0_L2_1	1	-297.425	-287.296	10.5924	-14.1276	5.85503	1.73981	-298.225	-361.701	-298.614	-2.42364	-12.3824	-269.513	-13.8427	-21.7288	292.047	-3.34186	-21.0035	-0.545725	-22.3087	-13.8226	-11.9372	-10.7108	-4.55751	-23.9364	-3.57289	-8.74709	-18.4851	5.2587	-13.6514	-5.84355	-15.898	-17.3784	34.2471	-10.9628	-12.3727	-20.7148	-7.14979	-251.31	-2.81809	-9.78294	-3.20174	-14.9701	-6.161	8.1181	-14.7969	-1.3721	-4.91623	0.518701
SW480 wt_2_0_L3_1	1	-246.208	-304.707	9.64304	-25.7994	3.02295	-2.56322	-241.712	-362.118	-283.096	-0.044846	-10.6969	-8.58547	-3.71135	-27.2377	294.782	-1.88226	-15.3201	-6.92926	-5.93095	-8.32718	-16.45	-7.68956	-13.5318	-16.469	-2.90421	-6.53088	-11.5614	5.84022	-5.01787	-6.84607	8.2076	-11.5875	11.0265	-7.34192	3.21239	-20.8446	2.41766	0.970877	-1.43471	-8.48772	-6.4594	-21.6462	8.0753	9.87915	-3.22869	-6.14048	-2.77628	-0.766429
SW480 wt_2_0_L4_1	1	-300.967	-306.797	-11.0495	-211.043	0.0548001	-5.62896	-253.386	-359.371	-6.06154	-0.0733999	-8.32892	-4.58025	-2.01383	-14.0757	288.844	-0.548785	-17.0805	-5.11375	-7.59889	-1.28909	-5.42702	-5.30921	-4.79126	-6.54463	0.842742	1.59568	-9.36725	10.3115	-1.1435	-1.92419	-21.6195	-10.3252	-17.1764	-1.29059	-2.2068	-22.0369	-2.32535	-0.612475	1.50701	-4.01231	1.56425	-11.747	-3.45654	9.03704	-3.28636	1.22365	-0.39325	2.14058
SW480 wt_3_0_N1_1	1	19.8279	9.09019	13.7679	3.33061	2.76789	-7.89007	-285.77	-333.415	-3.90847	-0.111945	-5.92595	-1.63958	-5.20564	-5.34646	287.945	-2.21614	-9.83267	-6.04539	-0.611104	-7.88571	-12.373	-5.22936	-6.14543	-18.5381	-2.20952	-4.81055	-9.05895	9.85455	-8.39814	-4.97214	-15.8053	-8.53872	8.884	-5.21005	-4.95769	-20.7428	-1.5367	-2.86127	-0.754592	-2.63269	-4.01313	-28.382	-0.602957	10.8824	-4.37437	-1.13747	-1.29076	2.73715
SW480 wt_3_0_N2_1	1	5.37531	6.53428	1.55789	-242.366	-0.0603951	-14.7522	-246.799	-20.99	-7.63387	-0.154463	-13.6156	-5.72656	-2.33673	-22.7618	296.578	-0.653857	-3.74501	-4.28143	-4.33885	-0.828371	-0.282484	-4.62944	-3.70755	-17.8021	1.21225	-3.28672	0.0924834	18.0436	1.40192	-0.285694	5.35736	-2.71832	2.63498	-1.84491	7.91063	-11.5991	-4.36273	10.0399	3.59739	-6.14081	3.01157	-6.45872	17.8285	10.9639	2.26557	-8.13739	5.04609	4.09992
SW480 wt_3_0_N3_1	1	-275.694	13.0621	12.8439	7.31352	2.76151	-2.78545	-4.52339	-362.292	-3.0361	-0.183648	-8.06001	0.0265991	-2.47632	-12.9855	-14.0511	-2.39849	-12.8254	-6.20765	-8.80433	-5.86128	-10.4258	-5.79613	-3.64234	-12.8411	-2.09494	-5.7084	-11.0596	7.77478	-4.17764	-3.37117	-1.64617	-6.50529	16.6448	-5.41595	-3.71597	-21.4495	-3.28966	-2.63529	-0.988621	-4.01768	-1.40463	-14.6941	2.56633	9.35215	-4.79978	-0.658485	-5.67141	-0.720389
SW480 wt_3_0_N4_1	1	-282.094	9.77109	9.09423	-0.555248	1.7379	-8.31351	-332.521	-364.412	-2.13594	0.0954227	-10.1987	-2.82482	-6.26168	-21.7368	-13.6122	-1.16666	-13.1045	-4.87244	-10.9753	-5.34964	-6.62451	-6.11132	-7.39256	-13.7244	-0.844968	-3.94351	-11.7021	9.02483	-2.99507	-3.31683	-1.62187	-8.10633	19.0071	-1.74669	-5.27432	-19.556	-5.5171	-10.957	0.296796	-7.26192	-3.5756	-12.5239	-2.74169	10.7655	-2.14019	-1.90555	-1.09485	-1.52925
[truncated: 252 more columns]

## Sheet: SW480_Selected peaks
	H3N2F1	H4N2	H5N2	H3N3F1	H4N3	H6N2	H4N3F1	H5N3	H3N4F1	H4N4	H3N5	H7N2	H5N3F1	H6N3	H3N4F2	H4N4F1	H5N4	H3N5F1	H4N5	H4N3L1F1	H8N2	E1H4N3F1	H6N3F1	E1H5N3	H4N4F2	H5N4F1	E1H4N4	H6N4	H3N5F2	H4N5F1	H5N5	H5N3L1F1	H3N6F1	H6N3L1	H9N2	H4N4L1F1	E1H5N3F1	H7N3F1	H5N4L1	E1H6N3	H5N4F2	E1H4N4F1	H6N4F1	E1H5N4	H7N4	H4N5F2	H5N5F1	E1H4N5	H6N5
	1079.37	1095.37	1257.42	1282.45	1298.45	1419.48	1444.51	1460.5	1485.53	1501.53	1542.56	1581.53	1606.56	1622.55	1631.59	1647.59	1663.58	1688.61	1704.61	1717.59	1743.58	1763.63	1768.61	1779.63	1793.64	1809.64	1820.66	1825.63	1834.67	1850.67	1866.66	1879.64	1891.69	1895.64	1905.63	1920.67	1925.69	1930.67	1936.67	1941.68	1955.7	1966.71	1971.69	1982.71	1987.69	1996.72	2012.72	2023.73	2028.71
SW480 F52L_0_O17_1	0.00427869	0.00259065	0.011488	0.00308834	0.0014889	0.0301902	0.00133901	0.00217774	0.00487798	0.00162648	0.00217805	0.0386513	0.00310891	0.00226308	0.00116716	0.00275332	0.00329611	0.0128803	0.00298751	0.00173865	0.086334	0.000665241	0.00313861	0.000491081	0.00145887	0.00609526	0.000812273	0.00210532	0.000728318	0.0142983	0.00195364	0.00140128	0.00872486	0.00111503	0.0761498	0.0021135	0.000215882	0.00224563	0.00249684	0.00150976	0.00275926	0.00116442	0.00260735	0.00054301	0.000735585	0.00482268	0.0144228	0.000396014	0.00144649
SW480 F52L_0_O19_1	0.00558571	0.00302526	0.0113053	0.00263357	0.00223438	0.0294485	0.0016693	0.0012385	0.00366584	0.00104723	0.00236236	0.0385159	0.00242119	0.00202225	0.000208418	0.00260961	0.00306379	0.0106864	0.00271583	0.00139269	0.0864682	0.000194181	0.00250566	0.000486043	0.000883081	0.00609553	0.00052952	0.00174586	0.0012484	0.0133176	0.00234036	0.000758481	0.00714645	0.000979841	0.0786377	0.0026261	0.000431109	0.0016346	0.00323292	0.00152183	0.00252853	0.000923959	0.00250561	0.000286157	0.000901879	0.00416965	0.0136884	0.000324049	0.0015675
SW480 F52L_0_O21_1	0.0081302	0.00417538	0.0142915	0.00232345	0.00219187	0.0358665	0.00270664	0.00118493	0.0045438	0.00244688	0.00424741	0.0444838	0.00346976	0.00218663	0.000871765	0.00305586	0.00372454	0.0119002	0.00220774	0.00196292	0.0886481	0.000805559	0.00381457	0.000184097	0.00302405	0.00789721	0.000878432	0.00304669	0.00132558	0.0146593	0.00220704	0.0014793	0.00812244	0.00158853	0.0738854	0.0028325	0.000420889	0.00243673	0.00380392	0.00212234	0.00306639	0.00138052	0.00285176	0.000585222	0.00073471	0.00562577	0.0147677	0.000477556	0.00241959
SW480 F52L_0_O23_1	0.00924458	0.00359664	0.0177702	0.00347177	0.00144458	0.0438119	0.00131274	0.00161887	0.00492673	0.000717818	0.00548585	0.0510194	0.0035968	0.0023694	0.00105469	0.0036748	0.00337882	0.0156962	0.00340835	0.00251116	0.0873683	0.000690811	0.00341641	0.000480657	0.000815694	0.0070997	0.000586307	0.00309423	0.000977204	0.0165518	0.00166444	0.000801701	0.00932277	0.000915592	0.0689772	0.0024743	0.000711575	0.0013337	0.00340231	0.00206668	0.00213102	0.00164683	0.0026467	0.000760095	0.0010043	0.00511275	0.0143729	0.000400755	0.00123527
SW480 F59L_0_O2_1	0.00390238	0.00169066	0.00873953	0.000956649	0.00137483	0.0368036	0.00280077	0.00144704	0.00152949	0.000866846	0.00304263	0.0822097	0.0042718	0.0027236	0.00118675	0.00250879	0.00278142	0.00204414	0.00151597	0.0016157	0.163097	0.00145753	0.00323397	0.00141415	0.00147231	0.00749401	0.00144502	0.00208655	0.000978719	0.0046294	0.00279528	0.00193906	0.0020542	0.000894274	0.0936926	0.00249651	0.0012363	0.0028356	0.00904836	0.00464777	0.00388161	0.00222386	0.00156914	0.00239444	0.000959776	0.00271237	0.0110599	0.000445365	0.00234753
SW480 F59L_0_O4_1	0.00343723	0.00199454	0.0104681	0.00117063	0.00100129	0.0437386	0.00251788	0.00207865	0.00130338	0.00100005	0.00212547	0.0941293	0.00422278	0.00385414	0.000972972	0.00314678	0.00307778	0.00216468	0.00144968	0.00178358	0.189381	0.00217015	0.00389413	0.00182819	0.00150384	0.00786413	0.00120227	0.00228511	0.00111754	0.00476302	0.00242093	0.00189038	0.00235591	0.000874997	0.110704	0.00212088	0.00114677	0.00241441	0.00931598	0.00543687	0.00452701	0.00252307	0.00143363	0.00277645	0.00101114	0.0024869	0.0108186	0.000486194	0.00229333
SW480 F59L_0_O6_1	0.00323784	0.00226575	0.00965464	0.00130557	0.000952923	0.0428722	0.0017128	0.0017855	0.00155472	0.000557533	0.00252602	0.0951094	0.00326955	0.00339877	0.000756403	0.0028583	0.0032577	0.00166473	0.00133999	0.00158552	0.196656	0.00144407	0.00396701	0.00170358	0.00125786	0.00834848	0.00144964	0.00197453	0.000687165	0.00438079	0.00244972	0.00156989	0.00205758	0.00100616	0.115524	0.00236256	0.00132013	0.00227074	0.00701436	0.00501888	0.00401961	0.00253265	0.00164683	0.00266996	0.000777858	0.00253683	0.0111708	0.000109485	0.0021854
SW480 F59L_0_O8_1	0.00490113	0.00298922	0.0113635	0.00229973	0.00170613	0.0410792	0.00264437	0.00151825	0.00214495	0.00113742	0.00380308	0.0821551	0.00338724	0.00334828	0.00105601	0.00277052	0.0034832	0.00229332	0.00189094	0.00241561	0.166841	0.00188709	0.00287917	0.00123384	0.00133391	0.00839392	0.0011595	0.00139603	0.000481971	0.00506402	0.00285683	0.00184401	0.00231974	0.00085017	0.0934444	0.00198704	0.000780875	0.00276954	0.00960055	0.00579648	0.00394075	0.00214352	0.00150184	0.00246858	0.00084497	0.00293621	0.011184	0.000114419	0.00223405
SW480 NTC_0_O11_1	0.00719531	0.00263309	0.0116346	0.00215796	0.00160682	0.0397851	0.00224521	0.00172504	0.00264585	0.000578074	0.00338099	0.0690154	0.00363109	0.00251259	0.00124383	0.00361848	0.00220179	0.00427964	0.00225158	0.00151992	0.147098	0.00170493	0.00457932	0.000275623	0.00120638	0.00850681	0.00209858	0.0021081	0.00103888	0.00730731	0.0019259	0.0013572	0.00386409	0.00150725	0.112088	0.00198618	0.000583953	0.00254134	0.00473154	0.00361234	0.00466464	0.00170314	0.00171478	0.00139207	0.000873799	0.00302567	0.011819	0.000611998	0.00190997
SW480 NTC_0_O13_1	0.0091678	0.00350063	0.0120636	0.00291923	0.00278279	0.0402419	0.00088788	0.00206655	0.00233391	0.00126616	0.00427254	0.0674898	0.00382891	0.0025788	0.0012541	0.0033852	0.00317518	0.00283193	0.00168077	0.00284161	0.142072	0.00180458	0.00413788	0.000785737	0.00118804	0.00752883	0.000391035	0.00171492	0.000697096	0.00692727	0.00237057	0.000693387	0.00300915	0.000631784	0.104213	0.00267512	0.00109839	0.00224435	0.00576331	0.00424052	0.00370095	0.00157417	0.00137907	0.00100583	0.000447883	0.0030603	0.0123542	0.000649168	0.00216709
SW480 NTC_0_O9_1	0.00564073	0.00278342	0.00818136	0.00248483	0.00107453	0.0312601	0.000932505	0.00181211	0.00173135	0.000983162	0.00300399	0.0671552	0.00356776	0.00288918	0.00135322	0.00325938	0.00310814	0.00361342	0.00251063	0.00132398	0.146922	0.00172065	0.00369749	0.000538426	0.00152488	0.00776595	0.00191238	0.00202891	0.00040247	0.00664459	0.00214274	0.00146352	0.00329666	0.000792634	0.111986	0.00728274	0.000975907	0.003293	0.00424923	0.00294346	0.00427751	0.00114584	0.00187363	0.000885047	0.000789005	0.00354499	0.0120025	0.000535992	0.00232587
SW480 wt_0_O1_1	0.00682881	0.0035024	0.0116221	0.00169598	0.00113969	0.041421	0.00143252	0.0018571	0.00130528	0.00248247	0.00593647	0.081625	0.00459509	0.00372865	0.0010254	0.00231626	0.00296831	0.00350646	0.00155767	0.00296467	0.153512	0.00403235	0.00701396	0.000896669	0.00212429	0.00845743	0.00187526	0.00229345	0.00119356	0.00702327	0.00218005	0.0014278	0.00333197	0.000898613	0.112259	0.00267281	0.00147024	0.002222	0.00426821	0.00339859	0.00362738	0.000824134	0.00213874	0.000993861	0.000949897	0.00272327	0.0103162	0.000846108	0.00171964
SW480 wt_0_O5_1	0.00758333	0.00300578	0.0126455	0.0026567	0.00152136	0.0414998	0.00245861	0.00227831	0.00369509	0.00119907	0.00334551	0.0770266	0.00565869	0.00215955	0.00087011	0.00445614	0.00265616	0.00437984	0.00287258	0.00196951	0.151743	0.00168227	0.00364139	0.00126314	0.00185012	0.00924591	0.00135324	0.00146674	0.00076519	0.00781452	0.00287544	0.00111467	0.00381315	0.000975207	0.105972	0.00221443	0.000591351	0.00402779	0.00562945	0.00370977	0.0047634	0.00209527	0.00187209	0.0010988	0.00085786	0.00333505	0.0125198	0.000497738	0.00126049
SW480 wt_0_O7_1	0.00945973	0.00533619	0.0156107	0.00321159	0.0018784	0.0474181	0.00186354	0.00310491	0.00260486	0.00136116	0.00543975	0.0804563	0.00403343	0.00240117	0.000745117	0.00409333	0.00282872	0.00394544	0.00277814	0.00427442	0.151641	0.00433212	0.00634127	0.000784027	0.00221877	0.0079186	0.00141398	0.00175595	0.000296007	0.00742525	0.00268428	0.00130241	0.00336904	0.00114861	0.100736	0.00228511	0.00148261	0.00346104	0.00579654	0.00431455	0.00417994	0.00331532	0.00117221	0.000196022	0.00019982	0.00330144	0.010977	0.000792398	0.00137867
SW480_F52-1_0_A1_1	0.00553381	0.00179529	0.0112133	0.000984139	0.00041026	0.0364812	0.00125429	0.000911319	0.00333164	0.000707203	0.00259169	0.0571942	0.00278754	0.00211814	0.00106247	0.00358745	0.0038181	0.00333321	0.00198373	0.00117303	0.0924362	0.00244986	0.0035926	0.00256269	0.00124578	0.0082381	0.00128975	0.00256856	0.000493186	0.00943256	0.0023709	0.00123509	0.00201054	0.00157303	0.077693	0.00170052	0.0022214	0.00094894	0.0160383	0.00848718	0.00291123	0.00300917	0.00396051	0.00196324	0.000470598	0.00374591	0.0165759	0.000487105	0.000599816
SW480_F52-1_0_A2_1	0.00374622	0.00145206	0.00784568	0.000561999	0.000243564	0.0278769	0.000978748	0.000841404	0.00271569	0.00144976	0.00170781	0.0475055	0.00195057	0.00145021	0.00115868	0.00267049	0.00379305	0.00257782	0.00201736	0.00074975	0.0845398	0.00153259	0.0028333	0.00173997	0.00130149	0.00676745	0.00214538	0.00283307	0.000549564	0.00718471	0.00209663	0.00104822	0.00173076	0.00150267	0.0772901	0.00171405	0.00166569	0.000862686	0.0141404	0.00696793	0.00299772	0.00269797	0.00369284	0.00288588	0.00128213	0.00313847	0.0144803	0.000324145	0.000835289
SW480_F52-1_0_C1_1	0.0079404	0.00218732	0.0122588	0.000564995	0.000610495	0.0389122	0.00162559	0.00126169	0.00368895	0.00106505	0.00261609	0.0610993	0.00270411	0.00256299	0.00133268	0.00411201	0.00410973	0.0032641	0.00248705	0.00151524	0.100012	0.00267188	0.00338692	0.00269625	0.00120779	0.00861423	0.00135411	0.00308782	0.00108587	0.00964817	0.0031215	0.00141187	0.00184466	0.00117667	0.0852705	0.00133174	0.00186775	0.000928574	0.0145663	0.00870208	0.00336525	0.00326758	0.00389834	0.00240052	0.000952755	0.00421852	0.0181763	0.000563939	0.000715016
SW480_F52-1_0_C2_1	0.0027955	0.000869881	0.00600984	0.000438394	0.000191828	0.0225631	0.000962122	0.000922612	0.00222503	0.000713703	0.00144325	0.0431834	0.00178678	0.00133881	0.000817357	0.00232478	0.00287804	0.00204119	0.00129624	0.000771506	0.0829282	0.00175496	0.00205966	0.00109287	0.00105588	0.00647009	0.000658234	0.00212622	0.000608818	0.00639923	0.00189165	0.000950097	0.00158958	0.00151527	0.0793403	0.00117079	0.00182293	0.000917109	0.00945422	0.00628821	0.00266883	0.00237167	0.0030309	0.00196256	0.000806197	0.0030249	0.0139611	0.000554266	0.000720136
SW480_F52-2_0_A3_1	0.00378658	0.00110448	0.0104207	0.000793433	0.000357113	0.0340955	0.000986468	0.000813633	0.0026245	0.00110617	0.00189902	0.0477227	0.00252087	0.00125187	0.00102402	0.00244783	0.00268583	0.00296921	0.00153522	0.00103896	0.0895068	0.00144915	0.00317093	0.00253765	0.0010501	0.00600857	0.00108045	0.00214789	0.000740509	0.00639177	0.00170636	0.00117266	0.0019048	0.001563	0.0807255	0.00131557	0.00157734	0.00109338	0.023634	0.00764192	0.00239591	0.0024145	0.00247732	0.00177335	0.000535081	0.00286436	0.0119443	0.000491247	0.000522477
SW480_F52-2_0_A4_1	0.00245287	0.000911712	0.0105248	0.000530147	0.0001394	0.0424846	0.000735686	0.000611235	0.00191887	0.000582476	0.00164124	0.0664735	0.00216048	0.00137881	0.000550279	0.00216303	0.00319591	0.00213169	0.00151582	0.000384925	0.133969	0.00153463	0.00318107	0.00144397	0.000929969	0.00660813	0.000847342	0.00235968	0.000220195	0.00620931	0.00159963	0.000929817	0.00153565	0.00079756	0.126549	0.000858038	0.00136949	0.000648407	0.00922819	0.00519528	0.00244512	0.00201323	0.00317569	0.00105369	0.000778475	0.00238643	0.0122003	0.00034195	0.00072697
SW480_F52-2_0_C3_1	0.00328141	0.00105405	0.0092446	0.000566269	0.000320207	0.0342226	0.000946386	0.000912928	0.00214237	0.000704072	0.00180804	0.0509679	0.0020041	0.00128773	0.000865446	0.00206968	0.00298155	0.00244466	0.00147892	0.000494707	0.104108	0.00140554	0.00292112	0.00197076	0.00106179	0.00579234	0.000752538	0.00220517	0.00053665	0.00596032	0.00174078	0.000955201	0.00159795	0.00119456	0.100485	0.00133575	0.00144784	0.000904492	0.0130173	0.00605123	0.00236885	0.00202329	0.00270958	0.00171762	0.000545465	0.00290982	0.0119663	0.00016173	0.000823673
SW480_F52-2_0_C4_1	0.00195721	0.000873547	0.00730243	0.000425396	0.000222707	0.031336	0.000704236	0.000819974	0.00166698	0.000432065	0.00131474	0.0531026	0.00196157	0.00115582	0.000629674	0.00194502	0.0022938	0.00162678	0.00127509	0.000486601	0.12192	0.00115273	0.00254583	0.00117197	0.00075896	0.00558067	0.000687623	0.00221228	0.000449239	0.00493353	0.00181645	0.000827297	0.00155334	0.00119658	0.124407	0.000920091	0.000891128	0.000821318	0.0079742	0.00481736	0.00219172	0.0016137	0.00277422	0.00103638	0.000671323	0.00245946	0.0113804	0.000308879	0.000495428
SW480_F52-3_0_A5_1	0.00469294	0.00114196	0.0105062	0.000451532	0.000365472	0.0362617	0.000753168	0.00097816	0.00271616	0.000837251	0.00285237	0.0621374	0.00285923	0.00170051	0.000772577	0.00270204	0.00341572	0.0022951	0.0017388	0.000741274	0.105901	0.00237327	0.00360624	0.00218879	0.00101826	0.00818836	0.000632773	0.0030041	0.000368474	0.00720895	0.00196838	0.000781404	0.001646	0.00142284	0.0974995	0.000981691	0.00204654	0.000960086	0.00990898	0.00690288	0.00263703	0.00267134	0.00439424	0.00177751	0.00105537	0.00261965	0.0152425	0.000368271	0.000697987
SW480_F52-3_0_A6_1	0.00426648	0.00132813	0.0101933	0.000444622	0.000335426	0.0350283	0.000865349	0.000980108	0.00326504	0.000761722	0.00227301	0.0602636	0.00202014	0.00165724	0.000809245	0.00313787	0.00373269	0.00209065	0.00204675	0.00078675	0.1002	0.00223412	0.00292949	0.00238456	0.00116904	0.00806579	0.00105147	0.0029097	0.000672463	0.00718143	0.00217763	0.0011007	0.00128248	0.00111839	0.0922989	0.00114833	0.0018557	0.0005456	0.0110973	0.00698053	0.00270792	0.00294427	0.00388068	0.00196546	0.000736545	0.00270366	0.0149014	0.000536846	0.000727242
SW480_F52-3_0_C5_1	0.00754306	0.00217061	0.0130138	0.0007474	0.000535636	0.0380073	0.00140801	0.00131648	0.00334593	0.00093477	0.00280786	0.0574198	0.00249087	0.00165796	0.00126397	0.00356697	0.00378686	0.00275329	0.00200525	0.00169986	0.0933129	0.00297139	0.00250507	0.00213615	0.000996816	0.0082764	0.000816232	0.00288128	0.00065959	0.00849587	0.00256364	0.00116075	0.0016936	0.00187842	0.0816026	0.00129599	0.00211551	0.000747625	0.0151881	0.00866044	0.00261757	0.00291525	0.00356319	0.00211746	0.000624119	0.00298163	0.0158994	0.000494934	0.000468671
SW480_F52-3_0_C6_1	0.00325728	0.00112355	0.00808409	0.00045873	0.000137175	0.0307709	0.000977138	0.000929275	0.00234508	0.000620594	0.00145028	0.0578199	0.00197313	0.00148146	0.000681544	0.00259739	0.00317932	0.00184497	0.00162713	0.00088553	0.108383	0.0017341	0.00257186	0.00149834	0.000978923	0.00719891	0.000759423	0.00305292	0.000565587	0.0063223	0.00229943	0.000811621	0.00127714	0.00123474	0.107147	0.000991633	0.00134412	0.000611555	0.00706048	0.00597789	0.0022376	0.00193682	0.0041282	0.00146595	0.000653769	0.00254653	0.0150452	0.000381872	0.000645979
SW480_F59-1_0_A7_1	0.00283682	0.00111597	0.0100602	0.0004667	0.000390697	0.0365093	0.00106711	0.00073283	0.00149072	0.000856496	0.0017767	0.0751642	0.00265279	0.0020362	0.000760364	0.00208969	0.00279273	0.00180032	0.00162177	0.000607221	0.144657	0.00239999	0.00362276	0.0023591	0.00121741	0.0058297	0.00117766	0.00208399	0.000451416	0.00452566	0.00264669	0.000916833	0.00129015	0.00161088	0.115254	0.000777361	0.00117507	0.000691841	0.0085829	0.00759012	0.00230966	0.00246253	0.00228886	0.00353704	0.000840895	0.002277	0.0111323	0.000279286	0.00109443
SW480_F59-1_0_A8_1	0.00438807	0.0013541	0.0103438	0.00069839	0.000642967	0.0318702	0.00104141	0.000816271	0.00175166	0.00156184	0.0031943	0.0668617	0.00222123	0.00189951	0.00107961	0.00229236	0.00290481	0.00146596	0.00140635	0.000793527	0.125057	0.00282239	0.00343679	0.00256212	0.00107838	0.00516014	0.000679327	0.00166026	0.000670544	0.00429893	0.00285155	0.00101559	0.00130644	0.00166933	0.0986227	0.00126786	0.00158402	0.00104725	0.0102733	0.00798098	0.00233602	0.00258896	0.00205546	0.00391775	0.000482214	0.00225293	0.0108875	0.00015587	0.000811122
SW480_F59-1_0_C7_1	0.00448049	0.00151056	0.0121543	0.000978609	0.000432501	0.0363724	0.00157057	0.00120071	0.00257954	0.000759166	0.00194939	0.0645802	0.00228391	0.00196351	0.000823298	0.00295627	0.00337682	0.0023221	0.0019821	0.00112382	0.116254	0.00294387	0.00257733	0.00295405	0.00105185	0.00634459	0.00133402	0.0020272	0.000670981	0.00580586	0.00276468	0.00107073	0.00174153	0.00185269	0.0870543	0.00126697	0.00211089	0.000729609	0.0167446	0.01034	0.00244821	0.00305539	0.00172332	0.00486341	0.000530923	0.00288271	0.01174	0.000748007	0.0014404
SW480_F59-1_0_C8_1	0.00272069	0.00131823	0.00712422	0.000708563	0.000285937	0.0220102	0.0011439	0.000818111	0.00202206	0.000883877	0.00116575	0.0443736	0.00205223	0.00175369	0.00109591	0.00212119	0.00223392	0.00189964	0.00146392	0.000918473	0.0904788	0.00204962	0.00230117	0.00212505	0.000763989	0.0044805	0.00060814	0.00139228	0.00046376	0.00414591	0.00199581	0.000818543	0.00113859	0.00157008	0.0744269	0.00110353	0.00149666	0.000753536	0.0117462	0.00760616	0.00179331	0.00229195	0.00129863	0.00367223	0.000392184	0.002423	0.00930538	0.00050779	0.00115928
SW480_F59-2_0_A10_1	0.00337116	0.0013702	0.00925587	0.000757731	0.000308666	0.0353835	0.00068201	0.000878901	0.0017674	0.000854599	0.00204202	0.0728446	0.00205373	0.00164778	0.000766518	0.00203072	0.00262657	0.00152483	0.00120758	0.000476589	0.14662	0.0017626	0.00330414	0.0018154	0.000949818	0.00489944	0.000961334	0.00162387	0.000571474	0.0040835	0.00227174	0.000892842	0.000935934	0.00111479	0.119498	0.000917278	0.00112998	0.000715404	0.00845021	0.00610256	0.00238428	0.0019455	0.00177358	0.00266707	0.000618388	0.00189336	0.00953172	0.000213162	0.00103139
SW480_F59-2_0_A9_1	0.00233858	0.000859381	0.0072291	0.000428285	0.000354593	0.0271436	0.000690547	0.000575637	0.00149289	0.000673944	0.00169426	0.0633015	0.00212079	0.00166171	0.000565879	0.00177037	0.00197324	0.000956933	0.00113874	0.000400393	0.142834	0.0016471	0.00299665	0.00149458	0.000876468	0.00418233	0.000898376	0.00153546	0.000347762	0.00313275	0.00180657	0.00074693	0.000969257	0.000999696	0.127974	0.000687884	0.000503766	0.000860724	0.00564614	0.00468556	0.00202638	0.00196699	0.00164346	0.00215121	0.00065699	0.00162458	0.00901331	0.000300711	0.00105801
SW480_F59-2_0_C10_1	0.00268579	0.00111099	0.00707144	0.00072644	0.000242138	0.0235045	0.000765933	0.000762209	0.00184983	0.00075694	0.00133454	0.0494529	0.00174602	0.00138913	0.000933314	0.00178263	0.00233829	0.00177668	0.0011793	0.000534169	0.10321	0.00146664	0.00226544	0.00139249	0.00120682	0.00397277	0.00131355	0.00145681	0.000616651	0.00372755	0.00163706	0.000887609	0.00101747	0.00179513	0.0856894	0.00113767	0.000840518	0.00112725	0.0116685	0.0066808	0.00224411	0.00213699	0.00147217	0.00236115	0.000468349	0.00209663	0.00843252	0.000358258	0.00135283
SW480_F59-2_0_C9_1	0.00345258	0.00119854	0.00862904	0.000629103	0.000362028	0.0268474	0.000885542	0.000990239	0.00190611	0.000711891	0.0019852	0.0561208	0.00183429	0.00161459	0.000800293	0.00192681	0.00262925	0.00128871	0.00148891	0.00081834	0.118395	0.00195188	0.00293765	0.00200276	0.00087243	0.00454047	0.00116732	0.00177229	0.000535507	0.00356513	0.00190772	0.000810235	0.000964188	0.00131383	0.10001	0.00138159	0.00128957	0.000862834	0.00988888	0.0068294	0.00208878	0.00236197	0.00133858	0.00296188	0.000499623	0.00235636	0.00939557	0.000300048	0.00125458
SW480_F59-3_0_A11_1	0.00344256	0.00123195	0.00761415	0.000689345	0.000473332	0.0252914	0.000922906	0.000783188	0.00190981	0.00061785	0.00186621	0.0548579	0.00224972	0.00188573	0.000740761	0.00217235	0.00231013	0.00148077	0.00117234	0.000823486	0.110041	0.00201563	0.00263692	0.00176951	0.000887122	0.00459917	0.000897631	0.00147075	0.000337403	0.00402732	0.0022772	0.000693746	0.000976923	0.0013561	0.0912976	0.00138391	0.00142769	0.000964448	0.0119615	0.00813185	0.00231525	0.00202061	0.00161699	0.00283616	0.000638288	0.00219527	0.0103749	0.000175956	0.0011784
SW480_F59-3_0_A12_1	0.00448655	0.00154283	0.00980169	0.000771837	0.00053808	0.031044	0.00149071	0.00109069	0.00204165	0.00126368	0.00193384	0.0603507	0.00202203	0.00181761	0.000747554	0.00241724	0.00347526	0.00166633	0.00158512	0.000810218	0.110043	0.00191469	0.00248619	0.00174744	0.000843584	0.00531047	0.00222229	0.00218871	0.000498089	0.00451836	0.00215282	0.000828645	0.00130764	0.00164148	0.0872371	0.00144083	0.00160225	0.000914565	0.013741	0.00876301	0.00231346	0.0026827	0.00158441	0.0042064	0.00117994	0.00249066	0.0102309	0.000331747	0.00144339
SW480_F59-3_0_C11_1	0.00391206	0.00117677	0.010422	0.000725761	0.000439864	0.0343802	0.00109564	0.000944275	0.00227816	0.00105245	0.00189193	0.0648579	0.00229608	0.00224217	0.000797678	0.00263302	0.00359443	0.00168953	0.00197303	0.000967872	0.117737	0.00288269	0.00309638	0.00268578	0.00116074	0.00645796	0.00109955	0.00186889	0.000396347	0.00546146	0.00252712	0.00101918	0.00156806	0.00188022	0.090716	0.00136769	0.00158613	0.000662823	0.0117383	0.0097642	0.00225993	0.00264945	0.00178854	0.00432995	0.00069152	0.00241541	0.0117751	0.000352535	0.00134973
SW480_F59-3_0_C12_1	0.00311474	0.000975277	0.00607089	0.000602161	0.000358678	0.0204789	0.000834633	0.000771424	0.00147397	0.000696117	0.00178122	0.0457048	0.00180493	0.00186465	0.00065095	0.00177669	0.00195612	0.00167497	0.000894179	0.000779563	0.095573	0.00176608	0.00263825	0.0016318	0.000835491	0.00416469	0.000871775	0.00120745	0.000427918	0.00393722	0.00191322	0.00103389	0.00101619	0.00201641	0.0791945	0.00136954	0.00165469	0.00110836	0.0099299	0.00723237	0.00229565	0.00200428	0.00155475	0.00327622	0.00039014	0.00194583	0.00898062	0.00010524	0.00141588
SW480 F52L_1_0_J10_1	0.00471469	0.00259937	0.0125044	0.0012111	0.0024717	0.0250643	0.00117545	0.00159754	0.00285144	0.00322475	0.00269536	0.0281854	0.00232595	0.00264541	0.00110534	0.00193253	0.0112672	0.00751059	0.00200714	0.000791276	0.0531809	0.00118259	0.00191324	0.00182263	0.00166082	0.00333955	0.0009655	0.000975792	0.00087825	0.0072918	0.00218388	0.00147059	0.00472769	0.000611129	0.0470235	0.000688235	0.000747211	0.000648141	0.0153157	0.0050388	0.00128096	0.00176095	0.00120926	0.0150498	0.00060215	0.00391309	0.00725823	0.00119609	0.00853376
SW480 F52L_1_0_J11_1	0.00716455	0.00199007	0.0159346	0.00106379	0.00305211	0.0321872	0.000838694	0.00123066	0.003528	0.00434721	0.00523912	0.0367883	0.00370005	0.00368471	0.0022586	0.00136142	0.0111339	0.00724728	0.00148063	0.00144806	0.0664313	0.00131017	0.00188401	0.00114454	0.000962943	0.00392724	0.00181124	0.00122841	0.00139224	0.00821255	0.00261572	0.00135907	0.00523738	0.00201961	0.0553288	0.00150561	0.00120057	0.000906709	0.0126121	0.00520801	0.000679776	0.00192755	0.0011692	0.0130326	0.00125399	0.00297926	0.00814831	0.000831867	0.00822598
SW480 F52L_1_0_J12_1	0.00469622	0.00241884	0.0144026	0.00109831	0.00130232	0.0322371	0.00060391	0.00178508	0.00323749	0.0028575	0.00433639	0.0360208	0.00175186	0.00236534	0.000995083	0.0014241	0.0120765	0.00761597	0.00205468	0.00161887	0.0681124	0.00181707	0.00193184	0.00158144	0.000674339	0.00433122	0.000981415	0.00147498	0.000827597	0.00745787	0.00207909	0.000573553	0.00517303	0.00127157	0.0577573	0.00109848	0.000959451	0.000735379	0.0113426	0.00520841	0.0010809	0.0012562	0.000626037	0.0151402	0.000908597	0.00300131	0.00768876	0.000668443	0.00950255
SW480 F52L_1_0_J9_1	0.00186219	0.00110345	0.0107959	0.00105535	0.00177034	0.02442	0.000539608	0.00179692	0.00223609	0.00244687	0.00258616	0.0303896	0.00209103	0.00258632	0.000782639	0.00143426	0.0147179	0.00587005	0.00166556	0.000795741	0.0607892	0.00100479	0.00186502	0.0014308	0.000577244	0.00328073	0.0011636	0.00158608	0.00051117	0.00619034	0.00268986	0.000794975	0.00391696	0.000837547	0.0545588	0.000615016	0.00111437	0.000787836	0.0127119	0.00555603	0.00097878	0.00145207	0.00118432	0.020523	0.000629011	0.00269212	0.00695456	0.000870959	0.0142347
SW480 F52L_2_0_L10_1	0.00583312	0.00302409	0.0141414	0.000841628	0.00110864	0.0316039	0.000370947	0.00199399	0.00303029	0.00427788	0.00472869	0.0345548	0.00275253	0.00234522	0.00125536	0.00166255	0.012508	0.00768898	0.00198273	0.00117047	0.0710998	0.00155089	0.00220671	0.00243339	0.000874653	0.00390824	0.0014624	0.00120818	0.000823389	0.00681724	0.00224293	0.00129429	0.00480272	0.00144312	0.0615209	0.000797069	0.00073617	0.00163647	0.0170515	0.00586361	0.000779137	0.00228885	0.000795185	0.0192464	0.000549236	0.00326829	0.00756947	0.00114732	0.0107808
SW480 F52L_2_0_L11_1	0.00332273	0.00270449	0.0152989	0.000816104	0.00143089	0.0457366	0.000572417	0.00161591	0.00354627	0.00279602	0.0036736	0.0530436	0.00234479	0.00307863	0.000859301	0.00196784	0.0153121	0.00889576	0.0022164	0.00102816	0.109697	0.00136937	0.0019326	0.00140426	0.000664753	0.00454892	0.00178277	0.00185032	0.00107756	0.00838898	0.00242613	0.000682038	0.00588831	0.00100777	0.0942697	0.00100366	0.000775201	0.000658541	0.00810043	0.00521221	0.000951396	0.0012374	0.00100305	0.0190233	0.000694202	0.00336208	0.00799619	0.000561021	0.0131141
SW480 F52L_2_0_L12_1	0.00652613	0.00301371	0.0155877	0.000357206	0.00246658	0.031263	0.000495356	0.00259943	0.00331667	0.0037008	0.00593155	0.0345344	0.00255942	0.00206823	0.0018677	0.00212813	0.0123682	0.00657302	0.00199641	0.00212713	0.0711173	0.00226766	0.00257975	0.00137849	0.00114268	0.00344955	0.00186948	0.00133513	0.000917336	0.00581067	0.00101759	0.00168724	0.00343911	0.00148789	0.0597839	0.000760456	0.00153263	0.00123648	0.0138776	0.00534457	0.00117062	0.00179308	0.00122963	0.0162434	0	0.00197515	0.00618351	0.00200373	0.0105637
SW480 F52L_2_0_L9_1	0.00398698	0.00205594	0.0130547	0.000859911	0.00118896	0.0323867	0.000356883	0.00149219	0.00341831	0.00277462	0.00433103	0.03785	0.00194874	0.00372579	0.00142142	0.00256161	0.0123009	0.00976158	0.00208322	0.00146093	0.0773614	0.00150953	0.00205791	0.00149791	0.000776455	0.00457852	0.00105606	0.001689	0.00104818	0.00999375	0.00260686	0.000745965	0.00753188	0.00235643	0.0718573	0.00112646	0.00106563	0.0012256	0.0112539	0.00688411	0.00124651	0.00140773	0.000925471	0.0165463	0.000813624	0.00384855	0.00954778	0.00135733	0.00984438
SW480 F52L_3_0_N10_1	0.00396642	0.00417634	0.0124933	0.00120997	0.00232686	0.0275415	0.0012178	0.00239808	0.00405252	0.00313009	0.00231639	0.0282552	0.00226459	0.00243732	0.00142404	0.00156158	0.0125761	0.00914253	0.00226814	0.00123391	0.0536584	0.00114003	0.00126787	0.00249682	0.00163733	0.00373155	0.00206371	0.00169121	0.00169068	0.00903571	0.00249494	0.00115649	0.0051693	0.000899079	0.0498144	0.00244586	0.00185065	0.000508012	0.0197343	0.00602492	0.00222785	0.00156859	0.00139116	0.0200081	0.00100016	0.00499595	0.00810154	0.00182099	0.010788
SW480 F52L_3_0_N11_1	0.00284943	0.00147126	0.0136553	0.00133566	0.00118466	0.0335796	0.00103478	0.00161084	0.00320013	0.00200904	0.00290897	0.0367836	0.00185738	0.00251419	0.000899894	0.00194658	0.0136891	0.00948076	0.00212796	0.00121234	0.0745996	0.000992657	0.00185678	0.00205417	0.000865619	0.00454069	0.00129101	0.00156373	0.000685895	0.00992614	0.00249273	0.00121059	0.00654033	0.00109568	0.0683143	0.000862099	0.00140739	0.000580659	0.0153208	0.00562813	0.00114247	0.00139044	0.00145144	0.0177531	0.000740388	0.00361872	0.00911764	0.000850868	0.0112862
SW480 F52L_3_0_N12_1	0.003597	0.00208959	0.0158904	0.00120931	0.0018331	0.0395443	0.000460932	0.00182613	0.00364247	0.00195538	0.00343321	0.045233	0.00192986	0.00267232	0.000509142	0.00236518	0.0146046	0.00893331	0.00236149	0.00101199	0.0867723	0.00115956	0.00147525	0.00129274	0.000949327	0.00406438	0.00163366	0.00165026	0.000888609	0.0091898	0.00273186	0.00114783	0.00573182	0.000989829	0.0779637	0.00105169	0.00103483	0.00102022	0.0112009	0.00540562	0.00135624	0.00161527	0.00148685	0.0179919	0.000929519	0.00401903	0.0086551	0.000846533	0.0127503
SW480 F52L_3_0_N9_1	0.00160365	0.00107218	0.0107554	0.00135595	0.00147628	0.0254405	0.00072766	0.00141563	0.00247121	0.0021093	0.00221727	0.0293588	0.00164247	0.00238489	0.000492562	0.00182882	0.0160682	0.00693154	0.0019333	0.00061092	0.063233	0.000996765	0.00172133	0.00191188	0.000954647	0.00398124	0.00132854	0.00163527	0.000782549	0.00735294	0.00326381	0.000815111	0.00498374	0.000708264	0.0591843	0.00214974	0.00149461	0.000668183	0.0149383	0.00636201	0.00134556	0.00139489	0.00155489	0.0254454	0.000717164	0.00379489	0.00734663	0.00133582	0.0164883
SW480 F52_1_0_J13_1	0.00392235	0.00182459	0.0102132	0.000224939	0.00275145	0.0236517	0.000550293	0.00158189	0.00136559	0.00321447	0.00268935	0.0322544	0.00177041	0.00296543	0.00105323	0.00108329	0.0210622	0.00101901	0.00134706	0.000892571	0.0589615	0.00120904	0.00188761	0.00133921	0.000929509	0.00302056	0.00211609	0.00153646	0.000432164	0.00283089	0.00290341	0.000489472	0.000963647	0.00130446	0.0619755	0.000844295	0.00121681	0.000581286	0.00925056	0.00557189	0.00137701	0.00198704	0.00184804	0.0277281	0.000614872	0.0020411	0.00540099	0.000894894	0.0220994
SW480 F52_1_0_J15_1	0.00536247	0.00281804	0.0129134	0.00107365	0.00445793	0.0259422	0.00090624	0.00168275	0.00226799	0.00454877	0.00492694	0.0322294	0.00350493	0.00319942	0.00212869	0.00140677	0.021664	0.00200984	0.00264926	0.0012467	0.0565499	0.0027878	0.00292864	0.00187097	0.00161172	0.00284655	0.00263279	0.00139324	0.000308315	0.00258518	0.00298738	0.00146718	0.00158533	0.00123456	0.055977	0.0010542	0.000902539	0.000784702	0.0100999	0.00478637	0.000924355	0.00207573	0.000882515	0.0265523	0.00108537	0.00113652	0.00414263	0.00182783	0.0206326
SW480 F52_2_0_L13_1	0.00232431	0.00187967	0.0110307	0.000548053	0.0020789	0.0290595	0.000561379	0.00167576	0.00145121	0.0028298	0.00263505	0.0437451	0.00205112	0.00320904	0.000684043	0.00130459	0.0211859	0.00115262	0.00162177	0.000882034	0.084776	0.00115878	0.00199295	0.00109062	0.0003963	0.0039919	0.00205435	0.00223282	0.000408509	0.00358761	0.00290877	0.000732014	0.000761226	0.000675213	0.088915	0.000598626	0.00105953	0.000720698	0.00742798	0.00544678	0.000933965	0.00119218	0.00160433	0.0249037	0.00102045	0.00206173	0.00691094	0.00104447	0.0212473
SW480 F52_2_0_L16_1	0.00471954	0.00223854	0.00982214	0.000272795	0.00273152	0.0190061	0.00063837	0.00156247	0.00163371	0.00343615	0.00221903	0.0302844	0.0023115	0.00223531	0.000883664	0.00111331	0.0216368	0.0023941	0.00173009	0.00141315	0.0561858	0.00124437	0.00140641	0.00109946	0.0012525	0.002034	0.00141215	0.00136408	0.000303463	0.0030581	0.00311709	0.000636823	0.000299548	0.00101501	0.0587383	0.00068081	0.00136521	0.00127186	0.0123391	0.00522812	0.00129337	0.000963184	0.000916021	0.0295421	0.000455617	0.00194716	0.00457837	0.00189792	0.0212318
SW480 F52_3_0_N13_1	0.00471601	0.00381777	0.0150038	0.000790095	0.00397311	0.0290198	0.000498495	0.00174333	0.00174321	0.00354051	0.00323346	0.03263	0.00193219	0.00302688	0.000700486	0.00169133	0.0257636	0.00106866	0.00196373	0.00152291	0.05589	0.00166856	0.000970941	0.00260729	0.000628392	0.0032643	0.00166288	0.00190702	0.00113512	0.00348139	0.00317982	0.00102221	0.000993315	0.00113823	0.0587482	0.000846584	0.00196742	0.00137398	0.0172315	0.00851768	0.00119859	0.00131032	0.00126903	0.0475213	0.000607861	0.00208121	0.00575536	0.00232212	0.0227359
SW480 F52_3_0_N14_1	0.00294489	0.00168249	0.0121637	0.000594604	0.00262968	0.0294133	0.000476781	0.00186166	0.00156016	0.00248244	0.00267152	0.0378176	0.0021736	0.00338777	0.000633246	0.00187233	0.0243568	0.00123086	0.00169634	0.000987068	0.0704113	0.00116805	0.0015806	0.00157633	0.00115865	0.00359215	0.00143418	0.00191571	0.000665719	0.00356482	0.00325579	0.00156237	0.000857533	0.000544048	0.0718528	0.000570757	0.00209783	0.000718528	0.00953494	0.00651397	0.00109413	0.00164855	0.00164078	0.0320184	0.000897783	0.00192551	0.00673228	0.00134455	0.0225245
SW480 F52_3_0_N15_1	0.00440629	0.00219403	0.0114106	0.000406827	0.00260468	0.0240594	0.000278299	0.00190463	0.00133145	0.00285491	0.0032651	0.0315347	0.00193923	0.00325327	0.000766221	0.00114272	0.0247184	0.00125612	0.00224224	0.00108916	0.0558986	0.00153088	0.00154691	0.00189978	0.00140093	0.00258089	0.00191283	0.00175493	0.00058617	0.00283644	0.00313679	0.00209748	0.000986303	0.00089131	0.0605296	0.00107339	0.00219469	0.000834684	0.0117019	0.00629606	0.00128367	0.00140266	0.00117985	0.0350418	0.000856681	0.00242863	0.00450135	0.00130176	0.0237495
SW480 F52_3_0_N16_1	0.00343476	0.00275408	0.0117095	0.00038269	0.00268393	0.02696	0.000559101	0.00190287	0.00169352	0.00317873	0.00235233	0.0336056	0.00191366	0.00345585	0.000504174	0.00117579	0.028523	0.000957684	0.00188461	0.000899809	0.0581791	0.00140428	0.00141936	0.00182507	0.000493883	0.00271613	0.00172071	0.00161065	0.000594965	0.00260287	0.00339434	0.00111981	0.000777584	0.000584972	0.0648052	0.00117896	0.00145585	0.00128639	0.0116987	0.00639316	0.000826193	0.00157405	0.000930906	0.0437222	0.000680912	0.00196833	0.00491747	0.00168726	0.0281069
SW480 F59L_1_0_J17_1	0.00317277	0.00210544	0.00917489	0.000596021	0.000918616	0.0239472	0.000820621	0.00165886	0.00144982	0.00212644	0.00428327	0.0382818	0.00258642	0.00278119	0.0018631	0.000821567	0.00872224	0.000892672	0.00134331	0.0034729	0.0788247	0.00261441	0.00219412	0.00241422	0.000755977	0.00258996	0.0017081	0.00135416	0.00126849	0.00308206	0.00179491	0.00161051	0.00194941	0.00235193	0.0543198	0.00161318	0.00119612	0.00123508	0.0200673	0.00697466	0.00224772	0.00348571	0.000522474	0.0156147	0.000939317	0.00162597	0.0058294	0.000668576	0.00865391
SW480 F59L_1_0_J19_1	0.00387526	0.00263245	0.00906051	0.00071845	0.00248478	0.0213006	0.000880134	0.00162737	0.00154106	0.00326013	0.00233158	0.0319946	0.00417166	0.00278545	0.00109654	0.00143995	0.0117321	0.00197836	0.00049159	0.000953821	0.0642243	0.00219413	0.00264723	0.00203233	0.0018776	0.00199255	0.00257002	0.00131544	0.00122396	0.00304673	0.00170043	0.00186024	0.000894481	0.000962455	0.0471351	0.00107254	0.00138992	0.00200418	0.0235651	0.00733476	0.0015974	0.00174136	0.00103674	0.0166853	0.000872431	0.00217434	0.0046296	0.000902987	0.00946144
SW480 F59L_2_0_L17_1	0.00142656	0.00112795	0.0084825	0.000605869	0.00182005	0.0245603	0.000540096	0.00129244	0.000791654	0.00222344	0.00148596	0.041359	0.00221246	0.00292533	0.000377179	0.00107236	0.0204092	0.00120217	0.00143927	0.000975475	0.0917109	0.00132776	0.00223892	0.00150228	0.00112548	0.00247793	0.00179581	0.000843022	0.000205625	0.00187026	0.00258299	0.00122055	0.00107246	0.000965327	0.0782678	0.00112301	0.00162101	0.000615303	0.00871953	0.00584003	0.00125586	0.00154942	0.000983642	0.0292074	0.000541221	0.00178499	0.00402405	0.000991217	0.0218097
SW480 F59L_2_0_L19_1	0.0015892	0.00117995	0.00853483	0.000205918	0.00208726	0.0240862	0.000606245	0.00130254	0.000721232	0.00246674	0.00207681	0.039809	0.00193064	0.00306548	0.000358975	0.000836281	0.0229908	0.000708348	0.000920117	0.000395158	0.0897247	0.00106382	0.00158317	0.00130376	0.000675054	0.00201756	0.00124394	0.00128569	0.000369146	0.00152632	0.00313562	0.00116312	0.000748467	0.000700406	0.0827977	0.0007641	0.0018152	0.00118991	0.00773544	0.00545026	0.00094153	0.0012421	0.000789562	0.0311261	0.000780556	0.00131695	0.00303086	0.000915721	0.0251088
SW480 F59L_2_0_L20_1	0.00341862	0.00169203	0.00783115	0.000158517	0.00181561	0.0165492	0.000128282	0.00200761	0.000566464	0.0028025	0.00264531	0.0268644	0.00184918	0.00282669	0.000939064	0.000880458	0.0183831	0.000803887	0.00132596	0.00105674	0.0642642	0.00128935	0.00157528	0.000959596	0.00121301	0.00162696	0.00141388	0.000715693	0.000588571	0.0016938	0.00250967	0.000770737	0.00118729	0.00105127	0.0630079	0.000519734	0.00140048	0.00134109	0.0122451	0.00526283	0.00094109	0.00160133	0.00035919	0.0268503	0.000564858	0.0012369	0.00324571	0.00159307	0.0187897
SW480 F59L_3_0_N17_1	0.00304621	0.00169871	0.010635	0.00066628	0.00132121	0.027062	0.00102734	0.00156083	0.00139955	0.0017013	0.00126864	0.045137	0.00240997	0.00252883	0.00077721	0.00156812	0.0115813	0.00141403	0.00129337	0.000750177	0.0909959	0.00126515	0.00124888	0.00258663	0.00130379	0.00317612	0.00145624	0.000916081	0.00075001	0.0025643	0.00235407	0.00164392	0.000979969	0.00121871	0.0650383	0.00120315	0.00222165	0.000660937	0.0227675	0.00797011	0.00193075	0.00224514	0.00100687	0.0198727	0.000429269	0.00175873	0.00525913	0.00107802	0.0115045
SW480 F59L_3_0_N18_1	0.00385031	0.00200583	0.012584	0.000203795	0.00236586	0.0335883	0.000747721	0.00174291	0.00184785	0.00294642	0.00312246	0.0548173	0.0022908	0.00297808	0.000934868	0.00147567	0.0154663	0.00129886	0.00130993	0.00129046	0.114471	0.00139967	0.00125085	0.00179313	0.000738011	0.00314762	0.00146218	0.00141902	0.00102044	0.00214735	0.00278805	0.00171787	0.00090845	0.000804521	0.0823455	0.00100739	0.00203978	0.00107433	0.0135102	0.00605354	0.00121807	0.00185412	0.000829063	0.0229584	0.00068881	0.00185548	0.00449782	0.00104462	0.0156447
SW480 F59L_3_0_N19_1	0.0025923	0.00112169	0.00949243	0.000547549	0.00119532	0.0271918	0.000831865	0.0016098	0.0014097	0.00193216	0.00177811	0.0456922	0.001529	0.00272188	0.000607508	0.00122917	0.0141597	0.00133317	0.00114822	0.000784388	0.094682	0.00124386	0.00132461	0.0023336	0.000955759	0.00333659	0.00158784	0.00129478	0.000499145	0.00214086	0.00288137	0.00151522	0.00125942	0.000869402	0.0679999	0.00111234	0.00246759	0.000769488	0.018667	0.00762186	0.00138665	0.00185523	0.000889844	0.0241778	0.00068338	0.00170963	0.00514309	0.00113138	0.0147245
SW480 F59L_3_0_N20_1	0.00179306	0.00144095	0.0102197	0.000656041	0.00224076	0.0285037	0.000327559	0.00159922	0.000953714	0.00222664	0.00314126	0.0472374	0.00197839	0.00274595	0.000687408	0.00104499	0.0153416	0.00114393	0.00139262	0.000950484	0.0975417	0.00145482	0.00123858	0.00155908	0.000593492	0.00270739	0.0018148	0.000959172	0.000744277	0.00209061	0.00275692	0.00131299	0.000827368	0.000584199	0.0712223	0.000794279	0.00144675	0.000641135	0.0105356	0.00544876	0.00110361	0.00219088	0.000686345	0.0219325	0.00101079	0.00142531	0.00425031	0.000743003	0.0166222
SW480 F59_1_0_J22_1	0.00658932	0.00247145	0.0101256	0.000927261	0.00571803	0.0184307	0.00062857	0.00289245	0.00167471	0.00366351	0.00468418	0.0273542	0.00275109	0.00342354	0.00298587	0.00247998	0.0115789	0.00263485	0.00165828	0.00240813	0.0460765	0.00198574	0.00309521	0.00140405	0.00409843	0.00134082	0.00249157	0.00126549	0.0014558	0.00193571	0.00266626	0.00177613	0.000570086	0.00216372	0.0395679	0.000789757	0.00161609	0.00163171	0.0142744	0.0057975	0.00122723	0.00247417	0.00115239	0.0180216	0.000734332	0.00189175	0.00569417	0.00208866	0.0118722
SW480 F59_1_0_J23_1	0.00646281	0.00266433	0.0111141	0.00109512	0.00270523	0.0226384	0.000825206	0.0020777	0.00149702	0.00287863	0.00395957	0.0322426	0.00192795	0.00243464	0.000872976	0.00146323	0.0142017	0.00186432	0.00114547	0.00132982	0.0573833	0.00242318	0.00200813	0.0027265	0.00121166	0.00310327	0.00220506	0.000944717	0.000837373	0.00299133	0.00210001	0.00128345	0.00113607	0.00165961	0.0493544	0.00130418	0.00217661	0.00121235	0.015443	0.00684889	0.000770952	0.00112096	0.000786208	0.0210912	0.000433605	0.00251436	0.00434989	0.00156079	0.014126
SW480 F59_1_0_J24_1	0.00714801	0.00613527	0.00871441	0.000939321	0.00148568	0.0216702	0.000642887	0.00153879	0.0018037	0.00152912	0.00278984	0.0342445	0.00112465	0.00278291	0.000556336	0.00148065	0.015189	0.00157755	0.00180955	0.00132691	0.0628966	0.00274657	0.00235246	0.00246696	0.000900981	0.00225453	0.00148719	0.00112123	0.000895879	0.0028559	0.00343199	0.000507647	0.000792599	0.000520345	0.0522674	0.00547865	0.00286671	0.00173443	0.00983956	0.00669596	0.00249313	0.0012263	0.000750768	0.0217272	0.0014217	0.00325544	0.00506613	0.00136967	0.0169732
SW480 F59_2_0_L21_1	0.0055	0.0028668	0.00968719	0.00126337	0.00139484	0.022737	0.000559705	0.00156711	0.00157871	0.00240605	0.00392517	0.0369788	0.00193729	0.00269797	0.000745531	0.00157864	0.0136763	0.000728522	0.00175041	0.00207216	0.071916	0.0019232	0.00167276	0.00161772	0.000815594	0.00272413	0.000665052	0.00134718	0.000627398	0.00292682	0.00224031	0.000345129	0.000979507	0.00180338	0.063643	0.00112181	0.00111154	0.000525722	0.0103361	0.00604073	0.0014262	0.00172908	0.000620063	0.0213709	0.000512575	0.0022868	0.00536186	0.00114661	0.0168904
SW480 F59_2_0_L24_1	0.00704685	0.00310947	0.00775861	0.000867494	0.00313578	0.0166016	0.000636975	0.00146206	0.00130904	0.00261786	0.00430945	0.0248104	0.00171063	0.00335658	0.00108914	0.0015335	0.0122214	0.00207359	0.00205116	0.00100228	0.0427499	0.00141643	0.00173182	0.00152416	0.00305686	0.00165868	0.00254447	0.00137148	0.000546698	0.00253461	0.00190871	0.00154268	0.00110875	0.00100962	0.0375702	0.000811186	0.00198088	0.00101788	0.0148657	0.0051941	0.000813762	0.00317977	0.00210146	0.0188546	0.000339485	0.00219178	0.00511111	0.00115179	0.0130477
SW480 F59_3_0_N21_1	0.00335557	0.00165096	0.0108982	0.000393839	0.00189689	0.0275299	0.000363782	0.00165012	0.00134392	0.00249829	0.00218555	0.0409315	0.00157165	0.00296441	0.000496505	0.00165625	0.0194399	0.0012344	0.00184168	0.000874083	0.0753318	0.00148391	0.00136406	0.00144702	0.000529119	0.0024999	0.00164565	0.00127577	0.000670565	0.00329841	0.00311882	0.000953519	0.000848546	0.00116676	0.065537	0.000229744	0.00116518	0.000994601	0.0112794	0.0062158	0.00094551	0.00145298	0.000847652	0.0294524	0.000752893	0.00194529	0.00508266	0.000844938	0.0208399
SW480 F59_3_0_N22_1	0.00432371	0.00225517	0.0106788	0.00117748	0.00192397	0.0272019	0.000954876	0.00148961	0.00187681	0.00237199	0.00310246	0.0412657	0.00199544	0.00265711	0.00121018	0.00171991	0.0176279	0.00181494	0.00167596	0.00142972	0.074213	0.00160268	0.00136024	0.00158281	0.00117532	0.00240447	0.00189229	0.00142633	0.00114291	0.00312719	0.00264674	0.00117124	0.000725663	0.00123974	0.0643714	0.000768664	0.0014654	0.000573045	0.012246	0.00665481	0.00152537	0.002172	0.00110024	0.0256904	0.00100772	0.00247342	0.00607557	0.00128393	0.0195236
SW480 F59_3_0_N23_1	0.00394719	0.00243472	0.0116619	0.00055092	0.00170791	0.0278409	0.000836394	0.00205308	0.00197133	0.00296703	0.00209384	0.0389931	0.00165308	0.00257566	0.000930155	0.00179688	0.0177835	0.00130829	0.00220489	0.00086371	0.0705994	0.0020932	0.0016192	0.00236097	0.00078241	0.00339561	0.00107963	0.00118815	0.000741342	0.00343588	0.00297542	0.00042761	0.00160847	0.0016577	0.0594074	0.000796712	0.00142493	0.00100135	0.0162784	0.00763675	0.00129189	0.00211689	0.000812644	0.0282933	0.00100115	0.00153486	0.00610581	0.00150635	0.0180464
SW480 F59_3_0_N24_1	0.0036626	0.00227473	0.012037	0.000410659	0.00149084	0.0323304	0.000753556	0.00140213	0.00137018	0.00253484	0.00295668	0.0468205	0.00165965	0.00302814	0.000730561	0.00142628	0.020091	0.000959594	0.00186188	0.00156258	0.0856719	0.00148352	0.00174007	0.00182509	0.000505874	0.00303083	0.00142206	0.00124575	0.000536258	0.00294401	0.00284845	0.000977231	0.00144486	0.00116701	0.0726496	0.0011557	0.00192415	0.000892842	0.0112712	0.00732017	0.00140407	0.00151444	0.000809698	0.027107	0.000688435	0.00157915	0.0062132	0.00136305	0.0208207
SW480 NTC_1_0_J5_1	0.00287062	0.00131255	0.00701054	0.000652685	0.000301654	0.0248806	0.000967613	0.000929265	0.00203269	0.00107632	0.00251041	0.0406286	0.00255896	0.00119835	0.00141151	0.00219552	0.00139548	0.00277473	0.000892589	0.000862413	0.0834505	0.002503	0.00225311	0.00182024	0.00103429	0.00549005	0.000894578	0.00099477	0.00133119	0.00538343	0.00103505	0.000965141	0.00247461	0.00163656	0.0700224	0.00132472	0.00210368	0.000525858	0.0308795	0.00866069	0.00273643	0.00249416	0.00111023	0.00227933	0.000476857	0.00330949	0.00892542	0.000444059	0.000731853
SW480 NTC_1_0_J6_1	0.00630897	0.00251244	0.010269	0.000870648	0.00212355	0.0291798	0.00168623	0.000822516	0.00241683	0.00246679	0.0050988	0.0417376	0.00301043	0.00186381	0.00238332	0.00238059	0.00258445	0.00403797	0.00148324	0.00184842	0.0776794	0.0034607	0.00243722	0.00185873	0.00153208	0.00429812	0.00263726	0.0011812	0.0014793	0.00563213	0.00118363	0.00175385	0.00266757	0.00251677	0.0611036	0.000542469	0.00247181	0.00112218	0.0306666	0.00682898	0.00288503	0.00305336	0.000851063	0.00413736	0.000584893	0.00293619	0.00740782	0.000608869	0.000630728
SW480 NTC_1_0_J7_1	0.00472395	0.00234234	0.00913374	0.00133212	0.000375232	0.0259549	0.000798171	0.0016905	0.0019596	0.00132658	0.00387414	0.0424591	0.00300929	0.0020704	0.00221157	0.00275306	0.00206022	0.00297197	0.00200907	0.00111045	0.0824741	0.00328918	0.00300215	0.00216283	0.0014539	0.00473107	0.000873398	0.00119942	0.00124052	0.00460444	0.00129973	0.000943291	0.00246276	0.00134132	0.0671026	0.00283045	0.00146711	0.00132367	0.0247565	0.00755631	0.00384212	0.00213399	0.00126903	0.00202745	0.000616178	0.00266968	0.00749128	0.000354908	0.00121455
SW480 NTC_1_0_J8_1	0.00715577	0.00359798	0.0121071	0.00114153	0.00194637	0.0338619	0.00159942	0.000701621	0.00211398	0.00381604	0.00633117	0.0563696	0.00395435	0.00364011	0.00188271	0.00293671	0.00211736	0.00272658	0.000966949	0.00196144	0.104317	0.00316496	0.00326473	0.000974207	0.00115265	0.00489957	0.00167354	0.00118853	0.00108428	0.00504549	0.00130133	0.0018769	0.00353562	0.00170574	0.0830388	0.00377795	0.00253419	0.000532575	0.013305	0.00540807	0.00243543	0.00152887	0.00104472	0.00305515	0.000218171	0.00334681	0.00712888	0.000513711	0.0016238
SW480 NTC_2_0_L5_1	0.00379502	0.00122227	0.00771111	0.00102919	0.000413437	0.0256047	0.00151688	0.000587667	0.0021678	0.00178841	0.00312133	0.0433384	0.00243228	0.00136447	0.00176854	0.00262714	0.00155507	0.00299716	0.00154781	0.00125352	0.0978152	0.00251049	0.00261265	0.00168485	0.00171513	0.00519587	0.00145269	0.00109184	0.00162928	0.00612363	0.00126337	0.00160183	0.00199587	0.00120907	0.0789545	0.000969333	0.00140069	0.000907021	0.02183	0.00633726	0.00290844	0.00257277	0.00126895	0.00218278	0.00032064	0.00322424	0.00848578	0.00058751	0.000407164
SW480 NTC_2_0_L6_1	0.00655107	0.00403048	0.0121095	0.000765907	0.00134124	0.0313655	0.000596164	0.00134322	0.00193776	0.0021731	0.00739869	0.0516663	0.00460125	0.00271184	0.00323835	0.00270086	0.00103976	0.0028553	0.00190651	0.00292884	0.11229	0.00341301	0.002715	0.00175327	0.00114851	0.00597127	0.00240462	0.00180219	0.00125309	0.00502836	0.000928543	0.000852137	0.00289078	0.00293807	0.0857724	0.00155837	0.00144024	0.001373	0.016879	0.00745953	0.0037871	0.00297335	0.00102991	0.0027719	0.000709831	0.00343506	0.00753289	0.000869313	0.00147823
SW480 NTC_2_0_L7_1	0.00330726	0.00212886	0.010214	0.000716716	0.000380223	0.0362125	0.00119776	0.000908041	0.00247143	0.00118275	0.00352003	0.0547903	0.00307889	0.00156683	0.00179711	0.00205113	0.00202309	0.00335192	0.00121133	0.00159355	0.118132	0.00385799	0.00284791	0.00230629	0.00142217	0.00617962	0.00148855	0.00125705	0.00119654	0.00570988	0.00154062	0.00138661	0.00265221	0.00173627	0.0932732	0.00135434	0.00264339	0.000661472	0.0241629	0.00849619	0.00281408	0.00316681	0.00118558	0.00306918	0.000545023	0.00302633	0.00925316	0.000139964	0.000857623
SW480 NTC_2_0_L8_1	0.00313886	0.00188354	0.00915223	0.000669724	0.000425376	0.0346742	0.000541745	0.000710001	0.00168756	0.000967757	0.0047817	0.0592152	0.00349539	0.00190055	0.00129884	0.00203311	0.00199721	0.00267257	0.00174098	0.00125915	0.130132	0.00241705	0.00310622	0.00132077	0.000885216	0.00536344	0.00128845	0.00131169	0.000736193	0.00524109	0.00106723	0.00132639	0.0023911	0.00196253	0.101165	0.00148833	0.00182192	0.00059147	0.0174874	0.00700976	0.00276849	0.00262634	0.00143695	0.0023446	0.000294347	0.00301907	0.00849031	0.000181745	0.00102924
SW480 NTC_3_0_N5_1	0.00302855	0.00125025	0.0073113	0.000594706	0.000290878	0.0292855	0.00132865	0.000786959	0.00188424	0.000826789	0.00209619	0.0524948	0.00271787	0.00154542	0.00127209	0.00274754	0.00177583	0.00311475	0.00155232	0.00101532	0.114096	0.00285904	0.0025512	0.00202442	0.0014333	0.00693469	0.0013437	0.00125863	0.00111917	0.00578726	0.00126467	0.00131022	0.00225425	0.00141515	0.0920873	0.00150745	0.00242582	0.000789093	0.0270559	0.00734076	0.00332804	0.00274499	0.00156458	0.00250458	0.000395234	0.00297814	0.00975423	0.000176476	0.00069429
SW480 NTC_3_0_N6_1	0.00564021	0.00250307	0.0113836	0.00086554	0.000437502	0.0382244	0.001111	0.00105457	0.00260992	0.00119163	0.00344518	0.0578277	0.00327337	0.00177517	0.00203196	0.00257098	0.00184788	0.00446166	0.00199327	0.00232319	0.120261	0.00276332	0.00204146	0.0023807	0.00135531	0.00635556	0.00114061	0.00115038	0.0016183	0.00585322	0.00138526	0.00140329	0.00317358	0.00235295	0.0913311	0.00160917	0.00247067	0.0012764	0.0295451	0.00877214	0.00351671	0.00342313	0.00112241	0.00286415	0.000263481	0.00330499	0.00900389	0.000512569	0.00110266
SW480 NTC_3_0_N7_1	0.00387974	0.00183194	0.00886571	0.00107296	0.000282277	0.0326337	0.00114412	0.000843467	0.00206721	0.000973748	0.00250711	0.052025	0.00206014	0.00204724	0.00173248	0.0030729	0.00189939	0.00363801	0.00173842	0.000577605	0.107412	0.00359267	0.00235865	0.00332989	0.00211768	0.00629706	0.00125153	0.00170202	0.00117479	0.00614595	0.00161043	0.0014716	0.00269318	0.00198639	0.0844799	0.00713898	0.00331943	0.000725024	0.0278473	0.00913575	0.00552238	0.00288022	0.00176954	0.00278085	0.000801593	0.00327866	0.00907961	0.00038004	0.00176518
SW480 NTC_3_0_N8_1	0.00749726	0.00214955	0.0118536	0.000396098	0.000710896	0.0395058	0.00106883	0.000719631	0.00235594	0.0014242	0.00401901	0.0600321	0.0025181	0.00167764	0.00169762	0.00287085	0.00173129	0.00339108	0.00141188	0.00157317	0.120083	0.00357978	0.00204278	0.00183156	0.00152807	0.00628951	0.00166541	0.00120757	0.00079789	0.00621047	0.00104548	0.00178043	0.0028898	0.00222896	0.0933285	0.00177234	0.00211676	0.00111927	0.022685	0.00808281	0.00320112	0.00304787	0.00110971	0.00262767	0.000534026	0.00309239	0.00900041	0.0004929	0.000776932
SW480 wt_1_0_J1_1	0.00230656	0.0016112	0.00621789	0.000791113	0.000626786	0.0214568	0.000500562	0.00115664	0.00209934	0.00115279	0.00323383	0.0420186	0.0036571	0.00197576	0.0017245	0.00244231	0.00266252	0.00320908	0.00122956	0.000787194	0.0925988	0.00239224	0.00279001	0.00195296	0.00174302	0.0048772	0.0016034	0.000832013	0.00164085	0.00534927	0.00113238	0.0015299	0.00218116	0.00265628	0.0726	0.00155683	0.00160153	0.000789316	0.0212648	0.00624408	0.00327757	0.00263184	0.0011228	0.00242026	0.000394238	0.00308556	0.00806961	0.000243187	0.000884831
SW480 wt_1_0_J2_1	0.00544289	0.00348129	0.00923626	0.000773142	0.00071708	0.0238785	0.00163858	0.00162525	0.00308425	0.00250853	0.00533675	0.0384431	0.00499069	0.00299742	0.00321943	0.00219761	0.00253388	0.0038765	0.00118389	0.00228416	0.0789152	0.00406747	0.00284023	0.00208671	0.00214335	0.00465176	0.00150891	0.00121814	0.00151583	0.00533174	0.00132349	0.00236405	0.00231497	0.00246836	0.0621294	0.00250692	0.00285963	0.00133899	0.0243138	0.00781928	0.00345339	0.00371874	0.0011553	0.00322314	0.000664268	0.00344449	0.00800271	0.0011949	0.00105078
SW480 wt_1_0_J3_1	0.00611233	0.00293265	0.0106705	0.000815338	0.00163864	0.0266719	0.00111422	0.00177474	0.00314933	0.00310094	0.00613941	0.0427444	0.0053583	0.00199269	0.00230327	0.00191314	0.00286346	0.00298368	0.00102198	0.00247976	0.0865845	0.00418862	0.00367557	0.0022211	0.00161907	0.00605155	0.00195546	0.00150089	0.0014969	0.00549516	0.000929131	0.00183757	0.00300781	0.00314142	0.0658388	0.00237788	0.0028	0.000768154	0.0296825	0.00878403	0.00227561	0.00301762	0.000895923	0.00332832	0.000774514	0.00324202	0.00873944	0.000454012	0.000731477
SW480 wt_1_0_J4_1	0.00573148	0.00485792	0.00866408	0.00121781	0.000481363	0.0227019	0.000696194	0.00225393	0.00211176	0.00388833	0.00450096	0.0297535	0.00288423	0.00149243	0.001999	0.00229496	0.0021193	0.00317807	0.00154142	0.00257913	0.0603802	0.00306657	0.00204409	0.00158173	0.00158798	0.00506637	0.00127293	0.00102651	0.00114019	0.00607479	0.00158352	0.00319057	0.00260962	0.00422138	0.0461112	0.00185425	0.00226724	0.0018183	0.025842	0.00861524	0.00355343	0.00295834	0.000777845	0.00328885	0.000748659	0.00477355	0.00699507	0.00108825	0.000505261
SW480 wt_2_0_L1_1	0.00667828	0.00265662	0.011379	0.00109004	0.000795446	0.031085	0.00215395	0.00101863	0.00304312	0.00300305	0.00430537	0.0507761	0.00224711	0.0026579	0.00234924	0.00337407	0.00296268	0.00439551	0.00241333	0.00307987	0.104911	0.00338376	0.00155468	0.00319561	0.00144735	0.00650979	0.00255316	0.00105626	0.00335001	0.00628537	0.00171968	0.00183413	0.00412676	0.0027667	0.0732154	0.00246696	0.00279544	0.000669437	0.0284583	0.00897457	0.00329748	0.00351002	0.00118936	0.00397468	0.000526972	0.00381297	0.00803897	0.000917745	0.000845345
SW480 wt_2_0_L2_1	0.0044418	0.00172507	0.00915399	0.00135702	0.000766504	0.0240948	0.000495125	0.0015365	0.00214358	0.00263232	0.00517367	0.0406015	0.00370925	0.00271439	0.0020612	0.00211366	0.00291155	0.00334965	0.00130078	0.00207555	0.0906037	0.00260029	0.00187133	0.00145656	0.00171121	0.00589659	0.00149347	0.0016077	0.00237165	0.00569003	0.000963154	0.00155881	0.00277667	0.00295514	0.0652859	0.00145278	0.0032632	0.000435204	0.0244454	0.00727868	0.00231007	0.00256955	0.000779763	0.00341005	0.000599693	0.00338299	0.00889343	0.000269684	0.00135831
SW480 wt_2_0_L3_1	0.00403415	0.00242983	0.00774654	0.000624638	0.000624877	0.0251576	0.000951341	0.000966294	0.0020855	0.00104923	0.0037626	0.0446687	0.00318177	0.00237176	0.00207591	0.00205922	0.00231885	0.00324507	0.00180574	0.00140645	0.10455	0.00279727	0.00254599	0.00173704	0.000981909	0.00526763	0.00157846	0.000783521	0.00210899	0.0053351	0.0007687	0.0014807	0.00278155	0.00241121	0.08146	0.00152042	0.00188549	0.00116915	0.0198523	0.00602955	0.00295673	0.00209629	0.00107753	0.00250871	0.000542693	0.00329818	0.00765683	0.000426302	0.000916486
SW480 wt_2_0_L4_1	0.00521246	0.00289526	0.0112418	0.00081482	0.00102715	0.0352747	0.000614657	0.000938427	0.00252829	0.00245129	0.0056088	0.0599131	0.00331142	0.00187441	0.00192873	0.00240348	0.00224429	0.0018175	0.00186437	0.002252	0.128873	0.00312262	0.00261768	0.00125268	0.00104041	0.00554451	0.0025013	0.000682692	0.00105954	0.00548154	0.00131792	0.0015117	0.00259978	0.00240496	0.0957822	0.00151258	0.00260123	0.00078232	0.0156531	0.0072162	0.00238591	0.00279158	0.00116231	0.00331556	0.000621199	0.00298467	0.00920491	0.000324104	0.000751075
SW480 wt_3_0_N1_1	0.0034381	0.00141111	0.0105863	0.00103765	0.000437396	0.0357549	0.00166899	0.0012948	0.00273923	0.00144205	0.00355624	0.0561948	0.00333909	0.00203755	0.00221577	0.00265915	0.00256542	0.00430939	0.00122192	0.00211381	0.113973	0.00357965	0.00238897	0.00301669	0.00138913	0.00619948	0.00127087	0.00123989	0.00155797	0.0063745	0.00132033	0.00145788	0.00361917	0.00171469	0.0824326	0.00147844	0.00255778	0.000810843	0.0323619	0.00949781	0.00317005	0.0033705	0.00107307	0.00313854	0.000396259	0.00283166	0.00887977	0.000557668	0.00109988
SW480 wt_3_0_N2_1	0.00587954	0.00284278	0.013079	0.000403306	0.00127553	0.0413786	0.000676952	0.00247913	0.00319954	0.0032226	0.00531891	0.0692995	0.00366069	0.00279877	0.00291928	0.00321314	0.00304978	0.00334957	0.00205345	0.00239241	0.133507	0.00589715	0.00379572	0.0019159	0.00179244	0.00622449	0.00200115	0.00153061	0.00187256	0.00618238	0.00236927	0.00257079	0.00271926	0.00200263	0.0937519	0.00114413	0.00207727	0.00144625	0.0164346	0.007822	0.00266022	0.0041773	0.000824139	0.00324273	0.00019645	0.00335827	0.00943017	0.00126666	0.000974913
SW480 wt_3_0_N3_1	0.0037509	0.0016194	0.0101082	0.000862402	0.000307838	0.0356533	0.00183341	0.00122422	0.00265006	0.000862068	0.00246531	0.0575447	0.00281182	0.00190671	0.00145438	0.00301519	0.00221138	0.00375859	0.00151283	0.00161307	0.118538	0.00369571	0.00291977	0.00242382	0.00139919	0.00688812	0.0011643	0.00098061	0.00137406	0.00624487	0.0014675	0.00160565	0.00269152	0.00137247	0.0874168	0.00156241	0.00276107	0.00110446	0.0269301	0.00870959	0.00339765	0.00341299	0.00135062	0.00297064	0.00067934	0.003182	0.00937808	0.000463696	0.000784441
SW480 wt_3_0_N4_1	0.00445223	0.00205282	0.0105689	0.000850002	0.000420908	0.0374457	0.000692514	0.000619873	0.00216354	0.00143439	0.00417071	0.0638125	0.00258074	0.00164088	0.00151728	0.00278838	0.00252507	0.00366627	0.00152167	0.00273243	0.130778	0.0041442	0.00253787	0.00208028	0.00152075	0.00598897	0.00175758	0.00125057	0.00108627	0.00649418	0.00104878	0.00164908	0.00254648	0.00189745	0.0953226	0.00196546	0.00269043	0.00112256	0.02269	0.00799085	0.00332241	0.00353925	0.00135667	0.00295827	0.000590441	0.00296536	0.00925943	0.000445049	0.00119292
[truncated: 158 more columns]

## Sheet: SW480_Normalization
	H3N2F1	H4N2	H5N2	H3N3F1	H4N3	H6N2	H4N3F1	H5N3	H3N4F1	H4N4	H3N5	H7N2	H5N3F1	H6N3	H3N4F2	H4N4F1	H5N4	H3N5F1	H4N5	H4N3L1F1	H8N2	E1H4N3F1	H6N3F1	E1H5N3	H4N4F2	H5N4F1	E1H4N4	H6N4	H3N5F2	H4N5F1	H5N5	H5N3L1F1	H3N6F1	H6N3L1	H9N2	H4N4L1F1	E1H5N3F1	H7N3F1	H5N4L1	E1H6N3	H5N4F2	E1H4N4F1	H6N4F1	E1H5N4	H7N4	H4N5F2	H5N5F1	E1H4N5	H6N5
	1079.37	1095.37	1257.42	1282.45	1298.45	1419.48	1444.51	1460.5	1485.53	1501.53	1542.56	1581.53	1606.56	1622.55	1631.59	1647.59	1663.58	1688.61	1704.61	1717.59	1743.58	1763.63	1768.61	1779.63	1793.64	1809.64	1820.66	1825.63	1834.67	1850.67	1866.66	1879.64	1891.69	1895.64	1905.63	1920.67	1925.69	1930.67	1936.67	1941.68	1955.7	1966.71	1971.69	1982.71	1987.69	1996.72	2012.72	2023.73	2028.71
SW480 F52L_0_O17_1	0.527276	0.319253	1.4157	0.380585	0.183481	3.72043	0.16501	0.268369	0.601129	0.200436	0.268408	4.76311	0.38312	0.278886	0.143833	0.3393	0.406189	1.58728	0.36816	0.214259	10.6392	0.0819797	0.38678	0.0605174	0.179782	0.751138	0.100099	0.259445	0.0897529	1.76203	0.240754	0.172685	1.07519	0.137409	9.38417	0.260454	0.0266038	0.276736	0.307694	0.186053	0.340032	0.143495	0.321311	0.0669168	0.0906484	0.594314	1.77737	0.0488021	0.178255
SW480 F52L_0_O19_1	0.690037	0.373729	1.39661	0.32534	0.276026	3.63795	0.206219	0.152999	0.452863	0.12937	0.291836	4.7581	0.299105	0.249821	0.0257471	0.322381	0.378488	1.32015	0.335503	0.172047	10.6819	0.0239883	0.30954	0.0600439	0.109092	0.753017	0.0654148	0.215677	0.154222	1.6452	0.289119	0.0936997	0.882844	0.121046	9.71459	0.324418	0.0532574	0.201932	0.399382	0.188	0.312364	0.114142	0.309534	0.0353507	0.111414	0.515101	1.69101	0.0400318	0.193642
SW480 F52L_0_O21_1	0.984188	0.505444	1.73004	0.281261	0.265333	4.34176	0.327648	0.143439	0.550043	0.296204	0.514163	5.38491	0.420026	0.264699	0.10553	0.369922	0.450868	1.44056	0.267254	0.237618	10.7312	0.0975156	0.461766	0.0222856	0.366072	0.955983	0.106337	0.368813	0.160465	1.77456	0.26717	0.179074	0.983249	0.192296	8.94408	0.342883	0.0509501	0.294975	0.460477	0.256917	0.371197	0.167117	0.345215	0.0708431	0.0889391	0.681018	1.78768	0.0578097	0.292899
SW480 F52L_0_O23_1	1.11242	0.432792	2.13832	0.417766	0.173829	5.27198	0.157965	0.194802	0.592844	0.0863767	0.660124	6.13928	0.432811	0.285115	0.126913	0.442197	0.406581	1.88876	0.410134	0.302174	10.5132	0.0831269	0.411105	0.0578386	0.0981542	0.854323	0.0705516	0.372336	0.117589	1.99171	0.200285	0.0964704	1.12183	0.110175	8.30018	0.297738	0.0856254	0.160487	0.409407	0.248689	0.25643	0.198167	0.318483	0.0914639	0.120849	0.615229	1.72953	0.0482238	0.148643
SW480 F59L_0_O2_1	0.461618	0.19999	1.03381	0.113163	0.162631	4.35355	0.331307	0.171172	0.180926	0.10254	0.359917	9.72471	0.505318	0.322179	0.140382	0.296769	0.329018	0.241805	0.179326	0.191124	19.2929	0.172413	0.382551	0.167282	0.174162	0.886477	0.170934	0.246821	0.115774	0.547618	0.330658	0.229375	0.242994	0.105785	11.083	0.295316	0.146243	0.335428	1.07034	0.549792	0.459161	0.263064	0.185615	0.283242	0.113533	0.32085	1.30829	0.0526829	0.277692
SW480 F59L_0_O4_1	0.394646	0.229004	1.2019	0.134406	0.114964	5.02185	0.289091	0.23866	0.149648	0.114821	0.244036	10.8075	0.484839	0.442514	0.111712	0.361298	0.353376	0.248538	0.166445	0.204782	21.7438	0.249166	0.447105	0.209903	0.172664	0.902921	0.138038	0.262365	0.12831	0.546867	0.277959	0.217044	0.270494	0.100463	12.7105	0.243509	0.131667	0.277211	1.06962	0.624235	0.519769	0.289687	0.164602	0.318778	0.116095	0.285534	1.24214	0.0558224	0.263308
SW480 F59L_0_O6_1	0.372675	0.260788	1.11125	0.150271	0.109681	4.93459	0.197143	0.205511	0.178949	0.0641721	0.290744	10.9471	0.376325	0.391198	0.0870619	0.32899	0.374961	0.19161	0.154232	0.182493	22.6351	0.166212	0.456603	0.196082	0.144779	0.96091	0.166853	0.227269	0.0790927	0.504229	0.281963	0.180694	0.236827	0.115809	13.2969	0.27193	0.151946	0.261362	0.807353	0.577673	0.462657	0.291508	0.18955	0.307313	0.0895315	0.291989	1.28576	0.0126017	0.251539
SW480 F59L_0_O8_1	0.575293	0.350873	1.33384	0.269941	0.200264	4.82186	0.310395	0.178211	0.251774	0.13351	0.446403	9.64333	0.397593	0.39302	0.123954	0.325202	0.408856	0.269188	0.221958	0.283544	19.5838	0.221506	0.337956	0.144827	0.156574	0.985275	0.136101	0.163866	0.0565735	0.594412	0.335334	0.21645	0.27229	0.0997925	10.9685	0.233237	0.0916588	0.325087	1.12691	0.680388	0.462563	0.251606	0.176285	0.289761	0.0991822	0.344651	1.31277	0.0134305	0.262232
SW480 NTC_0_O11_1	0.85885	0.314292	1.38874	0.25758	0.191794	4.74885	0.267993	0.205906	0.315816	0.0690003	0.403564	8.23785	0.433416	0.299909	0.148467	0.431911	0.262811	0.510829	0.268754	0.181421	17.558	0.203505	0.5466	0.032899	0.143997	1.01539	0.250492	0.251629	0.124004	0.87222	0.22988	0.161999	0.461228	0.179909	13.3791	0.237075	0.0697021	0.303341	0.564768	0.431179	0.556783	0.203291	0.20468	0.166161	0.104299	0.361152	1.41074	0.0730496	0.227978
SW480 NTC_0_O13_1	1.09122	0.416673	1.4359	0.347469	0.331229	4.78991	0.105682	0.245977	0.277801	0.150708	0.50855	8.03316	0.455747	0.306949	0.149273	0.402932	0.377934	0.337078	0.200059	0.338231	16.9105	0.214795	0.492522	0.0935245	0.14141	0.89614	0.0465441	0.204123	0.0829738	0.824538	0.282163	0.0825323	0.358173	0.0751998	12.4042	0.318413	0.130739	0.26714	0.685994	0.504739	0.440516	0.18737	0.164148	0.119722	0.0533105	0.36426	1.4705	0.077269	0.257943
SW480 NTC_0_O9_1	0.679968	0.33553	0.98623	0.299536	0.129531	3.76828	0.11241	0.218442	0.208707	0.118516	0.362119	8.09529	0.430079	0.348279	0.163126	0.392905	0.374673	0.435583	0.302646	0.159601	17.7109	0.207417	0.445717	0.0649051	0.183818	0.936154	0.230529	0.244577	0.0485162	0.800978	0.258299	0.176422	0.397399	0.0955488	13.4995	0.877905	0.117642	0.396957	0.512228	0.354823	0.515636	0.138126	0.225859	0.106689	0.0951114	0.427335	1.44685	0.0646117	0.280374
SW480 wt_0_O1_1	0.808949	0.414899	1.37677	0.200908	0.13501	4.90678	0.169698	0.219995	0.154625	0.294077	0.703242	9.6694	0.544341	0.441701	0.121471	0.274387	0.35163	0.41538	0.184523	0.351199	18.1852	0.477678	0.830883	0.106221	0.251646	1.00188	0.222145	0.271685	0.141391	0.831986	0.258252	0.169139	0.394709	0.106451	13.2983	0.316625	0.174167	0.263221	0.505617	0.402601	0.429705	0.0976279	0.253358	0.117734	0.112526	0.322602	1.22208	0.100231	0.203711
SW480 wt_0_O5_1	0.901468	0.357311	1.50323	0.315815	0.180851	4.93328	0.292268	0.270834	0.439254	0.14254	0.397698	9.15653	0.672676	0.256717	0.103434	0.529724	0.315751	0.520653	0.341478	0.234125	18.0384	0.19998	0.43287	0.150156	0.219933	1.09911	0.160866	0.174358	0.0909619	0.928951	0.341818	0.132506	0.453288	0.115928	12.5975	0.26324	0.0702968	0.478804	0.669201	0.440999	0.566249	0.249076	0.222545	0.13062	0.101978	0.396454	1.48829	0.0591686	0.14984
SW480 wt_0_O7_1	1.11213	0.627346	1.83526	0.377569	0.220833	5.57467	0.219086	0.365027	0.306238	0.160024	0.63952	9.45879	0.474188	0.282292	0.0875992	0.48123	0.332557	0.463843	0.32661	0.502519	17.8276	0.509303	0.745507	0.0921737	0.260848	0.930945	0.166234	0.206437	0.0347998	0.872945	0.315576	0.153118	0.396079	0.135035	11.8429	0.268647	0.174302	0.406895	0.681467	0.507237	0.491412	0.389763	0.13781	0.0230452	0.0234917	0.388132	1.29051	0.0931577	0.162083
SW480_F52-1_0_A1_1	0.659705	0.214023	1.33678	0.117323	0.0489086	4.34905	0.149529	0.108642	0.397177	0.0843081	0.308965	6.81832	0.332312	0.252511	0.126661	0.427673	0.455169	0.397364	0.236488	0.139841	11.0196	0.292056	0.428287	0.305507	0.148514	0.982093	0.153756	0.306208	0.0587945	1.12449	0.282643	0.147239	0.239683	0.187526	9.26206	0.202725	0.26482	0.113127	1.91198	1.01179	0.347059	0.358733	0.472146	0.234045	0.0561017	0.446563	1.97607	0.0580695	0.0715061
SW480_F52-1_0_A2_1	0.459421	0.178075	0.962162	0.0689213	0.0298697	3.41871	0.12003	0.103186	0.333041	0.177792	0.209439	5.82588	0.23921	0.177848	0.142096	0.327499	0.465164	0.316133	0.247401	0.0919463	10.3676	0.187951	0.347465	0.213383	0.159609	0.829933	0.263101	0.347437	0.0673963	0.881104	0.257122	0.12855	0.212253	0.184281	9.47854	0.210204	0.204274	0.105796	1.73412	0.854519	0.367628	0.330868	0.452875	0.353913	0.157235	0.38489	1.77581	0.0397518	0.102437
SW480_F52-1_0_C1_1	0.929486	0.256043	1.43499	0.0661371	0.0714633	4.55498	0.190288	0.14769	0.43182	0.124673	0.306233	7.15216	0.316537	0.300019	0.156001	0.481343	0.481076	0.382088	0.291128	0.177371	11.7072	0.312765	0.396466	0.315617	0.141382	1.00836	0.15851	0.361454	0.12711	1.12939	0.365396	0.165271	0.215932	0.137738	9.98158	0.15589	0.218635	0.108697	1.7051	1.01865	0.393929	0.382495	0.456332	0.281	0.111527	0.493811	2.12767	0.0660135	0.0836982
SW480_F52-1_0_C2_1	0.352295	0.109624	0.757372	0.0552473	0.0241746	2.84345	0.121249	0.116269	0.280403	0.0899423	0.181882	5.44207	0.225174	0.168719	0.103005	0.292973	0.362697	0.257235	0.163355	0.0972268	10.4508	0.221163	0.259563	0.137726	0.133065	0.815374	0.082952	0.26795	0.0767245	0.806444	0.23839	0.119733	0.200323	0.190957	9.99863	0.147545	0.229729	0.115576	1.19144	0.792453	0.336331	0.298883	0.38196	0.247326	0.101599	0.381204	1.7594	0.0698498	0.090753
SW480_F52-2_0_A3_1	0.459309	0.133973	1.26403	0.0962427	0.0433176	4.13575	0.119658	0.098693	0.31835	0.134178	0.230349	5.78872	0.30578	0.151851	0.124213	0.296919	0.325789	0.360162	0.186221	0.126025	10.8571	0.17578	0.384631	0.307815	0.127376	0.728835	0.131057	0.260537	0.0898231	0.775316	0.20698	0.142243	0.23105	0.18959	9.79194	0.159578	0.19133	0.132627	2.86678	0.926958	0.290622	0.292877	0.300497	0.215106	0.0649048	0.347444	1.44883	0.0595878	0.063376
SW480_F52-2_0_A4_1	0.291497	0.108347	1.25076	0.0630024	0.0165662	5.04884	0.0874284	0.0726388	0.228037	0.0692211	0.195044	7.89966	0.256751	0.163857	0.0653948	0.257053	0.3798	0.253329	0.18014	0.0457442	15.9208	0.182375	0.378036	0.171601	0.110517	0.785306	0.100698	0.280422	0.0261679	0.73791	0.190099	0.110499	0.182496	0.0947814	15.039	0.101969	0.162749	0.0770563	1.09667	0.617403	0.290576	0.239251	0.377397	0.12522	0.0925135	0.283602	1.44987	0.0406372	0.0863926
SW480_F52-2_0_C3_1	0.399311	0.128266	1.12497	0.0689087	0.0389657	4.16451	0.115165	0.111093	0.260703	0.0856777	0.220018	6.20223	0.243877	0.156702	0.105315	0.251857	0.362821	0.297488	0.179968	0.0602004	12.6688	0.171039	0.355467	0.23982	0.129208	0.704864	0.0915755	0.268345	0.0653044	0.725305	0.211834	0.116237	0.194453	0.145364	12.2279	0.162546	0.176187	0.110067	1.58406	0.736368	0.288262	0.246212	0.329726	0.209015	0.0663771	0.354093	1.45617	0.0196807	0.100232
SW480_F52-2_0_C4_1	0.238401	0.106404	0.889483	0.051816	0.0271272	3.81692	0.0857804	0.0998781	0.203049	0.0526283	0.160144	6.46824	0.238932	0.140786	0.0766983	0.236916	0.2794	0.198152	0.155314	0.0592711	14.8507	0.14041	0.310099	0.142753	0.0924462	0.679761	0.0837569	0.269469	0.0547202	0.600935	0.221256	0.10077	0.189207	0.145751	15.1536	0.112073	0.108545	0.100042	0.971308	0.586785	0.266965	0.196559	0.337918	0.126237	0.0817714	0.299578	1.3862	0.0376234	0.0603463
SW480_F52-3_0_A5_1	0.56349	0.137117	1.2615	0.0542163	0.0438829	4.354	0.0904343	0.117449	0.326134	0.10053	0.34249	7.46096	0.343313	0.204183	0.0927647	0.324439	0.410132	0.275577	0.208781	0.0890062	12.7157	0.284963	0.433008	0.262812	0.122264	0.983191	0.0759783	0.360708	0.0442434	0.865592	0.236347	0.0938246	0.197638	0.170843	11.7069	0.117873	0.245732	0.115279	1.18979	0.828841	0.316633	0.320752	0.527624	0.213428	0.12672	0.314547	1.83019	0.0442189	0.0838086
SW480_F52-3_0_A6_1	0.516436	0.160763	1.23384	0.0538193	0.0406017	4.24	0.104746	0.118637	0.395217	0.0922027	0.275136	7.29462	0.244528	0.200601	0.0979551	0.379823	0.451823	0.253063	0.247749	0.0952321	12.1287	0.270429	0.354601	0.28864	0.141507	0.976324	0.127275	0.352204	0.0813984	0.869276	0.263591	0.133235	0.155238	0.135376	11.1723	0.139	0.224623	0.0660422	1.34327	0.844958	0.327781	0.356389	0.469737	0.237909	0.0891551	0.327264	1.80374	0.0649825	0.0880291
SW480_F52-3_0_C5_1	0.904137	0.260176	1.55987	0.0895858	0.0642032	4.55568	0.168768	0.157797	0.401054	0.112045	0.33656	6.88252	0.298564	0.198728	0.151504	0.427549	0.453905	0.330018	0.240356	0.203751	11.1848	0.356161	0.300266	0.256047	0.119482	0.992037	0.0978362	0.34536	0.0790607	1.01834	0.307287	0.139132	0.203001	0.225154	9.78116	0.155342	0.253572	0.0896128	1.8205	1.03807	0.313751	0.349431	0.427096	0.253806	0.074809	0.357388	1.90576	0.0593245	0.0561764
SW480_F52-3_0_C6_1	0.394746	0.136162	0.979702	0.055593	0.016624	3.72909	0.118418	0.112618	0.284197	0.0752091	0.175757	7.00713	0.239122	0.179536	0.0825955	0.314774	0.385298	0.22359	0.197191	0.107316	13.1348	0.210154	0.311681	0.181582	0.118635	0.872427	0.0920336	0.36998	0.0685428	0.766192	0.278666	0.0983594	0.154775	0.149636	12.9851	0.120175	0.162893	0.0741137	0.855652	0.724454	0.271172	0.234721	0.500292	0.177657	0.0792296	0.308612	1.82331	0.0462786	0.0782855
SW480_F59-1_0_A7_1	0.330919	0.13018	1.17353	0.0544411	0.0455753	4.25886	0.124479	0.0854856	0.173894	0.0999113	0.207255	8.768	0.309452	0.237525	0.0886974	0.243765	0.325776	0.21001	0.189181	0.0708331	16.8745	0.279962	0.4226	0.275192	0.142012	0.680042	0.137375	0.243101	0.0526583	0.527924	0.308739	0.10695	0.150497	0.187911	13.4445	0.0906802	0.137073	0.0807042	1.00121	0.885398	0.269425	0.287257	0.266999	0.4126	0.0980915	0.265615	1.29859	0.0325791	0.127667
SW480_F59-1_0_A8_1	0.526641	0.162514	1.24142	0.0838184	0.0771668	3.82496	0.124987	0.0979661	0.210228	0.187446	0.38337	8.02451	0.266584	0.227972	0.129571	0.275121	0.348626	0.17594	0.168786	0.0952364	15.0089	0.338734	0.412472	0.307497	0.129423	0.619302	0.0815305	0.199259	0.0804764	0.515944	0.342234	0.121888	0.156795	0.200347	11.8364	0.152164	0.190109	0.125688	1.23297	0.95785	0.280362	0.310718	0.246689	0.470196	0.0578737	0.270389	1.30668	0.018707	0.0973482
SW480_F59-1_0_C7_1	0.529059	0.178367	1.43518	0.115555	0.05107	4.29488	0.185454	0.141781	0.304594	0.0896429	0.230185	7.62568	0.269686	0.231853	0.0972156	0.349078	0.398737	0.274195	0.234048	0.132702	13.7274	0.347614	0.304333	0.348817	0.124204	0.749174	0.157522	0.239373	0.0792299	0.68556	0.326455	0.126432	0.205642	0.218767	10.2794	0.149605	0.249256	0.0861528	1.97722	1.22095	0.289086	0.360783	0.203491	0.574275	0.0626918	0.340392	1.38627	0.0883251	0.170084
SW480_F59-1_0_C8_1	0.348009	0.168618	0.911274	0.0906338	0.0365748	2.81537	0.146318	0.104646	0.258646	0.113059	0.149113	5.67592	0.262505	0.224318	0.14018	0.271326	0.285745	0.242986	0.187254	0.117484	11.5733	0.262171	0.294347	0.271819	0.0977234	0.573111	0.0777885	0.178089	0.0593205	0.530312	0.255289	0.104702	0.145639	0.200832	9.5201	0.141154	0.19144	0.0963863	1.50248	0.97292	0.229386	0.293169	0.166111	0.469722	0.0501651	0.309932	1.19027	0.0649525	0.148285
SW480_F59-2_0_A10_1	0.400469	0.16277	1.09953	0.0900127	0.0366672	4.2033	0.0810177	0.104407	0.209954	0.10152	0.242577	8.65339	0.243968	0.195744	0.0910566	0.241234	0.312017	0.181139	0.143451	0.0566152	17.4174	0.209383	0.392507	0.215656	0.112831	0.582017	0.114199	0.192904	0.0678869	0.48509	0.269865	0.106063	0.111182	0.132428	14.1955	0.108966	0.134233	0.0849847	1.00382	0.724938	0.283235	0.23111	0.210688	0.316828	0.0734598	0.224917	1.1323	0.025322	0.122521
SW480_F59-2_0_A9_1	0.282683	0.103881	0.873841	0.0517704	0.0428626	3.28107	0.0834722	0.0695821	0.180458	0.0814652	0.2048	7.65178	0.256358	0.200865	0.0684025	0.214	0.238522	0.115672	0.137649	0.0483989	17.2655	0.199099	0.36223	0.180663	0.105946	0.505554	0.108594	0.185604	0.0420369	0.378682	0.218375	0.0902877	0.117162	0.120842	15.4692	0.0831503	0.0608944	0.104043	0.682496	0.566383	0.244945	0.237767	0.198659	0.260034	0.0794159	0.196376	1.08951	0.0363494	0.12789
SW480_F59-2_0_C10_1	0.339561	0.140461	0.894034	0.091843	0.0306133	2.97164	0.0968361	0.0963653	0.233872	0.0956991	0.168725	6.25228	0.220748	0.175626	0.117998	0.225376	0.295627	0.224623	0.149098	0.0675344	13.0487	0.185425	0.286417	0.176051	0.152577	0.502273	0.166071	0.184182	0.0779625	0.47127	0.206972	0.112219	0.128638	0.226956	10.8336	0.143834	0.106266	0.142517	1.47524	0.844646	0.283721	0.270177	0.186125	0.298518	0.0592128	0.265075	1.06611	0.0452941	0.171037
SW480_F59-2_0_C9_1	0.422668	0.146727	1.05638	0.0770154	0.0443198	3.28669	0.108409	0.121226	0.233348	0.0871505	0.24303	6.87037	0.224556	0.19766	0.0979727	0.235882	0.321875	0.157765	0.182275	0.100182	14.4941	0.238951	0.35963	0.245181	0.106804	0.555849	0.142905	0.216966	0.0655573	0.436447	0.233545	0.0991899	0.118037	0.16084	12.2434	0.169135	0.157871	0.105629	1.21061	0.836062	0.255711	0.289155	0.16387	0.362597	0.0611644	0.288468	1.15022	0.0367322	0.153588
SW480_F59-3_0_A11_1	0.421596	0.150872	0.932474	0.0844212	0.0579669	3.09733	0.113024	0.0959138	0.233887	0.0756655	0.228547	6.71822	0.275513	0.230937	0.0907179	0.266039	0.282912	0.181344	0.143571	0.100849	13.4763	0.246846	0.322932	0.216704	0.108642	0.563242	0.109929	0.180116	0.0413203	0.493209	0.278879	0.0849602	0.11964	0.166075	11.1808	0.169482	0.174844	0.118112	1.46487	0.995874	0.283538	0.247456	0.198025	0.347333	0.0781685	0.268846	1.27057	0.0215485	0.144314
SW480_F59-3_0_A12_1	0.542259	0.186471	1.18466	0.0932867	0.065034	3.75208	0.180172	0.131824	0.24676	0.152733	0.23373	7.29417	0.244389	0.219682	0.0903517	0.292156	0.420031	0.201398	0.191582	0.0979254	13.3002	0.231416	0.300489	0.211202	0.101958	0.64184	0.268593	0.264535	0.0602007	0.546104	0.260197	0.100153	0.158045	0.198394	10.5438	0.174144	0.193653	0.110537	1.66079	1.05913	0.279612	0.324239	0.191497	0.508399	0.142611	0.301029	1.23654	0.040096	0.174453
SW480_F59-3_0_C11_1	0.467294	0.140565	1.24491	0.0866917	0.0525415	4.1067	0.130874	0.112793	0.272125	0.125714	0.22599	7.74725	0.274266	0.267826	0.0952822	0.314513	0.429353	0.201813	0.235677	0.115612	14.0636	0.344335	0.36986	0.320815	0.13865	0.771399	0.13134	0.223238	0.0473435	0.652369	0.301863	0.121741	0.187303	0.224591	10.836	0.163369	0.189463	0.0791739	1.40213	1.16633	0.269947	0.316475	0.21364	0.51721	0.0826017	0.288519	1.40653	0.0421101	0.161225
SW480_F59-3_0_C12_1	0.395797	0.123931	0.771442	0.076518	0.0455781	2.60231	0.106059	0.0980266	0.1873	0.0884571	0.226344	5.80781	0.229356	0.236946	0.0827178	0.225768	0.248569	0.212843	0.113625	0.0990609	12.1447	0.22442	0.335249	0.207357	0.106168	0.529217	0.110779	0.153433	0.0543765	0.500312	0.243117	0.131379	0.12913	0.25623	10.0634	0.17403	0.210266	0.140842	1.26182	0.919034	0.291713	0.254689	0.197566	0.416317	0.049576	0.247261	1.14119	0.013373	0.179919
SW480 F52L_1_0_J10_1	0.569658	0.314072	1.51086	0.146332	0.298646	3.02842	0.142025	0.193025	0.344528	0.389634	0.32567	3.40553	0.281035	0.319635	0.133554	0.2335	1.36138	0.907475	0.242515	0.0956068	6.42564	0.142887	0.231169	0.220222	0.20067	0.403504	0.116658	0.117901	0.106116	0.88104	0.26387	0.177685	0.571228	0.0738403	5.68166	0.0831567	0.0902826	0.0783124	1.85054	0.608819	0.154774	0.212768	0.14611	1.8184	0.0727554	0.472804	0.876983	0.144519	1.0311
SW480 F52L_1_0_J11_1	0.859117	0.238634	1.91076	0.127562	0.365985	3.85965	0.10057	0.147572	0.423051	0.521284	0.628235	4.41137	0.443682	0.441842	0.270834	0.163251	1.33509	0.869038	0.177546	0.17364	7.96593	0.157105	0.225916	0.137245	0.115469	0.470924	0.21719	0.147302	0.166947	0.984785	0.313657	0.162969	0.628027	0.242176	6.63461	0.180541	0.143963	0.108726	1.51235	0.624504	0.0815135	0.231136	0.140201	1.56277	0.150369	0.357249	0.977082	0.0997511	0.986396
SW480 F52L_1_0_J12_1	0.564308	0.290654	1.73065	0.131975	0.156489	3.87368	0.0725672	0.214499	0.389024	0.343364	0.52107	4.32834	0.210508	0.284224	0.119571	0.171123	1.45114	0.915152	0.246895	0.194527	8.18454	0.218343	0.232134	0.190029	0.0810301	0.520449	0.117929	0.177237	0.0994459	0.896154	0.249828	0.0689194	0.621604	0.152795	6.94025	0.131996	0.11529	0.0883648	1.36295	0.625855	0.129883	0.150948	0.075226	1.81928	0.109179	0.360645	0.923898	0.0803217	1.14185
SW480 F52L_1_0_J9_1	0.21868	0.12958	1.26778	0.123932	0.207894	2.86768	0.0633671	0.211015	0.262588	0.28734	0.303697	3.5687	0.245553	0.303716	0.0919066	0.168428	1.72835	0.68933	0.19559	0.0934452	7.13859	0.117994	0.219012	0.168022	0.0677868	0.385262	0.136644	0.186256	0.0600276	0.726943	0.315875	0.0933553	0.459976	0.0983546	6.40694	0.0722224	0.130863	0.092517	1.49277	0.652454	0.11494	0.170519	0.139077	2.41005	0.0738659	0.31614	0.816686	0.102278	1.67161
SW480 F52L_2_0_L10_1	0.685382	0.355326	1.66159	0.09889	0.130263	3.71341	0.0435857	0.234291	0.356055	0.502644	0.555614	4.06014	0.323418	0.27556	0.147503	0.195348	1.46967	0.903443	0.232968	0.137529	8.35412	0.182227	0.259285	0.285919	0.10277	0.459212	0.17183	0.141959	0.0967469	0.801015	0.263541	0.152077	0.564313	0.169565	7.22862	0.0936544	0.0864989	0.192282	2.00353	0.688966	0.0915475	0.268936	0.093433	2.26143	0.0645345	0.38402	0.889402	0.134808	1.26673
SW480 F52L_2_0_L11_1	0.377714	0.307435	1.73912	0.0927714	0.162658	5.19915	0.0650701	0.18369	0.403125	0.31784	0.4176	6.02978	0.266547	0.349966	0.0976819	0.223696	1.74061	1.01123	0.251952	0.116877	12.4699	0.155664	0.21969	0.15963	0.0755664	0.517102	0.202658	0.210337	0.122493	0.953625	0.275792	0.0775313	0.669359	0.114559	10.7162	0.114092	0.0881217	0.0748603	0.920824	0.592503	0.108151	0.140662	0.114023	2.16249	0.0789141	0.382188	0.908974	0.0637746	1.49076
SW480 F52L_2_0_L12_1	0.773891	0.357376	1.84844	0.0423587	0.292495	3.70727	0.058741	0.308249	0.393302	0.438853	0.703384	4.09521	0.303504	0.245258	0.221478	0.252361	1.46667	0.77945	0.236741	0.252242	8.43333	0.268907	0.305916	0.163466	0.135503	0.409059	0.221689	0.158324	0.108781	0.689049	0.120669	0.200079	0.407821	0.176439	7.08938	0.0901775	0.181744	0.146626	1.64565	0.633777	0.138817	0.212629	0.145814	1.9262	0	0.23422	0.733262	0.237609	1.25268
SW480 F52L_2_0_L9_1	0.47252	0.243661	1.54719	0.101913	0.14091	3.83834	0.0422963	0.176849	0.405124	0.328836	0.513296	4.48582	0.230957	0.441565	0.168461	0.303592	1.45785	1.1569	0.246895	0.173143	9.16855	0.178904	0.243894	0.177526	0.0920222	0.542627	0.12516	0.200174	0.124226	1.18442	0.308955	0.0884087	0.892647	0.279274	8.51623	0.133504	0.126294	0.145253	1.33376	0.815876	0.147731	0.166838	0.109683	1.961	0.0964274	0.456114	1.13156	0.160866	1.16672
SW480 F52L_3_0_N10_1	0.473182	0.498225	1.49041	0.144345	0.277587	3.28562	0.14528	0.286084	0.483454	0.373411	0.276339	3.37077	0.270159	0.290764	0.169884	0.186292	1.50029	1.09068	0.270582	0.147202	6.40128	0.136002	0.151254	0.297863	0.195328	0.445162	0.246195	0.201756	0.201693	1.07793	0.297639	0.137966	0.616682	0.107257	5.9427	0.291784	0.220777	0.0606043	2.35424	0.718755	0.265775	0.187128	0.165962	2.3869	0.119316	0.596001	0.966489	0.217239	1.28697
SW480 F52L_3_0_N11_1	0.330353	0.170573	1.58315	0.154852	0.137346	3.89309	0.119969	0.186755	0.371011	0.232921	0.337256	4.26456	0.215338	0.291486	0.10433	0.225679	1.58707	1.09917	0.246708	0.140554	8.64881	0.115085	0.215268	0.238153	0.100357	0.526431	0.149675	0.181293	0.0795202	1.1508	0.288999	0.140351	0.758262	0.127029	7.92012	0.0999487	0.163168	0.0673195	1.77624	0.652505	0.132454	0.161203	0.168275	2.05824	0.0858379	0.419541	1.05707	0.0986466	1.30849
SW480 F52L_3_0_N12_1	0.414822	0.24098	1.83255	0.139463	0.211401	4.56042	0.0531566	0.210597	0.420065	0.225503	0.395932	5.21646	0.222559	0.308184	0.0587164	0.272763	1.68427	1.03023	0.272338	0.116707	10.007	0.133725	0.170132	0.149084	0.10948	0.468722	0.188401	0.190315	0.102478	1.05981	0.31505	0.132373	0.661018	0.114151	8.99111	0.121285	0.119341	0.117656	1.29174	0.623399	0.156408	0.18628	0.17147	2.07491	0.107196	0.463491	0.998143	0.0976258	1.47042
SW480 F52L_3_0_N9_1	0.185249	0.123855	1.24244	0.156636	0.170536	2.93882	0.0840573	0.163529	0.285467	0.24366	0.256133	3.39145	0.189734	0.275496	0.0568994	0.21126	1.85616	0.800713	0.223329	0.0705718	7.3045	0.115144	0.198844	0.220855	0.110278	0.459902	0.153469	0.188902	0.0903979	0.849391	0.377026	0.0941594	0.575707	0.0818167	6.8368	0.248332	0.172653	0.0771866	1.72564	0.734921	0.155435	0.161134	0.179617	2.93938	0.0828448	0.438375	0.848662	0.15431	1.90469
SW480 F52_1_0_J13_1	0.456809	0.212497	1.18946	0.0261971	0.320443	2.75455	0.0640889	0.184232	0.159041	0.374367	0.31321	3.75645	0.206188	0.345363	0.122662	0.126163	2.45297	0.118677	0.156882	0.103952	6.86684	0.140808	0.219837	0.155969	0.108254	0.351783	0.246447	0.178941	0.0503312	0.329695	0.338141	0.0570054	0.112229	0.151922	7.21786	0.0983293	0.141713	0.0676984	1.07735	0.64892	0.16037	0.231417	0.215228	3.2293	0.07161	0.237713	0.629017	0.104222	2.57377
SW480 F52_1_0_J15_1	0.630837	0.331513	1.51913	0.126303	0.524427	3.05182	0.106609	0.197958	0.266804	0.535114	0.579602	3.79144	0.412317	0.376377	0.250418	0.165491	2.54854	0.236437	0.311658	0.146661	6.65249	0.327955	0.344523	0.2201	0.189601	0.334866	0.30972	0.1639	0.03627	0.304119	0.351433	0.172598	0.186498	0.145233	6.58509	0.124015	0.106174	0.0923118	1.18815	0.563065	0.108741	0.244188	0.103818	3.1236	0.127682	0.1337	0.487337	0.215025	2.4272
SW480 F52_2_0_L13_1	0.266251	0.215317	1.26357	0.0627797	0.238139	3.32878	0.0643063	0.191959	0.166237	0.324155	0.301847	5.01102	0.234956	0.367598	0.0783575	0.149442	2.42686	0.132034	0.185774	0.101037	9.71113	0.132738	0.228293	0.124931	0.0453964	0.457274	0.235327	0.25577	0.0467949	0.410962	0.333201	0.0838526	0.0871989	0.0773461	10.1853	0.0685729	0.12137	0.0825564	0.850879	0.623932	0.106986	0.136565	0.183776	2.85273	0.116893	0.236172	0.791652	0.119645	2.43389
SW480 F52_2_0_L16_1	0.548707	0.260259	1.14195	0.031716	0.317574	2.2097	0.0742187	0.181657	0.18994	0.399497	0.257991	3.52096	0.268741	0.259883	0.102737	0.129437	2.51556	0.278345	0.201145	0.164297	6.53233	0.144674	0.163513	0.127826	0.14562	0.236478	0.164181	0.158591	0.0352815	0.355543	0.362402	0.0740389	0.0348263	0.118008	6.82909	0.0791529	0.158724	0.14787	1.43458	0.607836	0.150371	0.111983	0.106499	3.43465	0.0529713	0.226383	0.532294	0.220657	2.46848
SW480 F52_3_0_N13_1	0.534538	0.432727	1.70061	0.0895537	0.450334	3.28926	0.0565021	0.197598	0.197585	0.401301	0.366498	3.69846	0.219005	0.343083	0.0793969	0.191705	2.92018	0.121127	0.22258	0.172614	6.33488	0.189124	0.110052	0.295525	0.0712254	0.369993	0.18848	0.216152	0.12866	0.3946	0.360418	0.115863	0.112588	0.129013	6.65884	0.0959565	0.222998	0.155734	1.95311	0.96544	0.135855	0.148519	0.143839	5.38633	0.0688983	0.235896	0.652344	0.263202	2.57701
SW480 F52_3_0_N14_1	0.338462	0.193372	1.398	0.0683391	0.302234	3.38053	0.0547974	0.213964	0.179312	0.285312	0.307043	4.34646	0.249817	0.389363	0.0727802	0.215191	2.79938	0.141466	0.194964	0.113446	8.09252	0.134246	0.181662	0.18117	0.133166	0.412853	0.164833	0.220177	0.0765125	0.409712	0.374194	0.179566	0.098558	0.0625286	8.25818	0.0655983	0.241108	0.0825819	1.09587	0.748663	0.125751	0.189471	0.188578	3.67994	0.103184	0.221302	0.773755	0.154532	2.58879
SW480 F52_3_0_N15_1	0.507788	0.252843	1.31498	0.0468834	0.300167	2.77264	0.0320716	0.219493	0.153439	0.329004	0.376275	3.63411	0.22348	0.374911	0.0883004	0.131688	2.84858	0.144757	0.258399	0.125516	6.44184	0.176421	0.178268	0.218934	0.161445	0.297425	0.220438	0.202241	0.0675511	0.326876	0.361488	0.241717	0.113663	0.102716	6.97552	0.123699	0.252919	0.0961902	1.34854	0.725568	0.147932	0.161645	0.135968	4.03828	0.0987252	0.279879	0.518742	0.150017	2.73693
SW480 F52_3_0_N16_1	0.388143	0.311224	1.32322	0.0432457	0.303296	3.0466	0.0631809	0.215033	0.191375	0.35921	0.265823	3.79758	0.216252	0.390526	0.0569739	0.132869	3.22322	0.108223	0.212969	0.101682	6.5745	0.15869	0.160394	0.206241	0.055811	0.306935	0.194448	0.182011	0.0672337	0.294135	0.383575	0.126544	0.0878705	0.0661045	7.32328	0.133228	0.164517	0.145368	1.322	0.722455	0.0933635	0.177875	0.105197	4.94081	0.0769461	0.22243	0.555696	0.190668	3.17621
SW480 F59L_1_0_J17_1	0.380802	0.252698	1.10119	0.0715355	0.110254	2.87419	0.0984924	0.199099	0.17401	0.255219	0.514086	4.59464	0.310427	0.333803	0.223612	0.0986059	1.04686	0.10714	0.161227	0.416824	9.46067	0.313787	0.263342	0.289759	0.0907337	0.310852	0.205009	0.162529	0.152247	0.369915	0.215428	0.193296	0.233971	0.282282	6.51956	0.193617	0.143561	0.148237	2.40852	0.837111	0.269775	0.418361	0.0627082	1.87411	0.112738	0.195152	0.699655	0.0802437	1.03866
SW480 F59L_1_0_J19_1	0.464812	0.315744	1.08675	0.0861732	0.298033	2.55486	0.105566	0.195192	0.18484	0.391031	0.279657	3.83753	0.500362	0.334096	0.131523	0.172712	1.40719	0.237291	0.0589629	0.114404	7.70327	0.263171	0.317517	0.243764	0.225206	0.238993	0.308257	0.157778	0.146806	0.365434	0.203955	0.223123	0.107287	0.11544	5.65353	0.128644	0.166712	0.240388	2.82647	0.879755	0.191597	0.208865	0.12435	2.00129	0.104642	0.260797	0.55529	0.108307	1.13484
SW480 F59L_2_0_L17_1	0.161519	0.12771	0.960416	0.0685985	0.206072	2.7808	0.0611514	0.146335	0.0896335	0.251744	0.168245	4.6828	0.250502	0.331215	0.0427054	0.121416	2.3108	0.136114	0.162959	0.110446	10.3838	0.150333	0.253498	0.170093	0.12743	0.280559	0.203327	0.0954496	0.0232816	0.211757	0.292455	0.138195	0.121427	0.109297	8.86173	0.127151	0.183536	0.0696666	0.987253	0.661227	0.142192	0.17543	0.111371	3.30695	0.0612787	0.202102	0.455616	0.112229	2.46936
SW480 F59L_2_0_L19_1	0.178199	0.132309	0.957021	0.0230898	0.234048	2.70082	0.067979	0.146055	0.0808726	0.276598	0.232876	4.46383	0.216485	0.343736	0.0402524	0.0937732	2.57799	0.0794279	0.103174	0.0443096	10.0609	0.119288	0.177522	0.146192	0.0756946	0.226231	0.139485	0.144166	0.0413927	0.171148	0.3516	0.130422	0.0839265	0.0785373	9.28421	0.0856794	0.203541	0.133426	0.867384	0.611144	0.105575	0.139279	0.0885345	3.49021	0.0875247	0.147672	0.339854	0.102681	2.81548
SW480 F59L_2_0_L20_1	0.39906	0.197513	0.91414	0.0185039	0.211938	1.9318	0.0149745	0.23435	0.0661241	0.327139	0.30879	3.13592	0.215857	0.329964	0.109618	0.102777	2.14588	0.0938388	0.154781	0.123354	7.50164	0.150507	0.183885	0.112015	0.141596	0.189917	0.165044	0.0835437	0.0687047	0.197719	0.292957	0.0899691	0.138594	0.122716	7.355	0.0606692	0.16348	0.156547	1.42938	0.614336	0.109855	0.186926	0.0419287	3.13428	0.0659365	0.144385	0.378876	0.185961	2.19334
SW480 F59L_3_0_N17_1	0.352593	0.196623	1.23098	0.0771208	0.152928	3.13238	0.118912	0.180663	0.161995	0.196922	0.146843	5.22452	0.27895	0.292707	0.0899606	0.181507	1.34051	0.163671	0.149705	0.0868316	10.5326	0.146438	0.144556	0.299397	0.150911	0.36763	0.168558	0.106035	0.0868123	0.296813	0.272479	0.190281	0.11343	0.141063	7.52807	0.139263	0.257152	0.0765023	2.6353	0.922526	0.223481	0.259871	0.116544	2.30023	0.0496872	0.20357	0.608735	0.124778	1.33162
SW480 F59L_3_0_N18_1	0.440624	0.229544	1.4401	0.023322	0.270747	3.8438	0.0855683	0.199456	0.211466	0.337184	0.357331	6.27323	0.262156	0.340808	0.106985	0.168874	1.76995	0.148639	0.149906	0.147679	13.0999	0.160177	0.143146	0.205204	0.0844571	0.36021	0.167331	0.162391	0.116778	0.245741	0.319061	0.19659	0.103962	0.0920684	9.42352	0.115285	0.23343	0.122944	1.54609	0.692759	0.139394	0.212183	0.0948769	2.62733	0.0788266	0.212339	0.514725	0.119545	1.79036
SW480 F59L_3_0_N19_1	0.298474	0.12915	1.09295	0.0630442	0.137627	3.13083	0.0957799	0.18535	0.162311	0.222467	0.20473	5.26094	0.176047	0.313394	0.0699477	0.141526	1.63032	0.1535	0.132205	0.0903135	10.9016	0.143216	0.152514	0.268688	0.110045	0.38417	0.182822	0.149079	0.0574709	0.246496	0.331758	0.174461	0.145008	0.100102	7.82942	0.128074	0.284115	0.0885978	2.1493	0.877571	0.159657	0.213608	0.102456	2.7838	0.0786835	0.196844	0.592169	0.130266	1.69536
SW480 F59L_3_0_N20_1	0.209383	0.168266	1.1934	0.0766088	0.261664	3.3285	0.0382505	0.186748	0.111369	0.260015	0.366819	5.51613	0.231025	0.320657	0.0802717	0.122029	1.79151	0.133582	0.162623	0.110992	11.3904	0.169885	0.144634	0.182061	0.0693047	0.316154	0.211922	0.112007	0.0869125	0.24413	0.321938	0.153324	0.0966154	0.0682195	8.31695	0.0927514	0.168943	0.0748682	1.23028	0.636275	0.128873	0.255838	0.0801476	2.56115	0.118034	0.166439	0.496328	0.0867637	1.94105
SW480 F59_1_0_J22_1	0.802184	0.300875	1.23269	0.112885	0.696114	2.24375	0.0765222	0.352128	0.20388	0.445996	0.570252	3.3301	0.334918	0.416782	0.3635	0.301913	1.40962	0.320767	0.201879	0.293166	5.60936	0.241744	0.376811	0.170929	0.498944	0.163232	0.303324	0.154061	0.177229	0.235653	0.324591	0.216227	0.0694023	0.263411	4.817	0.0961451	0.196743	0.198644	1.73777	0.705788	0.149403	0.301206	0.140291	2.19396	0.0893976	0.230302	0.693209	0.254274	1.44532
SW480 F59_1_0_J23_1	0.773027	0.318685	1.32938	0.130988	0.323577	2.70781	0.0987041	0.248517	0.179061	0.344317	0.47361	3.85658	0.230606	0.291211	0.104418	0.17502	1.69869	0.222994	0.137011	0.159062	6.86371	0.28984	0.240195	0.326121	0.144929	0.371187	0.26375	0.112999	0.100159	0.357797	0.251186	0.153516	0.135887	0.198508	5.90336	0.155995	0.260347	0.145011	1.84716	0.819206	0.0922147	0.13408	0.0940396	2.52275	0.0518642	0.300746	0.520298	0.186689	1.68964
SW480 F59_1_0_J24_1	0.86198	0.739854	1.05087	0.113273	0.179158	2.61321	0.0775258	0.185563	0.217509	0.184396	0.336427	4.12955	0.135622	0.335591	0.0670886	0.178552	1.83164	0.190237	0.218214	0.160012	7.58471	0.331209	0.283684	0.297491	0.108649	0.271874	0.17934	0.135209	0.108034	0.344394	0.413864	0.0612173	0.0955796	0.0627485	6.30293	0.660671	0.345697	0.209155	1.18655	0.807467	0.300647	0.147879	0.0905352	2.62008	0.171443	0.392574	0.610926	0.165169	2.0468
SW480 F59_2_0_L21_1	0.645732	0.33658	1.13733	0.148327	0.163763	2.66946	0.0657127	0.183988	0.18535	0.282485	0.460839	4.34153	0.22745	0.316758	0.0875298	0.185341	1.60568	0.0855328	0.205509	0.243284	8.44337	0.225795	0.196392	0.18993	0.0957556	0.319829	0.078081	0.158166	0.0736602	0.343626	0.263026	0.0405201	0.115	0.211727	7.47206	0.131707	0.130501	0.0617229	1.21352	0.709218	0.167444	0.203005	0.0727991	2.50907	0.0601794	0.268484	0.629514	0.134618	1.98304
SW480 F59_2_0_L24_1	0.865445	0.381883	0.952859	0.10654	0.385115	2.03889	0.0782289	0.179561	0.160767	0.321507	0.529256	3.04705	0.210088	0.412232	0.133761	0.188334	1.50094	0.254663	0.251909	0.123093	5.25025	0.173957	0.21269	0.187187	0.375422	0.203707	0.312494	0.168436	0.0671417	0.311283	0.234415	0.189462	0.136169	0.123994	4.61411	0.0996242	0.243278	0.125009	1.8257	0.637904	0.0999406	0.390517	0.258086	2.3156	0.0416932	0.269179	0.627711	0.141455	1.60243
SW480 F59_3_0_N21_1	0.387596	0.1907	1.25883	0.0454917	0.219106	3.17993	0.0420198	0.190602	0.155234	0.288573	0.252449	4.72793	0.181539	0.342414	0.0573504	0.191311	2.24548	0.142583	0.212729	0.100964	8.70144	0.171404	0.15756	0.167143	0.0611177	0.288759	0.190087	0.147362	0.0774558	0.380993	0.360249	0.110139	0.0980141	0.13477	7.57007	0.0265374	0.134588	0.114885	1.30286	0.717976	0.109214	0.167832	0.0979109	3.402	0.0869654	0.224698	0.587089	0.0975973	2.40718
SW480 F59_3_0_N22_1	0.501486	0.261566	1.23858	0.13657	0.223152	3.15502	0.110751	0.172773	0.217681	0.275116	0.359838	4.7862	0.231441	0.308185	0.140362	0.199484	2.04457	0.210506	0.194386	0.165826	8.60759	0.185887	0.157767	0.183582	0.136319	0.278883	0.219477	0.165433	0.13256	0.362708	0.306982	0.135847	0.084166	0.143791	7.46612	0.0891535	0.169964	0.0664647	1.42035	0.771858	0.17692	0.251919	0.127611	2.9797	0.11688	0.28688	0.704674	0.148917	2.26444
SW480 F59_3_0_N23_1	0.454168	0.280142	1.34183	0.0633895	0.196514	3.20341	0.0962365	0.236229	0.226824	0.34139	0.240919	4.48659	0.190205	0.296359	0.107025	0.206751	2.04618	0.150534	0.253697	0.0993794	8.12325	0.240846	0.186307	0.271656	0.090025	0.390703	0.124224	0.13671	0.0852996	0.395337	0.342355	0.0492013	0.185073	0.190737	6.83548	0.0916706	0.163954	0.115216	1.87301	0.878694	0.148646	0.243572	0.0935037	3.25546	0.115194	0.176603	0.702541	0.173323	2.07644
SW480 F59_3_0_N24_1	0.417182	0.259099	1.37105	0.0467753	0.169811	3.68254	0.0858323	0.159707	0.156068	0.288726	0.336775	5.333	0.189039	0.344915	0.0832132	0.162458	2.28842	0.109301	0.212074	0.177983	9.7583	0.168977	0.198199	0.207883	0.0576207	0.345221	0.161977	0.141895	0.0610815	0.335332	0.324447	0.11131	0.164574	0.132926	8.27501	0.131637	0.219167	0.101697	1.28382	0.833791	0.159928	0.172499	0.0922271	3.08757	0.0784149	0.17987	0.707703	0.155255	2.37154
SW480 NTC_1_0_J5_1	0.344133	0.15735	0.840432	0.0782446	0.0361626	2.98271	0.115999	0.111401	0.243682	0.129031	0.300951	4.8706	0.306771	0.14366	0.169213	0.263201	0.167292	0.332638	0.107005	0.103387	10.0041	0.300063	0.270106	0.218213	0.123991	0.658154	0.107243	0.119254	0.159585	0.645373	0.124083	0.115702	0.296659	0.196193	8.39437	0.158809	0.252192	0.0630405	3.70188	1.03825	0.328046	0.299003	0.133096	0.273249	0.0571663	0.396745	1.06999	0.0532343	0.0877355
SW480 NTC_1_0_J6_1	0.760934	0.303029	1.23855	0.10501	0.256124	3.51942	0.203379	0.0992048	0.291498	0.297524	0.614973	5.03404	0.363092	0.224797	0.287455	0.287126	0.311714	0.487025	0.178895	0.222941	9.36902	0.4174	0.293956	0.224184	0.184786	0.518403	0.318084	0.142466	0.17842	0.6793	0.142759	0.211534	0.321739	0.303552	7.36979	0.065428	0.298129	0.135348	3.69875	0.823653	0.347967	0.36827	0.102648	0.499013	0.0705448	0.354138	0.893468	0.0734366	0.076073
SW480 NTC_1_0_J7_1	0.57607	0.285641	1.11383	0.162448	0.0457583	3.16511	0.0973343	0.20615	0.238967	0.161772	0.472439	5.17775	0.366973	0.252478	0.269694	0.335726	0.251238	0.362421	0.244999	0.135416	10.0574	0.401104	0.366102	0.26375	0.177299	0.576939	0.106508	0.146265	0.151277	0.561497	0.158498	0.115031	0.300325	0.16357	8.18294	0.345164	0.17891	0.161417	3.01898	0.921467	0.468534	0.260233	0.154754	0.247241	0.0751409	0.325559	0.913537	0.0432798	0.148111
SW480 NTC_1_0_J8_1	0.861707	0.433273	1.45795	0.137464	0.234384	4.07769	0.192604	0.0844901	0.254568	0.459532	0.762408	6.7881	0.476188	0.438347	0.226719	0.353642	0.254976	0.328338	0.116441	0.236199	12.562	0.381129	0.393144	0.117315	0.138804	0.590013	0.201529	0.143125	0.13057	0.607585	0.156708	0.226019	0.425764	0.205408	9.99964	0.454946	0.305171	0.0641334	1.60221	0.651247	0.293278	0.184108	0.125806	0.367905	0.0262725	0.403028	0.858469	0.0618617	0.19554
SW480 NTC_2_0_L5_1	0.460999	0.148474	0.936704	0.12502	0.0502221	3.11032	0.184262	0.0713866	0.263333	0.217246	0.379163	5.26451	0.295461	0.165748	0.214833	0.319131	0.188901	0.364079	0.188019	0.152271	11.8821	0.304961	0.31737	0.204666	0.208345	0.631166	0.176465	0.132631	0.197916	0.743866	0.153467	0.194582	0.242447	0.146872	9.59097	0.117749	0.170149	0.11018	2.65179	0.769817	0.353302	0.312527	0.154145	0.265152	0.0389497	0.391663	1.03081	0.0713676	0.0494601
SW480 NTC_2_0_L6_1	0.781417	0.480758	1.44443	0.091358	0.159984	3.7413	0.0711109	0.16022	0.231137	0.259209	0.882521	6.16279	0.548841	0.32347	0.386273	0.32216	0.124024	0.340582	0.22741	0.349354	13.3941	0.407106	0.323848	0.209131	0.136995	0.712258	0.286825	0.214967	0.149469	0.599787	0.110757	0.101643	0.344814	0.350455	10.231	0.185884	0.171792	0.163772	2.01334	0.889778	0.451727	0.354663	0.122849	0.330635	0.0846691	0.409737	0.898529	0.103692	0.176325
SW480 NTC_2_0_L7_1	0.387063	0.24915	1.19538	0.0838805	0.0444992	4.23811	0.140179	0.106272	0.289242	0.138423	0.411965	6.41236	0.360336	0.183373	0.210324	0.240053	0.236771	0.39229	0.141768	0.186501	13.8255	0.451518	0.333304	0.269915	0.166443	0.723228	0.174211	0.147118	0.140036	0.668253	0.180306	0.162282	0.3104	0.203203	10.9162	0.158504	0.309368	0.077415	2.82789	0.994347	0.329344	0.370626	0.138754	0.3592	0.0637865	0.354184	1.08294	0.0163807	0.100371
SW480 NTC_2_0_L8_1	0.366205	0.21975	1.06778	0.0781356	0.0496279	4.04538	0.0632045	0.0828347	0.196885	0.112907	0.557874	6.90855	0.407802	0.221734	0.151533	0.237199	0.233011	0.311804	0.203118	0.146903	15.1823	0.281994	0.362398	0.154093	0.103277	0.625744	0.150322	0.153032	0.0858904	0.61147	0.124512	0.154748	0.278966	0.228965	11.8028	0.173641	0.212561	0.0690059	2.04023	0.817817	0.322995	0.30641	0.167647	0.273541	0.034341	0.352229	0.99055	0.0212039	0.120079
SW480 NTC_3_0_N5_1	0.352006	0.145315	0.849787	0.0691222	0.0338085	3.40383	0.154428	0.0914677	0.219004	0.0960971	0.243639	6.10143	0.315896	0.179623	0.147855	0.319345	0.206403	0.362026	0.180425	0.11801	13.2613	0.332304	0.296524	0.235297	0.166592	0.806014	0.156178	0.146289	0.13008	0.672649	0.146991	0.152286	0.262009	0.164482	10.7032	0.17521	0.281951	0.0917157	3.14469	0.853211	0.386816	0.319048	0.18185	0.291105	0.0459377	0.346147	1.13373	0.0205116	0.0806968
SW480 NTC_3_0_N6_1	0.653717	0.290113	1.31939	0.100319	0.0507077	4.43032	0.128768	0.122228	0.302497	0.138114	0.399306	6.70239	0.379392	0.205747	0.23551	0.297984	0.214174	0.517119	0.231025	0.269264	13.9386	0.320277	0.236611	0.27593	0.157085	0.736627	0.1322	0.133332	0.187565	0.678405	0.160555	0.162646	0.367827	0.272713	10.5855	0.186508	0.286357	0.147939	3.42436	1.01672	0.407596	0.39675	0.130091	0.331964	0.0305382	0.383058	1.04358	0.0594082	0.127802
SW480 NTC_3_0_N7_1	0.45202	0.213435	1.03292	0.125007	0.0328874	3.80207	0.133299	0.0982703	0.240846	0.113449	0.292097	6.0613	0.240022	0.238519	0.201847	0.358016	0.221293	0.423856	0.202539	0.0672953	12.5143	0.418573	0.274801	0.387958	0.246725	0.733655	0.145813	0.198298	0.136872	0.71605	0.187627	0.171452	0.313776	0.23143	9.84254	0.831746	0.386739	0.0844708	3.24443	1.06438	0.643399	0.335568	0.206164	0.323991	0.0933917	0.381989	1.05784	0.0442776	0.205657
SW480 NTC_3_0_N8_1	0.876394	0.251272	1.38563	0.046302	0.0831003	4.61805	0.124941	0.0841215	0.275398	0.166482	0.469803	7.01747	0.294354	0.196108	0.198443	0.335589	0.20238	0.396401	0.165042	0.183896	14.0371	0.41846	0.238791	0.214101	0.178624	0.735214	0.194679	0.141159	0.0932696	0.725974	0.122212	0.208124	0.337804	0.260554	10.9097	0.207178	0.247439	0.130838	2.65177	0.944842	0.374196	0.356282	0.12972	0.307162	0.0624251	0.361485	1.0521	0.0576176	0.0908196
SW480 wt_1_0_J1_1	0.284493	0.198727	0.76692	0.0975765	0.0773082	2.64649	0.0617397	0.142661	0.258934	0.142185	0.398862	5.18261	0.451069	0.243692	0.212701	0.301236	0.328397	0.39581	0.151655	0.0970931	11.4212	0.29506	0.344122	0.24088	0.214986	0.601557	0.197764	0.102621	0.202383	0.659783	0.139669	0.188698	0.269026	0.327627	8.95453	0.192021	0.197534	0.0973548	2.62281	0.770149	0.404258	0.324613	0.138487	0.298516	0.0486256	0.380575	0.995311	0.0299948	0.109136
SW480 wt_1_0_J2_1	0.667852	0.42716	1.1333	0.0948658	0.0879869	2.92993	0.201056	0.199421	0.378442	0.3078	0.654828	4.71703	0.612365	0.367788	0.395029	0.26965	0.310912	0.475653	0.145266	0.28027	9.68303	0.499086	0.3485	0.256043	0.262992	0.570778	0.185146	0.149467	0.185995	0.654213	0.162395	0.290072	0.284051	0.302871	7.62338	0.307603	0.350881	0.164297	2.98335	0.959439	0.423737	0.456295	0.141757	0.395485	0.0815067	0.422645	0.981946	0.146616	0.128933
SW480 wt_1_0_J3_1	0.737944	0.354059	1.28825	0.098436	0.197834	3.22011	0.13452	0.214264	0.380219	0.374377	0.741212	5.16054	0.646908	0.240578	0.278074	0.230974	0.345706	0.360221	0.123384	0.299382	10.4534	0.505693	0.443753	0.268155	0.195471	0.730605	0.236083	0.181203	0.180722	0.663432	0.112174	0.22185	0.363133	0.379265	7.94873	0.287082	0.338045	0.0927394	3.58358	1.0605	0.274735	0.364318	0.108165	0.401829	0.0935072	0.39141	1.05511	0.054813	0.0883114
SW480 wt_1_0_J4_1	0.726852	0.616069	1.09876	0.154439	0.0610452	2.879	0.0882895	0.285838	0.267808	0.493107	0.5708	3.77327	0.365771	0.189267	0.253507	0.291041	0.268765	0.403034	0.195479	0.327078	7.65725	0.388894	0.259226	0.200591	0.201384	0.642504	0.161429	0.13018	0.144596	0.770389	0.200817	0.404619	0.330946	0.535345	5.84771	0.235152	0.287526	0.230592	3.27721	1.09256	0.450637	0.375169	0.0986443	0.417083	0.094943	0.60537	0.887097	0.138009	0.0640759
SW480 wt_2_0_L1_1	0.78832	0.313594	1.34321	0.128671	0.0938964	3.66935	0.254258	0.120241	0.359217	0.354487	0.508216	5.99374	0.265255	0.313746	0.27731	0.398283	0.349722	0.518857	0.284875	0.363556	12.384	0.399427	0.183519	0.377218	0.170849	0.768432	0.301381	0.124684	0.395444	0.74194	0.202995	0.216505	0.487133	0.326588	8.64253	0.291206	0.32998	0.079022	3.35929	1.05938	0.389242	0.414331	0.140395	0.469181	0.0622051	0.450093	0.94894	0.108333	0.0997866
SW480 wt_2_0_L2_1	0.546218	0.212135	1.12569	0.166876	0.0942587	2.963	0.0608867	0.188947	0.263601	0.323703	0.636219	4.99286	0.456135	0.333795	0.25347	0.259922	0.35804	0.411914	0.15996	0.255235	11.1417	0.319763	0.230122	0.179117	0.210431	0.725118	0.183655	0.197703	0.291647	0.699716	0.118441	0.19169	0.341454	0.3634	8.02836	0.178651	0.401284	0.0535181	3.00611	0.895076	0.284075	0.315983	0.0958893	0.419341	0.0737457	0.416014	1.09365	0.0331636	0.167035
SW480 wt_2_0_L3_1	0.491124	0.295811	0.943077	0.0760444	0.0760735	3.06273	0.115818	0.117638	0.253892	0.127735	0.458065	5.43804	0.387354	0.288742	0.252725	0.250693	0.282301	0.395061	0.219834	0.171223	12.7281	0.340544	0.309953	0.21147	0.119539	0.64129	0.192164	0.0953871	0.256752	0.649504	0.0935828	0.180263	0.338631	0.293545	9.91707	0.185098	0.229543	0.142334	2.41685	0.734048	0.359957	0.255206	0.131181	0.305414	0.0660683	0.401525	0.932155	0.0518987	0.111575
SW480 wt_2_0_L4_1	0.613276	0.340644	1.32266	0.0958682	0.12085	4.15027	0.0723179	0.110411	0.297468	0.288408	0.659907	7.04912	0.389608	0.220535	0.226926	0.282783	0.264054	0.213839	0.219354	0.264961	15.1627	0.367394	0.307985	0.147384	0.12241	0.652343	0.294292	0.0803226	0.124661	0.644935	0.155061	0.17786	0.305879	0.282957	11.2693	0.177964	0.30605	0.0920444	1.84167	0.849028	0.280716	0.328446	0.136752	0.390094	0.0730876	0.351163	1.08301	0.0381327	0.0883683
SW480 wt_3_0_N1_1	0.400616	0.164426	1.23354	0.12091	0.0509665	4.16626	0.194476	0.150873	0.319183	0.168032	0.414382	6.54796	0.389079	0.23742	0.258187	0.309852	0.29893	0.502141	0.142381	0.246306	13.2804	0.41711	0.278369	0.351512	0.161865	0.72238	0.148085	0.144475	0.181538	0.742774	0.153848	0.169876	0.421716	0.1998	9.60527	0.172271	0.29804	0.0944815	3.77089	1.10671	0.369383	0.39274	0.125037	0.365711	0.0461732	0.329952	1.03469	0.064981	0.128161
SW480 wt_3_0_N2_1	0.68745	0.332384	1.52923	0.0471555	0.149138	4.83808	0.0791508	0.289865	0.374097	0.376794	0.621899	8.10265	0.428016	0.327238	0.341329	0.375687	0.356587	0.391639	0.240094	0.279727	15.6099	0.689508	0.443805	0.224012	0.209576	0.727782	0.233978	0.178963	0.218944	0.722858	0.277021	0.300582	0.317942	0.234152	10.9617	0.133775	0.24288	0.169099	1.92157	0.914566	0.311039	0.488419	0.0963603	0.379148	0.0229693	0.392657	1.1026	0.148101	0.113989
SW480 wt_3_0_N3_1	0.440167	0.190036	1.1862	0.101203	0.0361247	4.18391	0.215151	0.143662	0.310985	0.101164	0.289304	6.75286	0.329966	0.223752	0.170671	0.353833	0.259505	0.44107	0.17753	0.189293	13.9104	0.433691	0.342634	0.284435	0.164195	0.808319	0.136631	0.115074	0.161246	0.732834	0.172211	0.188423	0.31585	0.16106	10.2583	0.183349	0.324011	0.129608	3.16024	1.02207	0.398714	0.400514	0.158495	0.348605	0.0797205	0.373407	1.10052	0.0544146	0.092054
SW480 wt_3_0_N4_1	0.518183	0.238923	1.23009	0.0989296	0.0489884	4.35821	0.0806	0.0721454	0.251809	0.166945	0.485419	7.42697	0.300366	0.190978	0.176592	0.324533	0.293887	0.426708	0.177104	0.318021	15.2209	0.482333	0.295376	0.242119	0.176996	0.697041	0.204561	0.14555	0.126428	0.755841	0.122065	0.191932	0.296378	0.220839	11.0944	0.228755	0.313132	0.130652	2.64084	0.930035	0.386686	0.411925	0.157899	0.344305	0.06872	0.34513	1.07768	0.0517981	0.138841
[truncated: 158 more columns]

## Sheet: SW620
Processing Parameters
Charge carrier used for all analytes	sodium	Mass modifiers applied to all analytes	free
Extraction width	0.49
Background detection window	20
Minimum signal-to-noise ratio used in percentage based QC	2
Minimum fraction of total isotopic distribution used for extraction	0.95
Relative Area - Background Area	Calibrated	H3N2	H3N2F1	H4N2	H3N3	H5N2	H3N3F1	H4N3	H3N4	H5N2F1	H6N2	H4N3F1	H5N3	H3N4F1	H4N4	H3N5	H7N2	H5N3F1	H6N3	H3N4F2	H4N4F1	H5N4	H3N5F1	H4N5	H4N3L1F1	H8N2	E1H4N3F1	H6N3F1	E1H5N3	H4N4F2	H5N4F1	E1H4N4	H6N4	H3N5F2	H4N5F1	H5N5	H5N3L1F1	H3N6F1	H6N3L1	H9N2	H4N4L1F1	E1H5N3F1	H7N3F1	H5N4L1	E1H6N3	H5N4F2	E1H4N4F1	H6N4F1	E1H5N4
	[M+Na	933.317	1079.37	1095.37	1136.4	1257.42	1282.45	1298.45	1339.48	1403.48	1419.48	1444.51	1460.5	1485.53	1501.53	1542.56	1581.53	1606.56	1622.55	1631.59	1647.59	1663.58	1688.61	1704.61	1717.59	1743.58	1763.63	1768.61	1779.63	1793.64	1809.64	1820.66	1825.63	1834.67	1850.67	1866.66	1879.64	1891.69	1895.64	1905.63	1920.67	1925.69	1930.67	1936.67	1941.68	1955.7	1966.71	1971.69	1982.71
SW620 F52L_1_0_K10_1	1	0.00252284	0.00380917	0.00287195	0.00129039	0.0148015	0.000726838	0.00179874	0.00445613	0.00017596	0.026937	0.000368328	0.00198962	0.00205456	0.00252437	0.00365061	0.0261655	0.00207656	0.00247504	0.00056116	0.00123845	0.0216599	0.00599614	0.00191556	0.00111521	0.0518686	0.00177825	0.00209027	0.00177946	0.00114547	0.00198079	0.00142043	0.000920496	0.000949173	0.0031878	0.00228329	0.000684218	0.00294786	0.00111125	0.0629913	0.00124106	0.00114096	0.000851333	0.0119297	0.00481127	0.000641468	0.00109377	0.00055422	0.03651
SW620 F52L_1_0_K11_1	1	0.00234409	0.00416037	0.00256856	0.00178747	0.014986	0.000863906	0.00161109	0.00431888	0.0004565	0.0262449	0.000387891	0.002427	0.00260565	0.00291238	0.00430532	0.0283933	0.00170609	0.00281653	0.000775953	0.0011846	0.0197305	0.00853741	0.00228923	0.00109822	0.0562629	0.00124221	0.00200049	0.00106374	0.000856718	0.00240888	0.00156164	0.00161087	0.00108671	0.0051027	0.00197109	0.000680219	0.00501178	0.00138434	0.0675227	0.00091117	0.00108182	0.00106915	0.0110336	0.00468883	0.000315607	0.00123271	0.0014595	0.0285498
SW620 F52L_1_0_K12_1	1	0.00330552	0.00605485	0.00347342	0.00215649	0.0132826	0.000367482	0.00288426	0.00701399	0.00135332	0.0229072	0.000412117	0.00276648	0.0026873	0.00402301	0.00439446	0.0221878	0.00301748	0.00259841	0.001011	0.000764969	0.0176825	0.00410346	0.0020645	0.00119758	0.0430038	0.00218228	0.00150088	0.00206927	0.00157577	0.00117046	0.00176298	0.000845624	0.00116779	0.00353673	0.00187373	0.000795776	0.00299007	0.00136338	0.0530307	0.000877951	0.00109678	0.00120258	0.0118194	0.00411169	0.000758431	0.00174245	0.000624072	0.0277478
SW620 F52L_1_0_K9_1	1	0.00192359	0.00227964	0.00182445	0.00163919	0.0131524	0.000980421	0.0018512	0.00362464	0.000369192	0.0242167	0.000359404	0.00270984	0.0030824	0.00244082	0.00375122	0.0255216	0.00179598	0.00306187	0.000677615	0.00143532	0.0222345	0.00913649	0.00203554	0.00127045	0.0564907	0.000983103	0.00181607	0.0012235	0.000973325	0.00286	0.00155617	0.00167147	0.000905609	0.00524809	0.00284404	0.000708035	0.00509526	0.000858603	0.0682623	0.000827964	0.00116631	0.000926121	0.00901461	0.00473441	0.000388119	0.000924707	0.00113516	0.0351185
SW620 F52L_2_0_M10_1	1	0.00308585	0.00385956	0.00285017	0.00136266	0.0180445	0.00067591	0.00282225	0.00406591	0.000425618	0.0334683	0.000285765	0.00315836	0.0018217	0.00348559	0.00635801	0.0427626	0.00251432	0.00387472	0.000864908	0.00109355	0.0201898	0.00527183	0.00183293	0.00147128	0.0950747	0.0019655	0.00206823	0.00219297	0.00118562	0.00190078	0.00297249	0.00173133	0.000888346	0.00259617	0.00309374	0.00164389	0.0022759	0.000483668	0.0814568	0.00137463	0.00141941	0.000916884	0.00968591	0.00581078	0.000276711	0.00143195	0.000657103	0.0308562
SW620 F52L_2_0_M9_1	1	0.00445507	0.00229843	0.00291598	0.00220137	0.0199015	0.000715796	0.00396061	0.00471748	0.000409843	0.0346283	0.000206831	0.00357718	0.00238634	0.00331794	0.00460712	0.0416561	0.00234246	0.0044205	0.000653879	0.000755447	0.0239982	0.00623395	0.00186674	0.00147416	0.0924465	0.00123685	0.00153631	0.00246083	0.000570531	0.00211924	0.00237559	0.00191812	0.000627089	0.00311892	0.00327603	0.00110274	0.00394144	0.000948281	0.0768849	0.00124245	0.000920612	0.000583653	0.0105559	0.00766929	0.000846546	0.00180996	0.000740427	0.0396448
SW620 F52L_3_0_O10_1	1	0.00237726	0.0031463	0.00247942	0.00115705	0.0170994	0.000868019	0.00232207	0.00288391	0.000559008	0.0332305	0.000389731	0.0028841	0.00240634	0.00253043	0.00351188	0.034623	0.00192172	0.00352243	0.000375962	0.00114943	0.0279852	0.00632081	0.00178647	0.00124673	0.0733236	0.00143286	0.00156125	0.00205583	0.000408514	0.0024333	0.0025284	0.00182207	0.000302771	0.00364613	0.00314422	0.00076095	0.00397839	0.000590797	0.0927975	0.00234714	0.000673187	0.000623266	0.00948811	0.00460615	0.000761952	0.00113938	0.000693578	0.0407065
SW620 F52L_3_0_O11_1	1	0.00192945	0.00306178	0.00226522	0.00173906	0.016805	0.00110106	0.00180254	0.00294455	0.000379315	0.0299191	0.000437101	0.00290985	0.00336217	0.00232779	0.00348838	0.0288312	0.0016836	0.00321903	0.000649876	0.00156846	0.0238127	0.0103696	0.00216098	0.00129403	0.0596679	0.000987704	0.00164422	0.00164043	0.000901994	0.00285958	0.0016388	0.00196069	0.000713508	0.0054278	0.00280729	0.00113718	0.00569085	0.000563198	0.0745058	0.00125794	0.00172004	0.000746172	0.0102428	0.00463781	0.000326971	0.00160242	0.00106547	0.0397293
SW620 F52L_3_0_O12_1	1	0.00279718	0.00452415	0.00329547	0.00218495	0.0148973	0.000737725	0.00159977	0.00439811	0.000607804	0.0274193	0.00039088	0.00238338	0.00198873	0.00293625	0.00281956	0.0251084	0.00148217	0.00260508	0.000901792	0.00101913	0.0225565	0.00524185	0.00185149	0.000896844	0.0498273	0.000864051	0.0014781	0.0016541	0.00111487	0.00165394	0.00265731	0.00155398	0.000807904	0.00323953	0.00218158	0.00139249	0.0037724	0.000921521	0.0658717	0.00106895	0.00135743	0.000638813	0.0145486	0.00463535	0.00055483	0.00163507	0.000805939	0.0401502
SW620 F52L_3_0_O9_1	1	0.00114793	0.00174337	0.0015298	0.0012742	0.011879	0.000872286	0.00177434	0.00202216	0.000312325	0.0233137	0.000580665	0.0024574	0.00270774	0.00198347	0.00263945	0.0248171	0.00200075	0.00280835	0.000696726	0.00118612	0.0235545	0.00866969	0.00187938	0.00094934	0.0602951	0.000569432	0.00148487	0.00157189	0.00247289	0.00288161	0.00168079	0.0016563	0.000789784	0.00511696	0.00298441	0.00147964	0.00516458	0.000693273	0.0774925	0.000873098	0.00191195	0.000911414	0.00880081	0.00421477	0.000458894	0.00111966	0.00133919	0.0387903
SW620 F52_1_0_K13_1	1	0.0027312	0.00299166	0.0021903	0.00085212	0.0131073	0.000428087	0.00298014	0.00366105	0.000633984	0.0207146	0.000265997	0.00244409	0.00167867	0.00395206	0.00287362	0.0256875	0.00182699	0.0037135	0.000586191	0.00134215	0.0229856	0.00221304	0.0014346	0.00103894	0.0542499	0.000688101	0.001478	0.00190185	0.00100587	0.00392547	0.0024485	0.00224601	0.000653411	0.00470039	0.0036357	0.00130434	0.000928832	0.000855922	0.0538402	0.000965182	0.00158619	0.000923827	0.0127293	0.00646575	0.000478213	0.00128725	0.00171085	0.0353275
SW620 F52_1_0_K14_1	1	0.00356649	0.00553254	0.00320551	0.0014001	0.0123887	0.00105337	0.00345281	0.00659974	0.000446207	0.0167336	0.00034708	0.00260518	0.00193417	0.00409345	0.00510903	0.0229119	0.00300887	0.00419033	0.00121998	0.00201738	0.0202368	0.00195621	0.00242878	0.00180898	0.0496393	0.00122529	0.00220055	0.00244182	0.000602723	0.00447355	0.00135429	0.00248756	0.000193489	0.00544519	0.00233451	0.00102274	0.00100449	0.00172357	0.0488162	0.000189632	0.000921441	0.0010415	0.0133329	0.00637227	0.000293948	0.00187528	0.00236928	0.0307154
SW620 F52_1_0_K15_1	1	0.00283458	0.00561493	0.00369352	0.0012218	0.0160804	0.00149164	0.00472341	0.0052394	0.000582787	0.0198062	0.000405315	0.00273395	0.00213752	0.00508062	0.00581514	0.0236577	0.00217089	0.00463696	0.00172252	0.00253907	0.0215189	0.00226844	0.00294792	0.00189088	0.048382	0.00153139	0.00132392	0.00252008	0.00150079	0.00411287	0.00231062	0.00282652	0.000903693	0.00598646	0.00353615	0.00130677	0.00100107	0.00125976	0.0491277	0.00128893	0.00230592	0.00116106	0.0121818	0.00607871	0.000306229	0.00105063	0.00179136	0.0322731
SW620 F52_1_0_K16_1	1	0.00431786	0.00416327	0.00270141	0.00222497	0.0154239	0.000524094	0.00355239	0.00446403	0.00113336	0.0223151	0.000531962	0.0030202	0.00238565	0.00408751	0.00497517	0.0301828	0.00223309	0.00438202	0.0010302	0.00241574	0.026348	0.00192504	0.0022171	0.00178337	0.0604633	0.00204045	0.00192539	0.00203259	0.000375674	0.0049469	0.00288307	0.00341329	0.000510111	0.0056666	0.00377172	0.000375233	0.0014056	0.00112553	0.0611739	0.00126427	0.00075636	0.000636925	0.00792581	0.00677609	0.000236678	0.00109359	0.00149485	0.0379599
SW620 F52_2_0_M13_1	1	0.00294572	0.0027305	0.00223753	0.00129425	0.0148075	0.000542519	0.00328336	0.00297664	0.000337023	0.0213472	0.000571408	0.00313769	0.00225609	0.0042251	0.00277659	0.0271282	0.00206415	0.00438599	0.000780008	0.00158081	0.0257288	0.00201906	0.00225682	0.000742867	0.0559523	0.000797712	0.0011084	0.00196997	0.00116897	0.0042571	0.00190273	0.00233867	0.000364862	0.00490408	0.00387481	0.000609816	0.000977504	0.000833981	0.0560564	0.00110789	0.00110676	0.00111514	0.0105025	0.00695991	0.000765616	0.00168968	0.00163385	0.0446553
SW620 F52_2_0_M14_1	1	0.0028154	0.00584369	0.00252966	0.00159183	0.0129494	0.00096089	0.00603331	0.00585185	0.000915463	0.0174241	0.000674892	0.00209113	0.00325185	0.0045824	0.00491404	0.0208304	0.00264018	0.00367983	0.00142402	0.00179063	0.0207227	0.00244732	0.00132572	0.00166922	0.0389761	0.000938997	0.00134179	0.00184969	0.00416936	0.00362191	0.00277793	0.00162546	0.000887256	0.00360163	0.00291907	0.00229191	0.000562574	0.00119865	0.0394355	0.000807704	0.00164388	0.000693678	0.0103171	0.00535841	0.00082669	0.00216705	0.00227405	0.0351419
SW620 F52_2_0_M15_1	1	0.00293329	0.00419059	0.00226901	0.00131552	0.0139178	0.000434224	0.00396832	0.00260127	0.000377619	0.0200029	0.000326652	0.00237279	0.00187225	0.00365909	0.00461585	0.0268366	0.00211353	0.00416284	0.00107115	0.00236931	0.0246179	0.00181323	0.0017547	0.00109989	0.0568011	0.00149159	0.00113465	0.00203958	0.000641558	0.00414752	0.00291011	0.00305799	0.000582638	0.00559732	0.00378162	0.00126203	0.000842583	0.000805306	0.0601237	0.000800021	0.00157096	0.000379154	0.0075768	0.00565541	0.000570366	0.0016579	0.00171426	0.0397588
SW620 F52_2_0_M16_1	1	0.00480156	0.00427128	0.00247659	0.00173877	0.0152428	0.000660311	0.00393289	0.00489771	0.000715789	0.0234645	0.000422793	0.00275458	0.00314506	0.0039211	0.00347924	0.0276945	0.00212108	0.00398551	0.000494201	0.00244746	0.0272345	0.0020484	0.00243663	0.000864163	0.0539431	0.00131043	0.00144437	0.0025885	0.000479271	0.0048855	0.00192782	0.00245298	0.000573633	0.00614239	0.00408356	0.000997214	0.00104894	0.000504295	0.0548189	0.00117519	0.000856337	0.000763212	0.0105371	0.00711054	0.000805867	0.00167455	0.00154421	0.0483322
SW620 F52_3_0_O13_1	1	0.00205265	0.00183243	0.00135245	0.000912071	0.0129074	0.00026379	0.00299391	0.00208751	0.000214952	0.0222705	0.000521874	0.0025063	0.00156917	0.00302506	0.00219651	0.0293223	0.00176538	0.0038844	0.000446187	0.00190183	0.0278413	0.00180589	0.001658	0.000489045	0.0653185	0.000531661	0.000887952	0.00202218	0.000754782	0.00443106	0.00178095	0.00299198	0.000291693	0.00523376	0.00446363	0.00116029	0.0011762	0.000587294	0.0711473	0.00104864	0.00180724	0.000796794	0.00924853	0.00670249	0.000460508	0.00132585	0.00217816	0.0423667
SW620 F52_3_0_O14_1	1	0.00212931	0.00252706	0.00176072	0.00109641	0.0140555	0.000383086	0.0034605	0.00257381	0.000199624	0.0258374	0.000720332	0.00264852	0.00200665	0.00351744	0.00296958	0.0357322	0.00196885	0.00472153	0.000270444	0.00253973	0.0301838	0.00223573	0.00175194	0.000374797	0.0735289	0.00098261	0.00107884	0.00194505	0.00076237	0.00525018	0.00258901	0.00377362	0.000205119	0.00628376	0.00448103	0.00107432	0.00150065	0.000495872	0.0775351	0.00142855	0.00124384	0.000729291	0.00775248	0.00646724	0.000621953	0.00133557	0.00203147	0.040872
SW620 F52_3_0_O15_1	1	0.00258483	0.00224732	0.00210728	0.00116735	0.0132754	0.000461398	0.00316312	0.00290701	0.00027144	0.0212228	0.000427057	0.00199096	0.00221711	0.00331539	0.00198884	0.0269515	0.0014159	0.00343704	0.000550638	0.0020524	0.026479	0.00199314	0.00204331	0.000386867	0.0563024	0.00064486	0.000707629	0.00234231	0.000617367	0.00462153	0.00230849	0.00308929	0.000240471	0.0058116	0.00445017	0.00116559	0.00124298	0.000597512	0.062259	0.000947399	0.00132497	0.000957157	0.0114569	0.00684563	0.000439507	0.00120155	0.0020481	0.0455351
SW620 F52_3_0_O16_1	1	0.00277093	0.00220207	0.00188673	0.00135946	0.0130205	0.000365923	0.00325334	0.0029409	0.000274313	0.0224878	0.00067022	0.00220621	0.00192418	0.00323379	0.00266738	0.0317528	0.00181732	0.00385921	0.000376431	0.00221543	0.0283299	0.00196676	0.00170487	0.000738474	0.0670749	0.000803225	0.0010333	0.00175591	0.000645383	0.00499721	0.00215223	0.00327904	0.000272915	0.00576828	0.00443485	0.000899365	0.00138649	0.000418659	0.0727402	0.000709074	0.00140751	0.000726727	0.00794754	0.00647054	0.000435389	0.00119926	0.00227702	0.040895
SW620 F59L_1_0_K17_1	1	0.00475608	0.00561448	0.00449592	0.00207021	0.0242799	0.00135087	0.00318544	0.00526137	0.00038086	0.0287174	0.000478489	0.00364045	0.0045477	0.00358268	0.00437775	0.0356258	0.00163271	0.00469306	0.00120879	0.00160613	0.0197444	0.0084098	0.00202488	0.00199555	0.0683337	0.00162866	0.00200113	0.00202275	0.000401109	0.00234384	0.00136709	0.00147652	0.00112901	0.00526007	0.00321512	0.000328879	0.00668272	0.00164474	0.0627571	0.00148215	0.000896474	0.00112372	0.00966705	0.00672897	0.000733697	0.00162495	0.000716203	0.0240789
SW620 F59L_1_0_K18_1	1	0.00268209	0.00570147	0.00513122	0.00216454	0.0128366	0.000777344	0.00289423	0.00499662	0.000736286	0.012888	0.000571618	0.00288833	0.00378621	0.00399747	0.00302213	0.0165361	0.00160276	0.0029758	0.00203451	0.00195467	0.013183	0.0061992	0.00136485	0.00117478	0.0287688	0.00277829	0.00155342	0.00205631	0.00430087	0.00219525	0.00164615	0.00172777	0.00123867	0.00388248	0.00116672	0.000650864	0.00357278	0.000858877	0.0271246	0.00175786	0.000797909	0.000318157	0.0129913	0.00534297	0.000961645	0.00148117	0.00104042	0.0174235
SW620 F59L_1_0_K19_1	1	0.00434258	0.0088273	0.00495339	0.00166519	0.0186887	0.00166002	0.00497233	0.00908783	0.000911758	0.0191592	0.00044047	0.00320798	0.00412491	0.00571644	0.00633384	0.0224778	0.00358913	0.00280088	0.0016767	0.00165323	0.0128797	0.00807959	0.00243514	0.00237778	0.0375757	0.00281544	0.00228363	0.00245894	0.00210162	0.00142407	0.00274266	0.000604701	0.00159709	0.00443054	0.00217802	0.000818542	0.00564645	0.00117236	0.0333273	0.0014479	0.00144463	0.00155648	0.0183659	0.00628595	0.00136426	0.00301086	0.000665817	0.0189403
SW620 F59L_1_0_K20_1	1	0.00659382	0.00848059	0.00554396	0.00280706	0.0271739	0.00161047	0.00508225	0.00932895	0.000700705	0.0232729	0.000813034	0.003749	0.00503552	0.00562542	0.0115128	0.0271111	0.00301383	0.0047543	0.0028892	0.00208373	0.0148222	0.00708786	0.00174126	0.00404755	0.0485349	0.00257952	0.0014255	0.00199698	0.00114911	0.00239933	0.00352026	0.00179653	0.00202247	0.00459191	0.00181412	0.00183032	0.00669391	0.00118193	0.0434616	0.00232098	0.000739056	0.00120693	0.0118881	0.00741929	0.00114341	0.00353288	0.00156125	0.0185522
SW620 F59L_2_0_M17_1	1	0.00129273	0.00153488	0.00260925	0.0010025	0.0114049	0.000609085	0.00214422	0.00153209	0.00030025	0.0192537	0.000581247	0.00187552	0.00189281	0.00322743	0.00443571	0.020852	0.00131318	0.00259621	0.000857443	0.000632747	0.0220614	0.00415083	0.00181592	0.00247345	0.0517568	0.00157671	0.0012794	0.00240846	0.00141522	0.00138843	0.00236942	0.000997935	0.00057128	0.00323971	0.003175	0.00163545	0.00290806	0.00101969	0.0496432	0.0011727	0.0012859	0.000627795	0.00983953	0.00534427	0.000572889	0.00135145	0.000955812	0.0412937
SW620 F59L_2_0_M18_1	1	0.00169935	0.00212521	0.00166338	0.00110969	0.0102488	0.000176115	0.00245516	0.002564	0.000247956	0.0189693	0.000339062	0.00211427	0.00115584	0.00284386	0.00236462	0.0254754	0.0015691	0.00318262	9.60216e-05	0.000945182	0.0246878	0.00212035	0.00103023	0.000625152	0.0605938	0.000891684	0.000968775	0.00143765	0.00118031	0.00117678	0.00176588	0.000861208	0.000485284	0.00185179	0.00284734	0.00138783	0.00148815	0.00057039	0.061388	0.00102645	0.00201364	0.000978924	0.00813515	0.00556514	0.000300831	0.00123484	0.000702563	0.0443989
SW620 F59L_2_0_M19_1	1	0.00228789	0.00196269	0.00228829	0.00100069	0.0126075	0.000403608	0.00309665	0.00236832	0.000242671	0.0202876	0.000467041	0.00234116	0.00190544	0.0032015	0.00210998	0.0229054	0.00228665	0.00310113	0.000478713	0.000681234	0.0252488	0.00395084	0.00155644	0.000666472	0.0493791	0.00102326	0.000845145	0.00281813	0.00231617	0.00121429	0.00204104	0.00113912	0.000637322	0.00206455	0.00283813	0.00158373	0.00264508	0.000797766	0.0463777	0.00081215	0.00215025	0.000920125	0.0107376	0.00609672	0.000381033	0.00122456	0.00120987	0.0503681
SW620 F59L_3_0_O17_1	1	0.00330113	0.0040262	0.00388586	0.0018674	0.0217709	0.00133118	0.00327226	0.00413455	0.000582029	0.0266204	0.000775886	0.00321557	0.00473515	0.00307874	0.00355991	0.0322707	0.00190367	0.00363656	0.00047022	0.00211429	0.0203115	0.00951966	0.00200542	0.00140482	0.0621674	0.00154394	0.000965556	0.00192313	0.00113117	0.0025631	0.00231779	0.00145024	0.000765968	0.00518226	0.00330501	0.00120993	0.00693109	0.000625404	0.0605359	0.00115246	0.00150997	0.000612288	0.0117694	0.00635355	0.000847426	0.00187553	0.0013972	0.0305372
SW620 F59L_3_0_O18_1	1	0.00314277	0.00384294	0.00324058	0.00206889	0.0209998	0.00109237	0.00310227	0.0041862	0.000538047	0.0267487	0.000805019	0.00311815	0.00441426	0.00299472	0.00351201	0.0349482	0.00192637	0.00427733	0.000521917	0.00198895	0.0219232	0.00939402	0.00191278	0.00147364	0.0709049	0.00110051	0.00168711	0.00243952	0.000556268	0.00283236	0.00181505	0.0014043	0.00101412	0.0055767	0.00348879	0.000467645	0.00736586	0.000779424	0.0702448	0.000998879	0.00103071	0.000880957	0.0121008	0.00677324	0.000493199	0.00190494	0.000866544	0.0304648
SW620 F59L_3_0_O20_1	1	0.00248114	0.00424241	0.00308499	0.00164283	0.0213701	0.00104183	0.00300213	0.00392391	0.000606285	0.0266969	0.000593594	0.00303814	0.00439819	0.00341439	0.00394921	0.0333033	0.00129657	0.00391902	0.00139156	0.0013179	0.0198433	0.00842611	0.00182982	0.00123319	0.0625832	0.0014957	0.00113301	0.00204164	0.00126791	0.00270785	0.00217541	0.00146099	0.00134213	0.0046086	0.00321299	0.000883315	0.00510831	0.00049511	0.0602123	0.00106631	0.00149451	0.000459983	0.0101743	0.00544041	0.000474317	0.00183992	0.00108543	0.0268006
SW620 F59_1_0_K24_1	1	0.00612056	0.0170931	0.00715967	0.00288131	0.0108562	0.000736017	0.00374976	0.0180536	0.0020797	0.00827902	0.00185806	0.00425566	0.00685614	0.00459346	0.0111968	0.0116728	0.00675512	0.00584611	0.00217731	0.00439772	0.00531423	0.00153283	0.00272205	0.00586217	0.0208081	0.00538737	0.0064113	0.0012691	0.00155752	0.00729156	0.00379335	0.00459694	0.00485398	0.00859339	0.00176911	0.00223783	0.00443114	0.00330205	0.0229883	0.00445652	0.00103461	0.00217644	0.0090171	0.00610605	0.00347825	0.00288337	0.00325955	0.00333475
SW620 F59_2_0_M21_1	1	0.0111085	0.0278063	0.00696699	0.00847749	0.0178243	0.0266083	0.00579785	0.0252854	0.00203208	0.0126203	0.00112238	0.00534483	0.00236886	0.00696701	0.018915	0.0121235	0.00166426	0.00183221	0.00458879	0.00371793	0.00607853	0.00479494	0.00587357	0.00612442	0.0253294	0.00230412	0.00287615	0.000986866	0.00427485	0.00566884	0.00232759	0.00320476	0.00296154	0.00815189	0.00163801	0.00321324	0.00230783	0.00241394	0.0315633	0.00475144	0.00260383	0.00478895	0.00833889	0.00468038	0.000917896	0.00373048	0.000809238	0.00437781
SW620 F59_2_0_M22_1	1	0.0103972	0.0134521	0.00679592	0.00631429	0.0159872	0.00169659	0.00258483	0.0194349	0.0026601	0.013884	0.000564666	0.00426459	0.00436427	0.0035009	0.00888581	0.0194227	0.00494435	0.00220933	0.00255393	0.00445258	0.00547296	0.00410806	0.00433467	0.004632	0.0341994	0.00313036	0.00213117	0.000860395	0.000733454	0.00707808	0.00200222	0.00374862	0.00186519	0.00988306	0.00326435	0.00137142	0.00209604	0.00418599	0.0394623	0.0042426	0.00285678	0.000531261	0.00517938	0.00489262	0.00163606	0.00136555	0.0023933	0.00444288
SW620 F59_2_0_M23_1	1	0.00949294	0.0147653	0.00612507	0.00370841	0.0159973	0.00163039	0.00260642	0.0124456	0.00525799	0.0164946	0.00139035	0.00241279	0.0064915	0.00534984	0.0111355	0.0170116	0.00277111	0.00234206	0.00222837	0.00696158	0.0074738	0.00437026	0.00349429	0.00395201	0.0390711	0.00440642	0.00259459	0.00116489	0.002785	0.00624223	0.00129704	0.00380647	0.00148107	0.00970444	0.00314553	0.00131418	0.00242504	0.00239255	0.0442342	0.00194214	0.00258589	0.00305184	0.00660594	0.00441978	0.000850488	0.00314153	0.00214189	0.00408849
SW620 F59_3_0_O21_1	1	0.00845654	0.0127872	0.00461234	0.00355567	0.0150641	0.001612	0.00164998	0.0143103	0.00396787	0.0154948	0.000497099	0.00303062	0.00680011	0.00296518	0.00815847	0.0243036	0.00328579	0.00274518	0.00205497	0.00834727	0.0086352	0.00301865	0.00248582	0.00425518	0.0528388	0.00235187	0.00334403	0.00156531	0.00181365	0.015054	0.00163435	0.00634324	0.00112337	0.0186922	0.00368372	0.000342167	0.00263328	0.00166571	0.0767382	0.00164449	0.0013381	0.000909173	0.00822974	0.00592239	0.000869579	0.00236553	0.00476377	0.00170816
SW620 F59_3_0_O22_1	1	0.00719235	0.0123725	0.00452916	0.00283336	0.0153979	0.000291554	0.00412992	0.0100648	0.000754711	0.0195158	0.00120583	0.00243339	0.00746978	0.00303848	0.00863964	0.028819	0.00373956	0.00316078	0.00151599	0.00827482	0.00887189	0.0034242	0.00441918	0.0032337	0.0599213	0.00097468	0.00193112	0.000881316	0.00244349	0.0150044	0.0038089	0.00821883	0.00109094	0.0175469	0.00466365	0.00030248	0.00370335	0.00281527	0.0903882	0.00262062	0.00123145	0.00174176	0.00653479	0.00468931	0.000359567	0.00512984	0.00594026	0.00154823
SW620 F59_3_0_O23_1	1	0.00820117	0.0115415	0.00577901	0.00374712	0.0190177	0.00070706	0.00177031	0.0121474	0.00246406	0.0179955	0.00131349	0.000870332	0.00835798	0.00259705	0.00841359	0.0285077	0.00270518	0.00363382	0.00104728	0.00864565	0.00887794	0.00639931	0.00472584	0.00280968	0.0578613	0.00317845	0.00282666	0.000900379	0.00146013	0.0158919	0.00144911	0.00636682	0.000365591	0.0199538	0.00463931	0.000586057	0.00291332	0.00234649	0.0842864	0.00101962	0.00116136	0.00172904	0.00861369	0.00615544	0.000806565	0.00285919	0.00554827	0.00137683
SW620 F59_3_0_O24_1	1	0.00633672	0.0155281	0.00411714	0.00501994	0.0147225	0.00257126	0.00264834	0.0127032	0.00211508	0.00904451	0.000798703	0.00307644	0.00587368	0.00551578	0.011016	0.00998887	0.00361351	0.00619975	0.00393148	0.00556672	0.0053509	0.00417833	0.00400841	0.00262504	0.0243085	0.000751314	0.00274314	0.0007101	0.00240589	0.00706202	0.00353386	0.0029669	0.00232053	0.0102145	0.00330983	0.00312219	0.00135302	0.00390191	0.0288038	0.00189821	0.0011016	0.00402854	0.0107489	0.00583335	0.00173131	0.0031308	0.0038782	0.00539742
SW620 NTC_1_0_K5_1	1	0.00211042	0.00507081	0.0014782	0.000690166	0.0117649	0.0010792	0.000335704	0.0037898	0.000416517	0.0272397	0.00137681	0.00118364	0.00375191	0.00113031	0.00301136	0.0257292	0.00313234	0.00213864	0.00162739	0.00279093	0.00297842	0.00825403	0.0021446	0.00146114	0.0718881	0.0016488	0.00319102	0.000843215	0.00108291	0.00714835	0.00129167	0.00244019	0.000917526	0.0117293	0.00143692	0.000822272	0.0063535	0.00198691	0.0994422	0.00171184	0.000920468	0.00142138	0.0128837	0.00433814	0.00131893	0.00205933	0.00282043	0.000449999
SW620 NTC_1_0_K6_1	1	0.0015635	0.00572899	0.00260066	0.000906899	0.0121673	0.00128113	0.000537454	0.00384599	0.000707489	0.0288295	0.000899092	0.00163843	0.00409842	0.00147569	0.00365433	0.0257674	0.00312548	0.00248757	0.00207097	0.00262842	0.00279998	0.00842842	0.00236841	0.00172664	0.0648579	0.00221173	0.00298911	0.0011981	0.00100315	0.00541624	0.00191305	0.0018943	0.00145704	0.010733	0.00152069	0.00076424	0.00600835	0.0027041	0.0873504	0.00179556	0.000412891	0.000408876	0.0179073	0.00466218	0.00160769	0.00218183	0.00201854	0.00137026
SW620 NTC_1_0_K7_1	1	0.00191675	0.00721368	0.00206986	0.000785228	0.0136959	0.00170941	0.00140475	0.0042142	0.00094405	0.0304348	0.000819263	0.00114305	0.00442597	0.00153894	0.00486864	0.0294216	0.00349499	0.00333529	0.00180646	0.00307004	0.00291937	0.008253	0.00249126	0.00194402	0.0692886	0.00166888	0.00317087	0.000997975	0.00134994	0.00581618	0.0015711	0.00188314	0.00123672	0.0103507	0.00249275	0.00167516	0.00656343	0.00236266	0.0903569	0.00184843	0.000268308	0.00147096	0.0159841	0.00423242	0.00199991	0.00178602	0.00237337	0.000871836
SW620 NTC_1_0_K8_1	1	0.00298223	0.00544542	0.00301162	0.000894285	0.0138673	0.000817858	0.000633347	0.00385697	0.0015159	0.0344315	0.000719705	0.00125152	0.00392115	0.00114619	0.00443998	0.0347452	0.00291351	0.002536	0.00139107	0.00288203	0.00259667	0.00659757	0.00152643	0.00144146	0.0772195	0.00223737	0.00278506	0.000882349	0.00085054	0.00548607	0.000800933	0.00194672	0.00115301	0.00949406	0.00108311	0.00110738	0.00583708	0.0018914	0.104327	0.00175083	0.000402941	0.00114397	0.0148048	0.00423724	0.00115175	0.00198237	0.00228843	0.000870597
SW620 NTC_2_0_M5_1	1	0.00358371	0.00688559	0.00426747	0.00210896	0.0150516	0.00135701	0.00225321	0.00527376	0.0020594	0.0344159	0.00114279	0.00181248	0.00429128	0.00303624	0.00780836	0.0334708	0.00411327	0.00506664	0.00331929	0.00340531	0.00454832	0.0102811	0.00331936	0.00247794	0.0864569	0.00285446	0.00322881	0.00124116	0.00193226	0.00698656	0.00249808	0.00268522	0.0014678	0.0100197	0.00222504	0.00216366	0.00552971	0.0012744	0.111539	0.00165826	0.00080787	0.000471424	0.0118731	0.00393151	0.00116274	0.00279362	0.00256633	0.00170805
SW620 NTC_2_0_M6_1	1	0.0016644	0.00708243	0.00189292	0.00152113	0.0116206	0.00213784	0.0013353	0.00574355	0.00100705	0.0251672	0.00140796	0.00316299	0.00600001	0.00267717	0.00569506	0.0216105	0.00339407	0.00405366	0.00231217	0.00303626	0.00412499	0.0109053	0.0024437	0.00184539	0.0603646	0.00315135	0.00390574	0.00255544	0.000835243	0.00622999	0.00156437	0.00188153	0.00256775	0.0107011	0.000717141	0.00261012	0.0050365	0.00227976	0.0787559	0.00298325	0.00086658	0.00295444	0.0148953	0.00400248	0.00319893	0.00430815	0.00237169	0.000789226
SW620 NTC_2_0_M7_1	1	0.00201454	0.0037567	0.00192378	0.00120923	0.011371	0.000696039	0.000398567	0.003671	0.000789691	0.0344411	0.000585693	0.00140405	0.00411948	0.00120708	0.00336817	0.0359015	0.00281965	0.0019259	0.001537	0.00266355	0.00331302	0.0092395	0.0023142	0.00156045	0.104216	0.00247401	0.00348302	0.000896984	0.00113219	0.00813471	0.000889481	0.00272658	0.00121159	0.0124251	0.00178747	0.00106361	0.00735508	0.00202434	0.14065	0.00189606	0.000523397	0.0014385	0.0101365	0.0044481	0.00163667	0.00216372	0.00271653	0.00121945
SW620 NTC_2_0_M8_1	1	0.00330343	0.00672152	0.00262523	0.00147793	0.0118221	0.00131755	0.000963239	0.00598969	0.000950565	0.028193	0.000652105	0.00290664	0.00424049	0.0015178	0.00531248	0.0279408	0.0045025	0.00208211	0.00147552	0.00290282	0.00281473	0.00770792	0.00224508	0.00215145	0.0771871	0.00235004	0.00272611	0.000848314	0.000537484	0.00678175	0.00154764	0.00161247	0.00175899	0.0101435	0.00147241	0.00149386	0.00592903	0.00222497	0.107628	0.00141644	0.000686299	0.00181787	0.0160749	0.00534298	0.00130824	0.003066	0.00198086	0.00207823
SW620 NTC_3_0_O6_1	1	0.00207058	0.00340743	0.00195229	0.000673202	0.012853	0.000914995	0.000199791	0.00313715	0.000999028	0.038634	0.00060263	0.00162161	0.00411231	0.00139245	0.00280565	0.0402491	0.00248641	0.00239086	0.0010977	0.00337173	0.00349609	0.00976439	0.00219384	0.00120064	0.108436	0.00164959	0.00310418	0.00117413	0.00118215	0.00789947	0.00207823	0.00299885	0.000925835	0.0121975	0.00169505	0.00094145	0.00695113	0.0016368	0.141167	0.00171773	0.000557127	0.000962098	0.0139684	0.00401967	0.00120218	0.00224236	0.00294965	0.00113799
SW620 NTC_3_0_O7_1	1	0.000891848	0.0029381	0.00119811	0.000405234	0.0102827	0.00107106	0.000192686	0.00151502	0.000722955	0.0331569	0.00108745	0.00102609	0.00397668	0.000644479	0.00224256	0.0347929	0.00248889	0.00202139	0.000862197	0.0031568	0.00318664	0.00923503	0.00208223	0.0012776	0.09634	0.00117137	0.00326264	0.000994032	0.00107208	0.00797857	0.000777123	0.00269899	0.00107029	0.0126639	0.00189039	0.00113409	0.00693509	0.00175281	0.128938	0.00216229	0.000868294	0.00131671	0.011171	0.00401193	0.00136342	0.00188258	0.00308686	0.000923938
SW620 NTC_3_0_O8_1	1	0.0020317	0.00517671	0.00189251	0.00109333	0.014303	0.000924549	0.000442476	0.00326431	0.00140593	0.0384821	0.001243	0.00145917	0.00410667	0.00114767	0.00261931	0.0368291	0.00234231	0.00199123	0.00105431	0.00351187	0.00334725	0.00911887	0.0023581	0.00197393	0.0901847	0.00224507	0.00296143	0.00132665	0.0010465	0.0071896	0.00136249	0.00238217	0.000926413	0.0122854	0.00186628	0.00113565	0.00658438	0.00172355	0.122009	0.00239809	0.000705561	0.000655586	0.0156361	0.00471953	0.00141776	0.00236167	0.00264354	0.000929248
SW620 wt_1_0_K1_1	1	0.00180104	0.00354765	0.00167511	0.000710758	0.0119426	0.000829631	0.000296551	0.00284294	0.000897642	0.035583	0.00113913	0.00134812	0.00473599	0.00120907	0.00281792	0.0383538	0.00290587	0.0022981	0.001196	0.00322262	0.00331425	0.00971871	0.00219332	0.00188822	0.0985706	0.00247856	0.00363067	0.000727685	0.000965047	0.00845143	0.00119785	0.00268692	0.000851836	0.013071	0.0019478	0.000794233	0.00768707	0.0016373	0.127311	0.00188407	0.000976673	0.00134039	0.00985993	0.00425041	0.00125315	0.00228842	0.00314187	0.000693341
SW620 wt_1_0_K2_1	1	0.00203721	0.00402399	0.0020666	0.000936583	0.00808719	0.000629705	0.000449642	0.00477914	0.000838264	0.022977	0.00127909	0.00110121	0.00347873	0.00145019	0.00331311	0.0248727	0.00216654	0.00276853	0.00140909	0.00322058	0.00268796	0.00706347	0.00203491	0.00257275	0.0712341	0.00176605	0.00244355	0.000865673	0.00114035	0.00700393	0.00126687	0.00206336	0.00106532	0.0111451	0.00130352	0.00114859	0.00654213	0.00207824	0.0980129	0.00223351	0.00065521	0.000899756	0.0126013	0.00363968	0.00178874	0.00312154	0.00265781	0.000841592
SW620 wt_1_0_K3_1	1	0.00259464	0.00502591	0.00198091	0.00149967	0.0114703	0.000886528	0.000440147	0.00546539	0.000715289	0.0284934	0.000945093	0.00097574	0.00374314	0.00170177	0.00448825	0.0294829	0.00313559	0.00193644	0.00159253	0.00281021	0.00324373	0.00807585	0.00231961	0.00234943	0.0827756	0.00185126	0.00243164	0.0010906	0.00105449	0.00759015	0.000985864	0.00275385	0.001058	0.0123897	0.00135374	0.000879832	0.00749909	0.00291951	0.11519	0.00173492	0.000481248	0.00189991	0.0128003	0.0049475	0.000850458	0.00223896	0.00267634	0.000547581
SW620 wt_1_0_K4_1	1	0.00427474	0.00656149	0.00301729	0.00174957	0.0152089	0.000854318	0.000768597	0.00711516	0.000925608	0.0353201	0.000644944	0.00134724	0.00392044	0.00180205	0.00578044	0.0352057	0.00333036	0.00314071	0.00165307	0.00343986	0.0027774	0.00731162	0.00225343	0.00225003	0.0811358	0.00266685	0.00364858	0.000796793	0.000971274	0.00662943	0.00163687	0.00256084	0.000801717	0.0117276	0.00166194	0.00101663	0.00690377	0.00284758	0.109557	0.00302487	0.000933735	0.00154724	0.0136584	0.00512627	0.000740805	0.00208553	0.00272188	0.000613206
SW620 wt_2_0_M1_1	1	0.00231352	0.00397186	0.00173401	0.00123015	0.0132191	0.00109266	0.000451428	0.00394568	0.000475235	0.0328403	0.000453054	0.00134135	0.00395741	0.00173297	0.00511248	0.0354504	0.00275543	0.00242995	0.00143771	0.0027162	0.00269828	0.00876793	0.00222836	0.00221361	0.0947542	0.00222272	0.0039657	0.00117066	0.00109696	0.00628646	0.00180969	0.00205611	0.000731516	0.0114279	0.00178341	0.00143668	0.00764911	0.002426	0.119084	0.00167867	0.00095085	0.00124487	0.0144424	0.00501663	0.00135093	0.0020966	0.00236204	0.000752693
SW620 wt_2_0_M2_1	1	0.00264596	0.0109015	0.00497688	0.00265339	0.0175036	0.00147099	0.00504594	0.00702952	0.00191282	0.0305427	0.000975825	0.00423026	0.00502163	0.00679714	0.0105286	0.0272385	0.0077801	0.00632469	0.00415195	0.00231543	0.00416751	0.00722301	0.001213	0.0039855	0.0601975	0.00317249	0.000157321	0.0014663	0.00456203	0.00311407	0.00256498	0.00190472	0.00280116	0.00930103	0.000765333	0.0030598	0.00476496	0.00300398	0.0661637	0.00115451	0.000576955	0.00207004	0.0168755	0.00291505	0.00290668	0.00345414	0.000409483	0.00236398
SW620 wt_2_0_M3_1	1	0.00201303	0.00549578	0.00138724	0.00138626	0.0122469	0.00142144	0.000644159	0.00415556	0.000631485	0.029683	0.000684908	0.00272149	0.00439164	0.00167036	0.00636687	0.0312997	0.00367934	0.00252259	0.00209258	0.00316134	0.00211662	0.00750788	0.00222735	0.00199833	0.0879852	0.0015072	0.00305417	0.000790531	0.00076289	0.0053624	0.00111172	0.0022773	0.00203735	0.00926511	0.00181674	0.00105008	0.00576964	0.00288963	0.11684	0.00271888	0.000341533	0.00153686	0.0109859	0.00367658	0.00164715	0.0022773	0.00172009	0.00150119
SW620 wt_2_0_M4_1	1	0.00265715	0.0054961	0.00315102	0.00122587	0.010265	0.00100721	0.00212659	0.00409031	0.000734142	0.028578	0.000471976	0.00301601	0.00437752	0.00200384	0.00522566	0.0292774	0.0032552	0.00316882	0.00187227	0.00339188	0.00291658	0.00723568	0.00153494	0.00228848	0.0806918	0.0035836	0.00269152	0.00112209	0.0019197	0.00429673	0.00235867	0.00176825	0.00138529	0.00873532	0.00117427	0.00165911	0.00565175	0.00240726	0.102161	0.00261515	0.000649334	0.00109393	0.0147207	0.00398231	0.00370978	0.00391822	0.00282202	0.00184493
SW620 wt_3_0_O1_1	1	0.00193403	0.00450665	0.00191656	0.000676347	0.0133199	0.00101745	0.000412372	0.0028601	0.000873161	0.0386706	0.00108296	0.00167421	0.00526319	0.00107867	0.00311957	0.0413811	0.00377771	0.00253773	0.00121979	0.00359081	0.0037141	0.0112727	0.00332924	0.00172979	0.102714	0.00221311	0.00347193	0.00112018	0.00116272	0.00835745	0.00105953	0.00280937	0.00100759	0.0141219	0.00192835	0.000878258	0.0078238	0.00137254	0.129325	0.0021311	0.000775504	0.00101009	0.011802	0.0043053	0.00112326	0.00239415	0.00299749	0.0010013
SW620 wt_3_0_O2_1	1	0.00257872	0.00335413	0.00154301	0.00103457	0.0105586	0.000793039	0.000557747	0.0029307	0.000754647	0.033494	0.000709362	0.00130065	0.00384387	0.000926666	0.00360789	0.0409688	0.0032494	0.00265668	0.0011137	0.00322958	0.0035694	0.00832695	0.00242479	0.00200968	0.11766	0.00208554	0.0037988	0.000929532	0.000883585	0.00787559	0.00150361	0.00293538	0.00092141	0.0122537	0.00191439	0.000817683	0.00658991	0.0013097	0.157234	0.00197568	0.00098962	0.00118573	0.0089027	0.00319309	0.00117997	0.00210551	0.0030664	0.000787922
SW620 wt_3_0_O3_1	1	0.00170587	0.00645281	0.00211639	0.000994379	0.0100435	0.000806566	0.00079262	0.00733179	0.000820889	0.0264219	0.00131269	0.000965703	0.00437963	0.00295301	0.0027187	0.0272206	0.00244243	0.00268997	0.00112043	0.00398873	0.00272358	0.0106723	0.00306337	0.00176813	0.0803384	0.00197511	0.00284378	0.00121576	0.000979225	0.00780434	0.00156043	0.00292921	0.00139054	0.0124227	0.00227454	0.000896955	0.00513768	0.00157479	0.106334	0.00217897	0.000764822	0.00144433	0.0120259	0.00338013	0.00161616	0.00234165	0.00241836	0.00143042
SW620 wt_3_0_O4_1	1	0.00195925	0.00881624	0.0039932	0.00166835	0.0147599	0.00434479	0.00137994	0.00688449	0.00161367	0.0318043	0.000806807	0.00240296	0.00572075	0.00257748	0.00931078	0.0315785	0.00481712	0.00104905	0.00388707	0.00236219	0.00309828	0.00638044	0.0049006	0.00479009	0.0719147	0.00230007	0.00336874	0.00142501	0.00307426	0.00646378	0.00151362	0.00365045	0.0038935	0.00945244	0.00156721	0.00306949	0.00543934	0.00245919	0.0872092	0.00631855	0.00289204	0.00233792	0.0143659	0.00373396	0.00256286	0.00259208	0.00255613	0.000450818
Maximum Signal-to-Noise	Calibrated	H3N2	H3N2F1	H4N2	H3N3	H5N2	H3N3F1	H4N3	H3N4	H5N2F1	H6N2	H4N3F1	H5N3	H3N4F1	H4N4	H3N5	H7N2	H5N3F1	H6N3	H3N4F2	H4N4F1	H5N4	H3N5F1	H4N5	H4N3L1F1	H8N2	E1H4N3F1	H6N3F1	E1H5N3	H4N4F2	H5N4F1	E1H4N4	H6N4	H3N5F2	H4N5F1	H5N5	H5N3L1F1	H3N6F1	H6N3L1	H9N2	H4N4L1F1	E1H5N3F1	H7N3F1	H5N4L1	E1H6N3	H5N4F2	E1H4N4F1	H6N4F1	E1H5N4
	[M+Na	933.317	1079.37	1095.37	1136.4	1257.42	1282.45	1298.45	1339.48	1403.48	1419.48	1444.51	1460.5	1485.53	1501.53	1542.56	1581.53	1606.56	1622.55	1631.59	1647.59	1663.58	1688.61	1704.61	1717.59	1743.58	1763.63	1768.61	1779.63	1793.64	1809.64	1820.66	1825.63	1834.67	1850.67	1866.66	1879.64	1891.69	1895.64	1905.63	1920.67	1925.69	1930.67	1936.67	1941.68	1955.7	1966.71	1971.69	1982.71
SW620 F52L_1_0_K10_1	1	0.522499	2.74812	1.35635	1.09148	18.8829	0.576576	1.9375	0.91913	0.640208	42.048	0.920594	3.40947	4.02741	4.01714	2.47232	47.8599	1.41258	4.64818	0.658884	1.68259	41.2343	11.9122	3.18701	1.08854	103.677	1.04568	1.27085	3.56045	1.37482	3.00461	1.78957	2.19576	0.85034	5.63906	4.1048	0.834584	3.52195	0.610657	103.131	1.88602	1.13918	0.950305	23.1539	7.86512	1.04438	1.15974	0.874899	50.4148
SW620 F52L_1_0_K11_1	1	0.452537	2.7984	1.84489	1.25563	14.3236	1.07024	1.25896	1.42632	0.793483	36.7256	1.25014	3.83534	4.91701	3.95529	3.15737	49.1046	2.64653	5.82956	1.17513	2.59593	29.8974	14.2677	3.69692	1.22672	61.1316	0.701477	2.34575	2.71979	1.44613	3.94223	1.24142	3.39682	1.11978	7.86738	5.27221	1.51998	3.72414	0.535441	129.173	1.6309	0.9493	1.29976	18.8463	7.02926	0.660353	1.22047	2.16495	47.2611
SW620 F52L_1_0_K12_1	1	0.705104	2.09419	0.924278	0.672109	7.50049	0.512174	0.774805	1.11559	0.530288	25.6749	0.51039	1.54657	1.69517	2.8732	1.49983	29.2264	1.42845	2.77151	0.880476	1.29309	16.6881	5.04548	1.33555	0.577338	55.3883	0.704593	1.00026	2.53275	1.44148	1.05553	1.2014	1.99353	0.886699	2.78375	2.20165	0.62238	2.34063	0.708973	66.2171	0.993945	0.770956	0.987836	18.7994	5.66636	0.715616	0.95131	0.676771	37.6728
SW620 F52L_1_0_K9_1	1	0.560987	3.95471	1.83169	2.48056	28.559	1.81796	3.42014	2.04518	1.11226	56.26	2.08467	7.63493	8.77532	6.10447	5.85261	54.8061	1.94383	12.157	1.73827	5.41164	53.4448	17.626	6.93122	1.77531	130.349	1.48298	3.24433	2.09486	1.85865	8.57285	1.29706	4.86589	1.46805	12.2035	5.05457	1.21988	5.87651	0.412842	119.967	1.48315	1.19932	1.31917	23.2554	11.0663	1.40681	1.73642	2.13499	83.0001
SW620 F52L_2_0_M10_1	1	0.768964	1.88987	1.13705	0.979838	12.6949	0.536236	2.25544	1.56388	0.303322	27.9141	0.636385	3.42778	2.76276	4.93013	3.2281	52.4206	1.27326	4.61571	0.652497	1.52553	22.7154	4.81915	1.96842	0.75063	104.153	0.883892	1.66437	3.08993	1.38074	2.57003	2.42046	2.86392	0.587047	3.07917	3.70507	1.06991	3.24017	0.795445	94.0278	1.23689	1.19474	0.618658	11.0089	6.21763	0.357782	0.964555	1.3434	28.6869
SW620 F52L_2_0_M9_1	1	1.03078	2.47069	2.64087	1.98243	30.3095	1.09747	4.93786	2.65863	0.536182	54.2007	0.76261	8.43929	5.55659	8.37251	5.63085	119.312	2.3254	9.76408	1.20879	2.36869	54.4333	8.50205	3.82414	1.05604	172.212	1.30944	2.12194	4.83316	0.877061	5.0689	1.91717	5.51315	0.952284	6.37438	7.18763	1.45839	5.43037	0.498977	161.456	2.5842	1.19548	1.04439	24.6468	14.7367	1.13404	1.77033	2.03291	66.8288
SW620 F52L_3_0_O10_1	1	0.878772	3.21125	2.69649	1.36641	27.7827	1.15968	3.37088	1.84513	0.829833	52.0659	1.19033	4.8602	4.22969	5.20364	4.43321	102.089	2.10304	8.6798	0.896227	2.9664	43.4614	13.178	3.48606	1.15349	176.785	2.2184	2.28367	4.24336	1.42365	4.87143	3.148	5.97639	0.877518	7.9064	7.113	1.50898	4.04489	0.458889	254.339	6.88892	1.70335	0.483714	18.8376	7.7999	1.55467	1.23201	1.46098	64.5504
SW620 F52L_3_0_O11_1	1	1.02877	6.48605	3.00708	2.41838	52.7711	3.13286	3.66517	2.75161	1.71644	106.733	2.00208	10.9901	12.4546	5.71191	6.86841	69.9011	2.856	8.66276	1.29827	4.29435	57.7681	19.0005	4.68954	2.00147	125.382	1.89145	1.80252	4.23218	1.65996	8.21426	2.97132	4.88419	1.21884	11.2241	8.47216	2.6006	9.30951	0.962394	156.12	2.19532	1.87901	1.00606	29.7616	12.5178	1.38913	2.12562	1.87754	74.6505
SW620 F52L_3_0_O12_1	1	0.799968	3.20458	1.38442	1.13865	18.2737	0.779108	1.69034	2.07126	1.22279	52.476	1.41006	4.19286	3.83075	4.33432	2.79352	51.7666	1.78073	5.31936	1.28652	2.4975	29.344	8.31151	2.86572	1.19925	99.4182	1.25993	1.91629	2.83749	1.67302	2.74274	1.99107	3.42921	1.05635	5.40191	3.70996	1.09459	3.98455	0.778206	98.0196	1.81837	0.88419	0.81565	26.4661	7.81423	0.930572	1.32395	1.14215	64.5988
SW620 F52L_3_0_O9_1	1	0.875069	3.34003	3.59301	2.8309	41.7339	2.9139	3.72785	3.93131	1.71413	98.2216	2.50822	10.9436	10.5961	11.048	9.31654	52.5832	3.2312	8.9323	1.14374	3.78322	55.87	17.8849	5.06837	1.31252	131.418	1.07814	2.02549	3.86648	6.63684	9.25743	1.38887	5.46277	1.27243	12.4112	8.414	3.26295	5.25401	0.630428	221.166	3.08971	2.88758	1.17743	20.6951	9.02821	2.4005	2.8102	4.61923	96.7506
SW620 F52_1_0_K13_1	1	0.628955	3.14464	1.31663	0.628695	22.8238	0.708561	3.36344	1.37355	0.766877	40.1609	2.18306	4.63934	3.59704	5.95936	1.90616	39.5826	1.68284	6.23134	0.662518	2.17619	48.4645	3.5909	1.8593	0.381951	68.2415	0.597197	1.16326	4.67781	2.32603	6.77503	2.83198	6.44576	0.796169	8.56724	7.06887	1.88045	1.0299	0.713565	137.486	1.60276	2.12294	0.986394	29.4847	13.1463	1.11396	1.47043	4.45451	57.1584
SW620 F52_1_0_K14_1	1	0.642524	2.78573	0.649139	0.493683	6.32527	0.702051	1.3697	1.12081	0.515585	18.1855	0.573565	1.44208	1.74155	2.19232	1.16653	29.5849	0.976858	4.17718	0.79244	2.37762	20.591	2.17279	1.53441	0.648229	33.4999	0.807776	1.07953	2.327	0.57851	3.9996	1.36768	3.0478	0.567857	5.12913	3.78685	0.962862	0.618951	0.637015	84.3733	1.11367	0.992943	0.569956	13.6957	6.0099	0.584352	0.877473	2.22558	36.0446
SW620 F52_1_0_K15_1	1	0.748477	1.50892	1.42522	0.607107	10.487	0.668833	1.83776	1.28024	0.719593	22.2212	0.813729	2.34822	2.01348	3.75694	1.49532	23.1656	1.55263	4.61811	1.01711	2.8516	16.0844	2.38988	2.58217	0.714812	35.3135	0.833288	0.982557	2.27842	1.77093	4.62951	1.29431	2.24162	0.563322	3.86912	4.17627	1.23027	1.27422	0.473427	62.9517	1.27442	0.925437	1.30932	16.2868	6.45229	0.643756	0.789268	2.72335	20.5221
SW620 F52_1_0_K16_1	1	0.469446	2.40459	1.13523	0.557946	14.0407	0.651234	2.82409	0.699962	0.745043	34.2399	1.66421	2.92978	2.67092	4.6679	1.57985	44.5218	1.2275	4.98666	0.606774	2.71921	31.7719	2.2447	2.53878	0.683796	69.7935	0.845519	1.0778	3.21562	0.629354	5.67838	2.77141	6.22189	0.652026	8.10343	6.57019	0.789658	0.987958	0.422362	120.725	1.1614	0.746147	0.798591	12.3929	8.94544	0.596246	0.778719	2.3911	34.8538
SW620 F52_2_0_M13_1	1	0.726004	2.04317	2.07549	1.26223	20.4097	0.634952	3.63603	1.69182	0.458255	36.438	1.06944	5.31896	3.74956	7.20026	2.00578	63.672	1.43041	7.69337	0.980437	3.84839	39.1415	2.5121	3.9394	0.584833	101.646	0.810794	1.65288	4.3692	1.76586	6.53133	3.28681	8.30162	0.988746	9.29628	7.75826	1.53392	0.798813	0.620445	111.426	1.7449	1.18123	1.23925	22.7442	13.0855	0.865611	1.43883	3.44707	75.2052
SW620 F52_2_0_M14_1	1	0.6796	1.00466	0.630705	0.491339	7.50969	0.58007	2.23596	0.996449	0.476671	14.6527	0.717884	1.43655	1.72785	2.99901	1.23443	21.9918	1.11336	3.1691	0.773555	2.31276	20.0106	1.28861	1.49524	0.45573	31.7888	0.775155	0.739223	2.65178	2.811	2.79511	1.62511	2.34148	0.495927	3.38132	2.25175	1.36273	0.531783	0.696726	33.5435	0.594715	0.853374	0.554032	9.06623	4.15428	0.79088	0.714905	1.43164	25.9883
SW620 F52_2_0_M15_1	1	0.835206	2.26437	1.39461	0.772385	18.4319	0.687005	3.69197	1.18952	0.492549	29.734	0.74482	4.79632	3.17631	5.31375	1.62394	47.6845	1.44578	6.10631	0.831692	3.79446	41.6641	2.90485	3.41455	0.532098	108.793	1.1187	1.17282	3.52707	1.32907	5.09318	3.70732	7.13893	0.549931	9.39588	6.91135	1.32359	1.3681	0.662778	129.974	1.71261	1.8451	1.04053	15.7044	10.4815	1.12479	1.54764	3.14218	58.0308
SW620 F52_2_0_M16_1	1	0.766452	1.90513	1.12365	1.04874	10.7382	0.690293	2.63437	1.34916	0.607186	24.7745	0.95527	3.42363	3.24736	3.21355	1.64558	44.2845	1.57467	7.21362	0.623527	4.54021	37.8532	1.51214	3.26727	0.628265	87.5338	1.38882	1.59445	4.80694	0.877504	5.04327	3.25246	6.08014	0.661787	9.52633	7.10427	1.27313	1.19332	0.493463	116.444	1.61899	1.30142	0.898354	20.6868	11.7676	0.836792	1.45838	2.71144	70.4025
SW620 F52_3_0_O13_1	1	1.35282	2.88097	1.79489	1.90167	35.8757	1.03651	6.70925	2.01819	1.31636	117.487	2.84836	8.7486	5.64558	14.5993	3.99377	100.273	2.45283	13.463	0.884697	6.35937	130.73	5.25256	5.80746	0.603533	156.756	1.16775	2.15105	4.4237	1.742	10.863	5.35738	12.4677	0.920477	17.894	14.546	3.04465	1.88217	1.08676	253.021	3.29015	2.83258	1.05786	31.2543	19.7095	1.40614	1.85983	5.76877	74.7467
SW620 F52_3_0_O14_1	1	1.18806	3.32196	1.68514	1.24195	31.1287	0.839017	6.28792	1.57553	0.904392	67.0878	1.76454	8.19679	6.05709	8.61752	3.54078	94.6069	2.38212	14.7288	0.754785	7.43631	41.4159	4.6986	4.73809	0.673325	165.738	0.906006	1.40491	3.77133	1.25623	14.2548	4.64958	11.8718	0.928638	18.92	14.0886	2.58346	2.13874	0.751315	214.269	4.01159	2.2392	1.41867	20.7655	15.7484	1.8052	1.77854	6.52688	62.5219
SW620 F52_3_0_O15_1	1	1.26929	3.99415	2.24227	1.32631	27.7944	0.886836	5.25641	2.23778	1.21854	70.9474	2.24879	9.06962	7.61822	8.92262	3.27155	74.022	2.14031	10.0915	1.02572	6.31898	46.5097	6.12256	5.0813	0.676827	146.271	1.17732	1.54386	5.94699	1.08659	6.08238	5.79357	10.8881	1.20418	18.5445	12.9181	2.37937	2.01174	0.92207	168.287	2.57377	1.46992	1.19716	45.1111	22.9944	1.56712	2.27138	7.44016	67.8085
SW620 F52_3_0_O16_1	1	1.03503	2.58883	1.61505	1.47776	21.8821	0.755679	4.97816	1.21949	0.970987	63.1721	1.88252	5.837	5.27887	8.98481	2.59244	71.9237	2.0498	10.7624	0.698502	5.47807	78.4043	3.80053	3.97717	0.933083	160.81	1.22807	2.06897	3.73559	1.5588	9.53312	3.65028	9.70346	0.767386	16.4329	11.867	2.34415	1.65795	0.851256	151.198	2.36347	1.82255	1.20765	21.1098	16.2761	1.214	1.81688	4.18772	51.4983
SW620 F59L_1_0_K17_1	1	0.7437	4.36523	1.99907	1.93468	23.6889	1.5695	2.51489	1.73069	1.2466	41.5781	1.10499	5.51087	7.54685	4.35608	3.76826	70.3643	1.80702	6.03149	0.827576	2.56615	29.0349	12.2373	2.35888	1.28643	120.681	1.88641	2.10883	4.20804	0.842241	5.77436	1.627	2.50985	1.20517	7.88384	5.15718	0.65755	8.5564	1.16221	85.7453	1.07597	0.500408	0.930666	19.914	10.1941	1.25345	1.90887	2.41968	38.0504
SW620 F59L_1_0_K18_1	1	0.364593	0.797362	0.710895	0.491586	7.48129	0.532103	1.01678	0.985975	0.539456	12.1068	0.441423	1.53177	1.5666	1.77525	0.825967	11.1331	0.644668	1.91142	0.763282	1.29298	12.276	4.29909	1.33072	0.562104	17.1403	0.775465	0.72465	1.67365	3.05491	1.08133	0.825253	1.61714	0.566623	2.03168	1.26081	0.533689	2.4509	0.678901	19.0026	0.718415	0.417486	0.556681	9.83513	3.74161	0.597493	0.978234	1.25682	11.6007
SW620 F59L_1_0_K19_1	1	0.654915	1.58957	1.18136	0.780115	7.96336	0.685612	0.980717	1.1834	0.656376	14.1263	0.632288	1.3341	2.35289	1.64921	1.13499	21.7808	1.40092	2.25223	0.696915	1.33666	7.54563	5.23164	1.11007	0.590434	19.4574	0.655806	0.591346	1.69761	1.33488	0.931412	1.90314	1.26715	0.487748	3.76564	1.73611	0.704516	2.59737	0.630212	27.0266	0.918555	0.654291	0.531333	13.3682	3.7294	0.736686	0.699811	0.497517	13.9978
SW620 F59L_1_0_K20_1	1	0.718447	1.4832	0.766641	0.671378	7.21736	0.521187	0.922539	0.948115	0.513997	15.1091	0.51263	1.2121	2.57726	1.7187	2.44209	14.7421	0.77226	2.33864	0.67691	1.43108	8.19243	3.4197	0.985408	0.564969	21.6357	1.02123	0.623914	1.42444	0.669888	2.22794	0.706239	1.08661	0.742069	1.92207	1.25121	0.726622	2.09476	0.587801	24.7798	0.538865	0.406871	0.528318	6.55163	2.9186	0.478606	0.78443	0.583846	8.8708
SW620 F59L_2_0_M17_1	1	0.778255	1.5623	2.00771	1.68501	18.1643	0.816058	2.7602	1.3471	0.690714	26.3368	0.856095	3.00749	2.72548	8.39255	8.20182	57.3068	1.77751	2.72196	1.3336	1.42708	32.0632	2.10297	1.51591	2.73423	50.1519	2.02009	1.20085	4.50422	2.44472	2.88745	2.51423	3.19985	0.979069	3.14998	4.01832	1.13521	4.14518	1.34797	99.5235	1.40753	0.651595	1.17316	19.9007	9.76356	1.25688	1.86393	1.37275	68.5213
SW620 F59L_2_0_M18_1	1	0.764972	1.91948	1.82622	1.22662	18.4945	0.610525	3.69495	0.973085	0.591877	46.1652	1.29199	4.80656	3.43153	6.73608	2.16762	52.1104	1.28008	9.30566	0.582142	2.43828	75.9258	6.24407	3.69994	0.815338	96.0753	0.976826	1.07892	3.90081	2.84279	3.31427	1.73029	2.8911	0.909216	3.39862	7.46985	3.10293	1.41557	0.458299	144.633	1.55619	1.67279	1.2087	19.1242	12.3321	0.870254	1.43001	1.22502	37.7849
SW620 F59L_2_0_M19_1	1	0.950392	1.9763	2.40077	2.04464	24.299	1.28278	5.14792	2.53672	0.715754	48.6809	1.71814	4.76928	4.05163	9.30905	3.53096	70.3951	2.52147	7.32423	0.718194	1.92887	38.4701	5.66308	3.44851	0.870068	67.0037	0.941047	1.04515	7.44675	5.64196	3.87386	2.37436	3.55962	1.16923	5.30595	7.75076	2.94515	2.2888	0.537331	116.268	1.48875	1.78438	1.09348	23.3449	12.2093	0.72873	1.47205	1.10336	109.22
SW620 F59L_3_0_O17_1	1	0.928721	4.13021	2.9393	2.30146	32.5044	1.72582	3.66636	1.93937	1.44591	51.6478	1.84927	6.11558	9.01386	5.29677	4.45933	56.1624	2.22444	7.52413	0.993182	3.64785	32.711	19.2624	3.63133	1.44027	106.234	1.88586	1.62253	5.39829	2.47245	4.43462	3.81448	2.97742	1.43406	10.9406	8.63154	2.25641	9.9171	0.85459	156.405	2.32053	1.77075	1.43933	19.5017	8.5163	1.47278	2.31828	2.20393	69.1695
SW620 F59L_3_0_O18_1	1	1.0459	5.89035	2.85265	2.20064	29.1834	2.51476	4.72172	1.98779	1.81948	70.4347	2.38243	7.70649	10.6137	6.1895	6.01247	107.292	3.30144	11.3205	1.20161	4.83701	38.7311	16.3174	4.08496	1.56159	108.098	1.93644	1.42492	4.03262	0.812291	4.51809	1.67962	5.02795	1.36876	15.4801	11.0853	1.4205	9.46454	0.695471	170.307	2.5835	1.59819	0.633615	23.7745	13.0522	1.45278	3.07207	2.97571	60.9946
SW620 F59L_3_0_O20_1	1	1.04353	3.27385	2.50802	1.72501	32.0968	1.39148	3.92548	2.13344	1.56515	58.3269	1.10372	5.4309	7.9985	7.1875	4.21418	82.5069	1.42665	5.3208	0.87113	2.21497	42.9921	16.2908	3.39044	0.657463	73.0096	1.20259	1.47877	3.28396	2.27629	3.62674	1.58443	3.26265	1.28163	7.80824	5.23167	1.23529	7.11448	0.738142	114.604	1.42877	1.15977	0.570816	16.6026	7.8333	1.2326	2.36889	1.9858	41.7087
SW620 F59_1_0_K24_1	1	0.747365	1.93511	0.683229	0.47088	1.63123	0.56054	0.777939	0.756469	0.61756	2.0656	0.42335	0.58268	0.963029	0.870911	0.886406	3.17402	0.708967	0.810926	0.749645	1.84187	1.44579	0.548273	0.578945	0.635819	4.46584	0.750198	0.675662	0.722159	0.578905	1.49637	0.936253	0.853354	0.801251	2.28789	0.493597	0.402443	0.566688	0.50952	7.22085	0.617857	0.438354	0.532799	2.15967	0.607284	0.621306	0.487446	0.632119	0.851218
SW620 F59_2_0_M21_1	1	0.876527	3.24999	0.767819	0.478207	1.04731	4.84347	1.72938	1.37959	0.531411	2.97197	0.908433	0.801013	0.676996	0.900384	0.932918	5.65283	0.575878	0.425031	1.3505	0.860936	1.34037	0.432523	0.55133	0.611347	6.48978	0.896979	0.85929	0.706352	0.77763	2.24793	0.62904	0.921059	0.627015	1.86457	0.571152	0.451004	0.594161	0.69882	9.72159	0.662261	0.691046	0.712115	2.71844	1.09266	0.365611	0.598428	0.647749	1.15695
SW620 F59_2_0_M22_1	1	0.745187	2.38021	0.489864	0.323278	1.75285	0.694847	0.681698	0.929239	0.590378	3.34179	0.524188	0.660998	1.19571	0.975211	0.720259	6.4239	0.894627	0.765613	0.615429	2.02614	2.35228	1.04321	0.584039	0.509166	10.0773	0.56265	0.516704	0.505732	0.489724	3.07872	0.691977	1.18489	0.537676	2.45849	1.26837	0.425817	0.504515	0.533302	11.9343	0.667599	0.752443	0.495818	2.25214	1.64514	0.460093	0.582869	1.52884	1.33152
SW620 F59_2_0_M23_1	1	0.758973	2.21887	0.557712	0.505316	2.41268	0.575998	0.629851	1.08182	0.505641	5.42053	0.408115	1.42354	2.01437	0.826853	0.809978	5.86647	0.534455	0.796648	0.68122	2.1262	2.17263	1.02435	0.644852	0.488214	12.559	0.530379	0.370618	0.330568	0.434303	2.92496	0.902684	1.52628	0.548081	4.96054	0.890072	0.362277	0.677457	0.572823	18.1114	0.625756	0.517648	0.754302	1.68129	1.10929	0.408634	1.02945	1.58865	1.35614
SW620 F59_3_0_O21_1	1	0.721744	1.78872	0.497549	0.563692	4.18487	0.741803	0.74542	0.892233	0.802218	8.51025	0.711106	0.62968	2.93306	1.47518	1.7838	10.4983	0.744074	1.50528	0.750744	5.66525	4.01354	2.03051	1.64841	0.576706	25.8226	0.70181	0.944064	0.422242	0.784147	10.3936	1.13564	3.52444	0.434449	8.397	2.15227	0.769866	0.753935	0.542662	42.1734	0.915694	0.645694	0.704292	5.00303	2.8658	0.712557	1.52451	4.41209	1.29627
SW620 F59_3_0_O22_1	1	0.739989	2.59116	0.684542	0.437419	3.31884	0.648388	0.720264	1.0931	0.739578	8.12329	1.00117	0.987937	2.47009	1.43313	2.18646	16.5715	1.13181	1.9245	0.704694	5.95205	4.97742	1.84626	2.52968	0.457418	25.7915	0.628661	1.15728	0.43353	0.849919	8.62244	1.50439	4.0407	0.435746	9.70249	3.19189	0.444631	0.959263	0.574479	51.5457	0.895526	0.512547	0.610146	3.11502	2.14359	0.675044	1.95762	4.45457	1.30704
SW620 F59_3_0_O23_1	1	0.726211	3.36491	0.548163	0.438667	6.40337	0.481286	0.711197	0.860531	1.11571	11.6167	0.882328	0.836907	2.96853	1.62661	1.34676	20.2461	1.28723	2.25909	0.851161	7.55846	7.01302	3.95856	2.28976	0.81298	36.2848	0.840939	1.32249	0.784559	0.881318	13.5115	1.23989	5.16116	0.499778	12.8617	3.51304	0.700111	1.16761	0.647424	60.3375	0.992766	0.711977	0.581207	4.86466	3.32062	0.915614	1.26944	4.52184	0.912073
SW620 F59_3_0_O24_1	1	0.58154	1.40421	0.542664	0.557817	2.482	0.57891	0.815234	0.973006	0.438491	2.70985	0.517174	0.467616	1.4631	0.794485	0.804165	3.72697	0.760652	0.896066	0.911532	1.54601	1.93553	0.859218	1.07582	0.537665	8.13673	0.547703	0.870949	0.53539	0.732511	3.27496	1.37808	1.3381	0.554098	3.46536	0.79799	0.515734	0.543905	0.59349	10.8155	0.594201	0.537974	0.564306	2.95572	1.0347	0.574933	0.716855	1.26409	1.30709
SW620 NTC_1_0_K5_1	1	0.435341	5.04064	0.937408	0.59212	12.5335	1.33275	0.523226	0.932231	1.53092	40.182	1.18216	1.72194	8.51961	2.16338	2.19103	52.7385	4.04491	2.8927	1.3439	4.56601	5.64387	12.9292	3.35451	1.75018	75.1659	1.50117	2.66742	2.13344	1.67799	9.96813	1.48805	4.93193	1.49485	17.7218	3.62672	1.4363	5.79168	0.965942	87.4136	1.49366	1.02954	1.58643	29.6928	9.25688	2.34578	3.31766	6.26479	1.03176
SW620 NTC_1_0_K6_1	1	0.656087	2.25739	0.884949	0.390511	9.14826	0.815432	0.449585	0.874966	1.14195	33.5092	1.1842	1.01371	4.21185	1.05235	1.23164	36.0888	1.78546	2.08442	1.05557	2.43022	3.66405	9.51968	2.06001	1.35385	76.1609	0.512453	1.68215	3.62517	1.99504	9.77286	1.11416	2.87619	1.38349	10.3217	1.86631	0.677507	4.79465	0.94949	88.3489	0.972368	0.494596	0.948749	25.7456	6.43363	1.36311	2.06837	3.47649	1.04509
SW620 NTC_1_0_K7_1	1	0.651204	3.00398	1.15691	0.499845	9.2222	1.02495	0.623784	0.884955	1.49171	27.1014	0.958998	0.750045	3.65179	0.821329	1.3401	31.4057	1.83927	1.46695	1.01096	3.03741	3.42027	6.68708	1.75131	1.21976	63.3978	1.13451	1.91989	1.72375	1.27769	4.60754	0.764601	2.05392	0.622023	10.9759	2.27544	0.978936	4.00001	0.946733	87.6611	1.23207	0.613283	0.910282	16.5148	4.25468	1.41898	1.27957	2.25563	0.927283
SW620 NTC_1_0_K8_1	1	0.432666	3.29732	0.999264	0.340095	10.6938	0.657746	0.671232	0.893796	1.61603	41.8241	1.23823	1.14402	5.58059	1.36406	1.28212	61.3466	1.85478	3.93988	1.63725	6.46631	3.92405	8.78801	2.1618	1.57899	96.3872	0.682529	1.74284	2.06479	1.29501	8.6652	0.997291	3.91961	1.40049	16.8335	2.65819	1.56508	5.22074	0.857018	121.564	2.99944	1.28556	1.60908	30.6847	7.18629	1.94067	2.29764	4.45571	0.898684
SW620 NTC_2_0_M5_1	1	0.69892	1.38139	1.40306	0.647176	6.56727	0.527976	0.660654	0.733659	1.07632	24.3003	0.780632	1.04146	3.28961	1.91508	1.87184	25.3122	1.30626	2.35533	1.3005	3.90435	4.07465	7.48269	1.5859	0.567745	70.9039	0.516299	1.74687	1.44858	1.3285	4.27437	2.13358	2.95983	0.970374	10.2442	1.8792	0.775617	3.83336	0.531913	77.5384	0.972605	0.51215	0.634816	8.8399	2.77284	1.40134	1.58762	3.42178	0.834692
SW620 NTC_2_0_M6_1	1	0.297157	1.25396	0.496111	0.327618	4.13567	0.526939	0.460966	0.674875	0.589917	14.2291	0.552665	0.646468	2.02571	0.625744	1.83834	14.0575	1.23193	1.29835	0.834196	1.57079	2.20495	3.33687	1.51836	0.673175	35.6842	0.685067	1.1666	1.38011	0.747612	4.31523	1.34861	1.99038	1.17744	5.56133	0.732297	0.557012	2.34404	0.596917	39.6229	0.662829	0.481045	0.474714	8.20208	2.27653	0.632443	0.961306	1.27476	0.673222
SW620 NTC_2_0_M7_1	1	0.714389	4.12537	1.15125	0.628812	12.1719	1.18848	0.602459	1.043	1.45537	44.4773	1.12236	1.40984	6.35777	1.20407	1.83584	74.2408	3.34385	3.24632	1.1906	5.0092	7.23817	16.4515	3.33155	1.5113	141.504	2.027	3.26025	1.27025	1.48959	9.29425	1.83236	6.61978	1.65988	23.6874	4.13872	1.65577	8.81004	0.762093	197.393	2.43208	1.31197	1.4217	15.6002	5.38588	2.19051	2.02607	6.57006	1.38694
SW620 NTC_2_0_M8_1	1	0.725686	2.28499	0.801786	0.517326	6.28011	0.670786	0.638304	0.841792	0.938099	29.6781	0.646762	0.674129	2.84328	0.954169	1.54524	33.7174	2.04278	1.46945	0.636339	2.46175	3.51243	8.67096	1.84586	1.06933	78.9434	1.35833	1.69617	1.61756	1.18496	6.80248	1.16759	2.45584	1.01858	10.959	1.48217	0.671952	3.18772	1.0384	108.976	1.8965	0.999142	1.06171	19.2345	5.30895	1.55995	1.8083	2.04299	2.02293
SW620 NTC_3_0_O6_1	1	0.550298	5.26548	1.72282	0.52981	27.3465	1.67801	0.517951	1.079	3.36279	106.859	2.33911	2.55651	13.3111	2.30812	2.89421	86.3046	3.42689	5.00708	1.53166	8.04652	10.7285	27.1832	4.59957	1.80399	158.935	2.15032	2.80598	2.82007	2.76896	15.1822	4.89194	9.76394	2.3182	30.8507	4.98946	1.76986	6.83519	0.857348	219.047	2.76503	1.08814	1.10753	41.3469	11.082	3.33511	3.75731	5.85203	2.55514
SW620 NTC_3_0_O7_1	1	0.699577	8.01999	2.25687	0.667797	39.1153	3.15627	0.501609	1.12189	3.34201	119.081	3.4301	3.21166	15.5991	2.32216	3.14632	93.8939	3.88347	5.70051	1.7112	9.18961	9.62161	26.1066	5.73462	1.92852	236.834	3.15602	3.56711	2.38602	3.35721	20.9505	1.26011	5.76474	1.44872	43.2945	5.38872	2.9291	7.7198	1.3231	249.56	4.14722	1.59204	1.35071	26.6332	8.94977	3.12753	2.80648	7.74293	1.30316
SW620 NTC_3_0_O8_1	1	0.712292	7.19262	1.54477	0.566385	16.2971	1.50013	0.60871	0.917666	2.73751	57.7431	0.9863	1.28084	7.13976	1.34432	2.15062	78.2541	3.13805	3.71746	1.59998	6.6668	7.40633	17.1822	2.87318	1.82872	126.633	2.39692	3.11682	2.33443	1.81647	8.79799	1.87568	6.10059	1.88567	26.9483	4.55906	2.21016	6.63598	0.876808	233.183	3.87308	1.48579	0.876679	34.4302	9.23494	2.79234	3.02984	5.99369	1.55247
SW620 wt_1_0_K1_1	1	0.69263	8.92083	1.76902	0.645991	23.7551	2.2469	0.693726	0.960701	2.43347	107.298	3.42886	2.66884	13.6096	2.12233	2.83393	131.255	6.25171	5.43047	1.89889	9.13154	12.0606	30.8922	5.47898	2.7579	161.41	2.98785	4.43502	2.23004	2.80468	13.1541	1.62564	9.78364	2.51325	45.4662	7.19509	2.97874	11.3679	1.41649	286.671	4.36225	2.64295	1.63232	24.1178	8.62188	2.89551	3.50998	8.69764	1.13817
SW620 wt_1_0_K2_1	1	0.706939	2.61078	0.653352	0.585845	8.79336	0.8076	0.606068	0.818946	1.29866	34.019	0.949787	0.764869	3.9599	1.39798	1.26412	51.5913	2.82578	2.71693	1.44713	4.48895	3.07805	5.47143	2.81587	1.39165	97.0493	1.4951	2.00487	1.64247	1.52256	7.77315	0.882875	3.33457	1.27641	17.6118	3.37015	1.129	5.79387	1.32288	129.71	2.67601	1.28335	1.10502	18.2893	5.27017	1.92388	1.76481	3.30795	1.13295
SW620 wt_1_0_K3_1	1	0.754056	3.20169	0.555669	0.526702	9.04263	0.846272	0.57979	0.907218	1.58341	34.3797	1.115	1.12988	5.18078	1.37814	1.7941	67.3195	4.06593	3.28008	1.31295	3.75572	4.5118	11.6804	3.16468	1.58674	107.948	1.33505	2.75025	1.84262	1.4932	9.65141	1.24098	4.62107	1.52001	18.3436	3.5826	1.33604	8.22913	1.1365	196.141	3.10419	1.33496	1.20807	23.7194	5.76202	1.98746	2.78014	4.61435	0.766594
SW620 wt_1_0_K4_1	1	0.758421	3.47883	0.924157	0.56476	10.2046	0.647717	0.648435	0.789009	0.756535	19.8234	0.618525	1.00662	3.97411	0.986097	1.4508	42.3078	1.98154	2.67107	1.4035	4.81395	3.42969	6.11217	2.24946	1.6035	69.3383	0.816922	2.23932	1.63225	1.32579	7.26213	1.36328	3.89697	1.34502	15.3741	2.48898	1.06463	5.67932	0.999228	112.812	3.017	1.08236	0.948795	21.6307	6.1951	1.95748	3.17612	3.24471	0.881883
SW620 wt_2_0_M1_1	1	0.771861	3.36412	0.872199	0.583565	13.3227	1.19119	0.497447	0.833823	1.16874	40.5168	1.31749	1.05461	5.12288	1.51155	2.18257	62.5222	2.91912	2.90977	1.33199	4.57388	2.24135	8.48863	2.14187	1.48198	108.877	0.515731	2.38193	2.52351	2.098	11.1083	1.67413	4.73899	1.14677	16.3996	3.1166	1.2824	5.64369	0.910589	147.545	2.22949	1.11095	1.30944	23.8638	7.11691	2.37008	2.01101	3.37355	1.23029
SW620 wt_2_0_M2_1	1	0.579877	0.864536	0.72336	0.516986	2.96345	0.468405	0.556952	0.782752	0.292025	8.01599	0.59289	1.04815	1.26119	1.39724	1.12726	7.4961	0.819646	1.04373	0.588311	1.22933	1.54375	2.19017	0.544635	0.583031	18.8723	0.513487	0.837924	1.13193	1.17988	1.5769	1.66339	1.02054	0.683703	2.3039	0.594304	0.587838	1.45731	0.565365	20.5096	0.670842	0.584788	0.536692	7.26899	1.26886	0.976338	0.71698	0.551277	0.96723
SW620 wt_2_0_M3_1	1	0.663392	1.94835	0.481566	0.465936	8.00794	0.872262	0.495614	0.851329	0.684303	28.4392	0.479911	1.67205	2.71029	0.864397	2.93503	29.2374	1.41336	2.36992	1.15267	2.96128	3.53712	7.79117	2.28056	0.6093	91.449	0.587666	1.16614	1.48363	1.39328	5.25731	0.727141	3.00637	0.726496	8.91977	1.62282	0.808288	3.45929	0.925796	132.081	2.14806	0.530629	0.717557	13.8471	4.07641	1.6328	1.5597	1.93174	0.63679
SW620 wt_2_0_M4_1	1	0.7028	1.33249	0.622986	0.620017	4.9425	0.565005	0.663309	0.765135	0.619237	20.6744	0.629356	0.977147	2.8433	1.5316	1.53731	25.5486	1.30937	1.77687	0.975746	2.01859	3.34365	4.89542	1.56347	0.914303	47.2745	0.949973	1.52694	1.55367	1.51366	3.97026	2.28526	1.74016	0.633003	6.55713	1.39768	0.861773	2.33055	1.00618	87.2535	1.60061	0.605123	1.35962	15.8853	4.18473	1.32151	1.41175	1.83372	1.28452
SW620 wt_3_0_O1_1	1	0.575339	8.51448	1.81692	0.644369	25.0994	1.69767	0.497664	0.920587	1.78069	100.534	2.7954	2.1018	12.0887	2.19399	2.2552	86.9373	3.94866	4.49069	1.63509	7.88405	8.12406	20.16	6.12373	2.95226	128.362	2.13839	2.76269	2.52915	2.21155	13.9301	1.62807	6.55719	1.60904	28.035	4.7862	1.85199	5.55288	0.808474	223.079	4.92117	2.23488	1.06095	36.0015	11.3466	3.79352	4.39538	4.692	1.25498
SW620 wt_3_0_O2_1	1	0.846976	3.01353	0.906999	0.572432	15.9039	1.02916	0.636666	0.85775	1.57608	56.9714	0.788856	1.3072	6.29815	1.49212	1.90571	84.4407	3.97212	4.36439	1.61464	6.25949	6.24137	17.2304	3.29932	1.74096	150.056	0.986848	2.70995	2.08414	2.16939	14.7997	1.51877	6.20554	1.1746	22.0335	4.2181	1.60952	4.67989	0.600685	285.891	2.83645	1.10048	1.2994	16.0646	5.72304	2.77517	2.86965	7.6902	1.28759
SW620 wt_3_0_O3_1	1	0.566849	1.44252	0.569779	0.422235	10.6693	0.739701	0.62989	1.04888	0.936472	23.5022	1.20752	0.687828	3.58812	0.852641	0.979368	32.9598	1.88947	2.4938	1.1688	4.20424	3.45626	8.3001	1.82164	1.77963	70.6639	1.31656	1.70565	1.79384	1.75098	7.98376	0.886966	2.56368	0.899384	10.3885	2.04247	1.13343	3.28242	0.86655	94.4444	1.07094	0.53729	1.22453	11.2985	3.37731	1.91168	2.0199	2.92775	1.2912
SW620 wt_3_0_O4_1	1	0.294501	1.06189	0.729722	0.596246	6.81675	0.671524	0.655816	1.1048	0.554056	11.0597	0.475482	0.871886	1.21998	0.830424	2.76119	18.4202	0.951392	1.1674	2.57016	1.60251	2.01195	2.99904	2.52252	1.61872	39.0913	1.46816	1.67634	1.01854	1.15236	2.85487	1.83025	1.86162	1.81662	4.71304	0.783593	1.03813	1.73224	0.565939	43.824	1.72617	0.636475	0.745215	7.74649	1.90373	0.756063	0.946405	1.30253	1.15063
Quality Score	Calibrated	H3N2	H3N2F1	H4N2	H3N3	H5N2	H3N3F1	H4N3	H3N4	H5N2F1	H6N2	H4N3F1	H5N3	H3N4F1	H4N4	H3N5	H7N2	H5N3F1	H6N3	H3N4F2	H4N4F1	H5N4	H3N5F1	H4N5	H4N3L1F1	H8N2	E1H4N3F1	H6N3F1	E1H5N3	H4N4F2	H5N4F1	E1H4N4	H6N4	H3N5F2	H4N5F1	H5N5	H5N3L1F1	H3N6F1	H6N3L1	H9N2	H4N4L1F1	E1H5N3F1	H7N3F1	H5N4L1	E1H6N3	H5N4F2	E1H4N4F1	H6N4F1	E1H5N4
	[M+Na	933.317	1079.37	1095.37	1136.4	1257.42	1282.45	1298.45	1339.48	1403.48	1419.48	1444.51	1460.5	1485.53	1501.53	1542.56	1581.53	1606.56	1622.55	1631.59	1647.59	1663.58	1688.61	1704.61	1717.59	1743.58	1763.63	1768.61	1779.63	1793.64	1809.64	1820.66	1825.63	1834.67	1850.67	1866.66	1879.64	1891.69	1895.64	1905.63	1920.67	1925.69	1930.67	1936.67	1941.68	1955.7	1966.71	1971.69	1982.71
SW620 F52L_1_0_K10_1	1	0.179719	0.0465029	0.0300471	0.0890199	0.000955529	0.164695	0.039909	0.131395	0.194719	0.0013754	0.15574	0.038244	0.0297391	0.0290389	0.0773854	0.000428135	0.108341	0.0190167	0.176019	0.0725417	0.000781666	0.0052325	0.0440016	0.126439	0.000382281	0.129646	0.0895577	0.0356954	0.17212	0.0236292	0.0733798	0.0532437	0.143797	0.0178957	0.0211856	0.155551	0.0231189	0.16661	0.000445011	0.138086	0.163029	0.119291	0.393755	0.0119213	0.108829	0.106191	0.0918833	0.00110792
SW620 F52L_1_0_K11_1	1	0.200804	0.039808	0.0517956	0.0720351	0.000864805	0.0892063	0.0580243	0.120925	0.160087	0.000953916	0.130183	0.0342328	0.0200858	0.0229328	0.0555349	0.000414533	0.0831591	0.0166439	0.136714	0.0484969	0.000736314	0.00286074	0.0356434	0.12499	0.000687453	0.144148	0.0573603	0.042867	0.132147	0.0142649	0.0768047	0.0365204	0.136386	0.00828412	0.0227138	0.147654	0.0133098	0.148667	0.000552822	0.138073	0.162946	0.0984876	0.395191	0.0127488	0.131853	0.0861863	0.0629924	0.000517058
SW620 F52L_1_0_K12_1	1	0.240919	0.049926	0.105082	0.166619	0.00140586	0.183939	0.107666	0.146301	0.223942	0.00166023	0.207074	0.0958156	0.0824248	0.043814	0.0997889	0.000610245	0.130254	0.0523428	0.143878	0.107823	0.00130284	0.0291359	0.0969847	0.185267	0.00076197	0.174746	0.126157	0.0584772	0.172095	0.0616713	0.135207	0.0791779	0.150687	0.0507092	0.061058	0.18074	0.0520258	0.188277	0.000604003	0.154183	0.176985	0.139473	0.391122	0.0279712	0.167344	0.134887	0.153264	0.000629416
SW620 F52L_1_0_K9_1	1	0.183165	0.0388637	0.0456288	0.041886	0.000410371	0.0668982	0.0265918	0.0743656	0.163432	0.000934781	0.111757	0.0197058	0.0150636	0.0260464	0.0411006	0.000514539	0.085455	0.0115759	0.138732	0.0416777	0.000737899	0.00122651	0.0236664	0.116608	0.000138916	0.132503	0.0500368	0.0363913	0.135906	0.00993399	0.0687613	0.028561	0.108191	0.00545164	0.016123	0.163613	0.00689156	0.15951	0.000329288	0.122704	0.148931	0.106016	0.370365	0.00963541	0.107129	0.0924735	0.0515443	0.000361835
SW620 F52L_2_0_M10_1	1	0.124424	0.0873106	0.0772064	0.0981715	0.000429689	0.190063	0.0335226	0.104237	0.238712	0.00086929	0.18406	0.0477256	0.0707518	0.038186	0.0684002	0.000405518	0.135129	0.0220526	0.174541	0.0932163	0.000935684	0.020211	0.0706682	0.171818	0.000357624	0.167358	0.0977216	0.0447744	0.151904	0.0324974	0.0833974	0.0503763	0.179817	0.0513706	0.0303541	0.137262	0.0477654	0.19212	0.000434756	0.158309	0.19179	0.146532	0.344152	0.0142976	0.187761	0.132522	0.112896	0.00106019
SW620 F52L_2_0_M9_1	1	0.0960964	0.123689	0.064846	0.0755277	0.000758202	0.160498	0.0212791	0.0874276	0.266837	0.000975567	0.215991	0.044169	0.0718469	0.0404547	0.0687934	0.000522982	0.165724	0.0265212	0.198322	0.131508	0.000961507	0.0145971	0.0819388	0.190375	0.000231325	0.171468	0.131737	0.0464075	0.189936	0.0443096	0.0820586	0.0614368	0.205753	0.0523499	0.0351951	0.174487	0.040293	0.22192	0.000414665	0.171008	0.221309	0.200762	0.326701	0.01373	0.172313	0.136456	0.116112	0.000364235
SW620 F52L_3_0_O10_1	1	0.0930039	0.0484009	0.053263	0.0982779	0.00083231	0.136418	0.0396496	0.113178	0.216084	0.000932351	0.200004	0.0467604	0.0541213	0.0412366	0.0781834	0.000298267	0.143498	0.0278806	0.214187	0.100543	0.00135601	0.00957543	0.0611589	0.171317	0.000328626	0.15663	0.111145	0.0582764	0.145751	0.0328695	0.110485	0.0453319	0.198331	0.0286889	0.0314007	0.151461	0.0292399	0.208785	0.000449537	0.146603	0.203416	0.175993	0.330127	0.0195618	0.124047	0.134804	0.118349	0.00018672
SW620 F52L_3_0_O11_1	1	0.0954759	0.0301675	0.0377685	0.0619997	0.00124415	0.071248	0.0334457	0.0820547	0.175302	0.000985119	0.159632	0.0295727	0.0241086	0.0443087	0.0500554	0.000629684	0.112917	0.0280571	0.172998	0.06476	0.00121566	0.00236152	0.0410192	0.134636	0.000157018	0.121856	0.101775	0.0444716	0.150499	0.0180773	0.084925	0.038578	0.151763	0.0109132	0.0261861	0.182603	0.010787	0.174139	0.000222236	0.141052	0.167413	0.15384	0.365724	0.0155984	0.140398	0.103314	0.0794865	0.000601968
SW620 F52L_3_0_O12_1	1	0.12983	0.0341145	0.0467225	0.086484	0.000524333	0.129541	0.0426486	0.107906	0.162216	0.00158115	0.149161	0.0487197	0.0430756	0.0298246	0.0703974	0.000946719	0.115361	0.0272159	0.145258	0.0686327	0.00106885	0.0112952	0.0487253	0.134069	0.000596353	0.133455	0.0951177	0.0355022	0.172044	0.0279715	0.0997221	0.0425945	0.131942	0.0245348	0.0253315	0.147072	0.0262123	0.182443	0.000910101	0.131386	0.167056	0.133791	0.413511	0.0152848	0.118234	0.0881637	0.107011	0.000398848
SW620 F52L_3_0_O9_1	1	0.166233	0.097131	0.0831049	0.0844465	0.000844972	0.108327	0.0519385	0.10488	0.225716	0.0010095	0.179576	0.0416692	0.0393148	0.0582273	0.0698134	0.000437992	0.128853	0.0329916	0.207324	0.0908185	0.00108299	0.00487333	0.0557317	0.172892	0.000162428	0.167602	0.105326	0.0604283	0.228289	0.0250195	0.0963514	0.0535498	0.178414	0.0161117	0.0337763	0.204217	0.0150666	0.184463	0.000224762	0.15879	0.172601	0.145236	0.345071	0.0195868	0.15659	0.130298	0.0941409	0.000266985
SW620 F52_1_0_K13_1	1	0.121916	0.0562403	0.0828401	0.134443	0.00190814	0.182998	0.0219266	0.146358	0.22878	0.000925064	0.152978	0.0537155	0.0759912	0.0280715	0.13994	0.000401777	0.133775	0.0205284	0.195571	0.0605968	0.000796084	0.0655676	0.0654127	0.216196	0.000523786	0.198931	0.115569	0.0376829	0.215281	0.0153336	0.0906248	0.028301	0.18109	0.0162329	0.0229921	0.164394	0.120681	0.206035	0.000415734	0.173457	0.175373	0.148498	0.375293	0.012233	0.165677	0.126589	0.0592211	0.000312948
SW620 F52_1_0_K14_1	1	0.248337	0.0489727	0.156744	0.175475	0.00280189	0.161518	0.0566248	0.155583	0.253262	0.00184339	0.208529	0.108965	0.0962818	0.0443442	0.157281	0.00121484	0.161852	0.0496274	0.175795	0.0820552	0.00095604	0.0731765	0.107013	0.175157	0.000416607	0.157239	0.114606	0.0579546	0.18365	0.0216885	0.128162	0.0464265	0.185318	0.0200688	0.0314974	0.164893	0.162413	0.167775	0.000444717	0.194136	0.195007	0.177063	0.375601	0.0199657	0.177261	0.118089	0.066	0.000280465
SW620 F52_1_0_K15_1	1	0.161454	0.0932968	0.087334	0.144924	0.0019144	0.143452	0.0308485	0.140075	0.211312	0.00139927	0.185065	0.0794101	0.0820818	0.0340698	0.114843	0.000947265	0.128498	0.0292135	0.133493	0.0537159	0.000994196	0.0863296	0.0709939	0.182186	0.000471373	0.179523	0.12704	0.0504379	0.183127	0.0204005	0.10989	0.0463854	0.174361	0.0229996	0.0299436	0.174376	0.135484	0.180727	0.000448163	0.172031	0.181582	0.126578	0.363261	0.0188122	0.155219	0.150947	0.0734336	0.000303034
SW620 F52_1_0_K16_1	1	0.187762	0.0871894	0.127103	0.150364	0.0018395	0.218389	0.0367355	0.200633	0.258022	0.00133481	0.165432	0.0811289	0.0907399	0.0503338	0.153169	0.00060307	0.175075	0.0325226	0.220362	0.0694851	0.00131041	0.0920178	0.0905431	0.217492	0.000167685	0.19582	0.145188	0.0633788	0.203491	0.0204861	0.107163	0.0362974	0.214498	0.0231065	0.0346278	0.201902	0.15251	0.215178	0.000346077	0.191259	0.212537	0.196927	0.30272	0.0207154	0.206025	0.166299	0.0836795	0.000518039
SW620 F52_2_0_M13_1	1	0.0925841	0.0872615	0.0743739	0.0902092	0.000975078	0.179287	0.0182972	0.13685	0.253974	0.00123338	0.15009	0.0387645	0.0601987	0.0204736	0.108589	0.000399001	0.134858	0.0188167	0.16253	0.0464952	0.00136823	0.0585868	0.0468611	0.213729	0.000674736	0.170395	0.103118	0.0300025	0.204829	0.0112333	0.0688362	0.0243964	0.189212	0.013259	0.0153222	0.159269	0.120138	0.177237	0.000761807	0.160553	0.149318	0.13425	0.355788	0.00898646	0.163938	0.110033	0.0560061	0.000560297
SW620 F52_2_0_M14_1	1	0.15121	0.12653	0.179881	0.193081	0.00695081	0.187084	0.0472603	0.192521	0.25742	0.00601363	0.267428	0.172591	0.134265	0.0877543	0.173125	0.00337603	0.184245	0.0640808	0.181543	0.10086	0.00318329	0.146819	0.133362	0.229836	0.000801421	0.217523	0.190695	0.10976	0.25051	0.0642714	0.139667	0.100699	0.214394	0.0531442	0.0767752	0.190889	0.209469	0.215253	0.000892945	0.192968	0.186896	0.198587	0.325334	0.0431387	0.171649	0.167488	0.110882	0.00102638
SW620 F52_2_0_M15_1	1	0.0873274	0.099003	0.123664	0.150819	0.00229191	0.209628	0.0334155	0.191958	0.279782	0.0015508	0.212163	0.0802576	0.0962715	0.0467029	0.163303	0.000842994	0.181782	0.0438105	0.204877	0.0722332	0.000881533	0.107701	0.0882554	0.219315	0.000383844	0.222449	0.152984	0.0649203	0.201055	0.0228773	0.0978942	0.0436026	0.234067	0.0278977	0.0361543	0.20515	0.162857	0.210017	0.000471906	0.188811	0.203244	0.210699	0.309995	0.0224833	0.181372	0.151963	0.0896704	0.000463743
SW620 F52_2_0_M16_1	1	0.103864	0.0818909	0.0834057	0.105851	0.00164824	0.161954	0.0186553	0.138786	0.198584	0.000802057	0.169808	0.0532488	0.0444166	0.0257123	0.111407	0.000299012	0.110316	0.0177037	0.189614	0.0350259	0.00103173	0.0600935	0.0489497	0.217908	0.000307767	0.144427	0.122375	0.0260754	0.152599	0.0100215	0.0566063	0.0238491	0.189321	0.00918369	0.0148871	0.165258	0.116024	0.194837	0.000680426	0.156066	0.194966	0.145621	0.361606	0.00791114	0.154631	0.103897	0.0545823	0.000694113
SW620 F52_3_0_O13_1	1	0.0891793	0.124732	0.0848606	0.0999689	0.00107232	0.202151	0.01538	0.141811	0.253736	0.00134766	0.172346	0.0435133	0.0741856	0.0269041	0.121745	0.000379891	0.137516	0.0165661	0.21206	0.0496625	0.000607255	0.0617515	0.0536572	0.219495	0.000232757	0.209521	0.122938	0.0351541	0.203379	0.00997448	0.0673436	0.0206161	0.205128	0.0111314	0.0128307	0.162029	0.116072	0.181582	0.000310834	0.166584	0.187021	0.167504	0.344781	0.00816754	0.165614	0.129685	0.0444251	0.000364262
SW620 F52_3_0_O14_1	1	0.0996654	0.107751	0.110896	0.139964	0.00109904	0.234432	0.0222874	0.160094	0.254759	0.000865961	0.185629	0.060353	0.0802888	0.0370819	0.147198	0.000400453	0.156277	0.022156	0.245209	0.0557303	0.000568233	0.0809301	0.077528	0.249245	0.000282353	0.215723	0.147344	0.0594007	0.189361	0.0138201	0.0960605	0.0266741	0.231559	0.01445	0.0235216	0.177004	0.13076	0.228153	0.00021746	0.164483	0.197425	0.186809	0.290743	0.015768	0.168812	0.157433	0.0567115	0.000208855
SW620 F52_3_0_O15_1	1	0.0808594	0.0718094	0.0687628	0.115984	0.00179255	0.188264	0.0153629	0.150931	0.233845	0.00133234	0.16316	0.0470446	0.0606234	0.0271976	0.124622	0.000676714	0.137337	0.0210146	0.193402	0.0434661	0.00105129	0.0615552	0.0540266	0.218794	0.000645801	0.167297	0.134531	0.0323396	0.20228	0.00998059	0.0609815	0.024639	0.191202	0.010715	0.0165224	0.166296	0.107504	0.190147	0.000495951	0.159382	0.174538	0.148855	0.370367	0.00894448	0.163283	0.128808	0.0492061	0.000591418
SW620 F52_3_0_O16_1	1	0.106432	0.0958998	0.0754452	0.0976611	0.00169509	0.183315	0.0150535	0.150476	0.228994	0.000816455	0.161915	0.0459533	0.0536572	0.0254857	0.140442	0.000447358	0.128614	0.0155824	0.213198	0.0418638	0.00104966	0.064572	0.0521158	0.199528	0.000324204	0.211204	0.130916	0.0382618	0.20575	0.00832852	0.068988	0.0172446	0.194736	0.00994996	0.0121089	0.180296	0.122077	0.180443	0.000416197	0.158304	0.183885	0.159354	0.316253	0.0101265	0.167903	0.12223	0.0388576	0.000328734
SW620 F59L_1_0_K17_1	1	0.139778	0.0507863	0.0537412	0.080719	0.000659523	0.114423	0.0509466	0.138284	0.21618	0.00120763	0.219825	0.0601785	0.039681	0.0611839	0.105265	0.000736262	0.163301	0.04261	0.211458	0.102659	0.00228288	0.0127085	0.112094	0.17365	0.000130483	0.15551	0.14606	0.0799013	0.21092	0.0503643	0.11167	0.113701	0.188432	0.0300347	0.0515385	0.220201	0.0247106	0.198605	0.000215668	0.19586	0.221222	0.181476	0.30693	0.0263978	0.18827	0.145013	0.133129	0.00123057
SW620 F59L_1_0_K18_1	1	0.262416	0.18126	0.17655	0.245498	0.0109038	0.246903	0.138261	0.208765	0.278403	0.0140267	0.257444	0.142634	0.115016	0.135533	0.193055	0.0108902	0.21882	0.126367	0.204117	0.163746	0.0151627	0.0636146	0.153379	0.223156	0.00333247	0.184187	0.197056	0.128238	0.215811	0.126431	0.172068	0.144367	0.227244	0.101077	0.138903	0.214665	0.0852996	0.226824	0.00355992	0.183785	0.213984	0.187432	0.312268	0.0590918	0.207552	0.166208	0.170386	0.00982644
SW620 F59L_1_0_K19_1	1	0.207779	0.0824333	0.106511	0.15355	0.00309222	0.155872	0.093579	0.160001	0.223201	0.00503179	0.21482	0.137265	0.0631845	0.0898884	0.150197	0.00305959	0.167692	0.0868617	0.187909	0.130173	0.00871578	0.0281002	0.124446	0.185064	0.00113515	0.167882	0.171263	0.104875	0.17591	0.106068	0.17671	0.142039	0.196268	0.0580909	0.11572	0.212984	0.0614143	0.190581	0.0012663	0.188142	0.193732	0.189262	0.382681	0.0451494	0.168913	0.149855	0.184047	0.00451352
SW620 F59L_1_0_K20_1	1	0.239193	0.0708863	0.167987	0.184866	0.00366361	0.192583	0.10782	0.181012	0.23989	0.0052398	0.240654	0.160443	0.0833246	0.111675	0.108699	0.00408777	0.197367	0.0851912	0.207291	0.143965	0.0102767	0.0442864	0.14686	0.196743	0.000885673	0.170802	0.181384	0.150274	0.20409	0.105312	0.171616	0.144369	0.170191	0.0900439	0.116585	0.161334	0.0704666	0.191152	0.000821507	0.190109	0.200659	0.195675	0.287818	0.058392	0.195212	0.144238	0.186812	0.00604571
SW620 F59L_2_0_M17_1	1	0.112699	0.0945318	0.0547505	0.0803118	0.00141911	0.148238	0.0299625	0.144062	0.206792	0.00123003	0.194469	0.0610289	0.0650937	0.0375509	0.0340412	0.000625807	0.144736	0.0294073	0.0793082	0.116676	0.00096493	0.0257713	0.107679	0.0947488	0.000349291	0.0755254	0.147887	0.0407298	0.217726	0.0564756	0.0693713	0.0844065	0.182517	0.0518284	0.0301037	0.193771	0.0437574	0.149833	0.00026105	0.147284	0.187039	0.146049	0.367007	0.0134273	0.166848	0.119349	0.154111	0.000416753
SW620 F59L_2_0_M18_1	1	0.152101	0.0681818	0.0548241	0.0931649	0.000441569	0.18306	0.0170587	0.165779	0.232177	0.00120356	0.18874	0.0414683	0.0593148	0.0230547	0.116305	0.000731144	0.124649	0.0134155	0.217574	0.101923	0.000726431	0.0337131	0.0701434	0.195501	0.000573578	0.189914	0.121403	0.0315488	0.255698	0.0446123	0.054162	0.059595	0.174483	0.05019	0.0166295	0.186812	0.0703144	0.212177	0.000449516	0.159072	0.164041	0.12881	0.317119	0.00956825	0.152322	0.11286	0.151028	0.000644548
SW620 F59L_2_0_M19_1	1	0.0683695	0.0733784	0.0342222	0.0654809	0.00210331	0.1212	0.0113067	0.0872609	0.221078	0.00182239	0.150636	0.0344652	0.0408881	0.019957	0.085831	0.00144815	0.099541	0.0143593	0.173749	0.0899598	0.00157104	0.0168313	0.0581273	0.198924	0.000729474	0.12258	0.110095	0.0193639	0.283726	0.0352491	0.0472302	0.0553054	0.154359	0.036725	0.0180693	0.190534	0.0302542	0.175047	0.000675281	0.165434	0.137273	0.116235	0.382874	0.00927672	0.15822	0.0983022	0.135478	0.00118815
SW620 F59L_3_0_O17_1	1	0.103034	0.0320561	0.0277104	0.0534418	0.00282069	0.0747334	0.0225537	0.108484	0.160134	0.0013461	0.134708	0.0385817	0.0183361	0.0347223	0.0653259	0.00071249	0.111848	0.0212506	0.180545	0.0571694	0.000982365	0.00392689	0.0643931	0.132675	0.000534934	0.104168	0.125491	0.0375554	0.181375	0.0295782	0.0679642	0.0659451	0.138474	0.0159029	0.0223495	0.205807	0.00862302	0.194209	0.000502196	0.152535	0.170844	0.157352	0.369064	0.00973825	0.128671	0.0848097	0.0842279	0.000753407
SW620 F59L_3_0_O18_1	1	0.108014	0.0499897	0.0463741	0.0818191	0.00109796	0.102471	0.0333948	0.117937	0.186819	0.00127353	0.170225	0.0520312	0.0317003	0.0504564	0.0790968	0.000683364	0.135596	0.0305708	0.210553	0.0842579	0.00123552	0.00757439	0.0869321	0.16939	0.000194222	0.131547	0.145844	0.0570239	0.177431	0.0402643	0.104228	0.0783964	0.182462	0.0221055	0.0357624	0.201404	0.0147083	0.201219	0.000173186	0.165336	0.213954	0.191719	0.366588	0.0183781	0.170802	0.112841	0.123286	0.000628052
SW620 F59L_3_0_O20_1	1	0.0993254	0.0449785	0.0423218	0.0789953	0.00135906	0.107997	0.0286346	0.111304	0.167896	0.00308437	0.175905	0.0527512	0.0257371	0.0366187	0.0743067	0.000945677	0.137148	0.0255598	0.166304	0.0724268	0.00191429	0.00637677	0.0672833	0.172399	0.000726434	0.122864	0.126946	0.0569974	0.185387	0.0377668	0.104749	0.0721948	0.150282	0.0232906	0.0349414	0.167568	0.0172702	0.206186	0.000558421	0.169461	0.180102	0.181787	0.354504	0.0163405	0.166063	0.0937793	0.119976	0.000705694
SW620 F59_1_0_K24_1	1	0.253027	0.0675421	0.167416	0.228909	0.08333	0.169669	0.163865	0.171119	0.262352	0.0877877	0.243143	0.241866	0.142113	0.188542	0.18082	0.0484152	0.188493	0.183105	0.180894	0.109987	0.11108	0.193249	0.197491	0.204189	0.0252991	0.168045	0.181408	0.173101	0.179205	0.0806133	0.233686	0.119276	0.162489	0.0678359	0.178975	0.20396	0.187871	0.183649	0.0126524	0.194939	0.199485	0.1928	0.216568	0.168887	0.175403	0.165415	0.143039	0.192516
SW620 F59_2_0_M21_1	1	0.388693	0.0646808	0.25105	0.165643	0.120281	0.0510157	0.0694626	0.168399	0.273045	0.118347	0.270303	0.225983	0.245612	0.217885	0.19341	0.0697252	0.275195	0.262085	0.182469	0.191387	0.139922	0.239613	0.222207	0.222829	0.0337165	0.214608	0.221677	0.241668	0.225392	0.134517	0.239583	0.224115	0.218607	0.139764	0.228203	0.216947	0.218974	0.214938	0.0220417	0.208212	0.225757	0.216954	0.206829	0.193511	0.249825	0.21941	0.212993	0.187228
SW620 F59_2_0_M22_1	1	0.219054	0.0724398	0.183372	0.222818	0.0506195	0.160645	0.174057	0.153965	0.245805	0.0313749	0.275885	0.228559	0.108866	0.175339	0.19134	0.0182924	0.169051	0.179241	0.211087	0.0886796	0.0612738	0.142916	0.167721	0.179547	0.004541	0.166846	0.182594	0.204543	0.196958	0.0514282	0.206562	0.109888	0.178472	0.0456581	0.126308	0.179124	0.19037	0.183273	0.00219904	0.169424	0.161904	0.194429	0.233349	0.104975	0.194677	0.182333	0.0985606	0.128098
SW620 F59_2_0_M23_1	1	0.210241	0.0695306	0.1737	0.217459	0.029438	0.173915	0.186616	0.156988	0.24303	0.0219954	0.249822	0.248637	0.101507	0.169149	0.192948	0.0153121	0.202297	0.200423	0.192338	0.0870881	0.0609363	0.136116	0.173471	0.206304	0.00365357	0.183087	0.206745	0.20824	0.192551	0.0484826	0.222907	0.107905	0.179494	0.0363534	0.142419	0.217156	0.179696	0.193623	0.00246539	0.19558	0.192196	0.204934	0.203756	0.126388	0.209823	0.167916	0.108046	0.121658
SW620 F59_3_0_O21_1	1	0.199553	0.076391	0.180133	0.244227	0.0109875	0.201445	0.201874	0.164935	0.198885	0.010957	0.177094	0.212219	0.0601854	0.113871	0.228555	0.00433842	0.176737	0.140605	0.18772	0.026746	0.0359726	0.089168	0.106337	0.19673	0.00098356	0.192897	0.159846	0.21732	0.16622	0.00997161	0.222825	0.0424204	0.207234	0.00932399	0.0758315	0.200498	0.16413	0.176629	0.000321834	0.187941	0.194554	0.184905	0.2531	0.0757534	0.192677	0.137115	0.0399392	0.19663
SW620 F59_3_0_O22_1	1	0.21909	0.0760468	0.169988	0.236905	0.00959448	0.180508	0.194314	0.151415	0.198606	0.00724472	0.146448	0.215672	0.0556778	0.100636	0.221468	0.00219377	0.142311	0.106965	0.205092	0.0218606	0.0194949	0.0744665	0.0747653	0.201107	0.000456406	0.187593	0.113752	0.207861	0.161643	0.0074179	0.231897	0.0261209	0.205804	0.00761053	0.05516	0.213428	0.148676	0.1886	0.000423468	0.164114	0.188143	0.184745	0.219534	0.0789858	0.200368	0.115503	0.0236904	0.188069
SW620 F59_3_0_O23_1	1	0.218784	0.0284687	0.173477	0.191628	0.00328946	0.177984	0.210109	0.147088	0.16079	0.0041836	0.147568	0.180041	0.028838	0.0967229	0.18478	0.00158344	0.111637	0.0915924	0.182486	0.0147783	0.0165695	0.0435424	0.0584696	0.161854	0.000826034	0.172064	0.11684	0.179229	0.158286	0.00445594	0.227556	0.0206975	0.204488	0.00289146	0.0478853	0.169004	0.112854	0.168101	0.000389577	0.175752	0.184669	0.184378	0.249243	0.0567054	0.153108	0.128207	0.0219814	0.187303
SW620 F59_3_0_O24_1	1	0.232305	0.108182	0.207044	0.275096	0.0729437	0.228173	0.221592	0.171032	0.259492	0.0759945	0.253262	0.263599	0.144474	0.200911	0.203772	0.0561699	0.238985	0.22911	0.201656	0.136766	0.120364	0.186996	0.201027	0.219174	0.0219454	0.214928	0.210171	0.223587	0.192575	0.0651392	0.242801	0.142525	0.228684	0.0742953	0.183219	0.210342	0.206499	0.196629	0.0136695	0.215353	0.219425	0.210262	0.219764	0.151919	0.197095	0.191753	0.134543	0.193591
SW620 NTC_1_0_K5_1	1	0.243483	0.0160407	0.0903635	0.199403	0.000279654	0.0666877	0.156932	0.146625	0.0853074	0.00142947	0.0661102	0.0969775	0.00893353	0.0746311	0.0882517	0.000237956	0.0470974	0.0387958	0.0936793	0.0176121	0.0144709	0.00262314	0.0296348	0.0851774	0.000630018	0.060137	0.0268115	0.0626103	0.0497467	0.00227839	0.19549	0.0205141	0.0972984	0.000858269	0.032303	0.101022	0.00712445	0.132032	0.000619794	0.07606	0.0678768	0.0563695	0.422262	0.0168057	0.0598238	0.0348998	0.0126823	0.127181
SW620 NTC_1_0_K6_1	1	0.237675	0.0406896	0.12389	0.222883	0.00167007	0.135932	0.205893	0.175619	0.156615	0.00125388	0.1563	0.166178	0.029767	0.142263	0.146373	0.000759865	0.103493	0.0992727	0.166522	0.0504125	0.0434702	0.0117718	0.0948191	0.11252	0.000453949	0.114265	0.0770084	0.0840275	0.111391	0.0136318	0.213238	0.0611141	0.118213	0.00750308	0.0762451	0.169589	0.0239619	0.164607	0.000839939	0.119732	0.153041	0.131649	0.402902	0.0436735	0.0985994	0.0689938	0.0531196	0.165268
SW620 NTC_1_0_K7_1	1	0.206687	0.0384032	0.107057	0.22264	0.0013395	0.117548	0.189948	0.190096	0.14438	0.00186411	0.147561	0.185643	0.0313227	0.146344	0.121548	0.000478327	0.102125	0.112627	0.145892	0.0428761	0.0504927	0.0121137	0.0776273	0.115998	0.000499771	0.120415	0.0703848	0.0918536	0.0953633	0.0173307	0.195058	0.0646375	0.155694	0.00768338	0.0737642	0.145203	0.0262305	0.147007	0.000634776	0.116867	0.157856	0.107421	0.392726	0.0344555	0.0912817	0.0866624	0.0524976	0.154423
SW620 NTC_1_0_K8_1	1	0.25115	0.040974	0.101918	0.262811	0.00138226	0.163936	0.201261	0.177112	0.119201	0.00185992	0.166422	0.1762	0.0291116	0.148062	0.153614	0.000458171	0.0979858	0.0819527	0.150487	0.0410722	0.0448972	0.012996	0.0908937	0.122716	0.000488085	0.120168	0.070762	0.103214	0.11257	0.0109448	0.231665	0.0520711	0.141811	0.00521562	0.0881675	0.15044	0.0233788	0.161065	0.000492985	0.122106	0.153322	0.109477	0.385892	0.0369048	0.101492	0.0828376	0.0380366	0.173712
SW620 NTC_2_0_M5_1	1	0.254004	0.0908046	0.265476	0.232942	0.0072108	0.179142	0.238659	0.198373	0.179595	0.00158581	0.208585	0.247298	0.0672546	0.13975	0.134916	0.00161392	0.132244	0.145586	0.16352	0.0709931	0.0528722	0.021878	0.104844	0.182307	0.000227017	0.153865	0.110207	0.143627	0.122028	0.0338206	0.225812	0.066176	0.168376	0.0142003	0.11437	0.177419	0.038486	0.190744	0.00040129	0.171232	0.183851	0.163743	0.340756	0.06608	0.145039	0.129011	0.0677226	0.202803
SW620 NTC_2_0_M6_1	1	0.240217	0.1561	0.261719	0.273816	0.0250638	0.219223	0.257023	0.222168	0.259867	0.00770146	0.253696	0.245704	0.119867	0.237916	0.156696	0.00926421	0.174733	0.168697	0.198702	0.133695	0.112918	0.0558132	0.156961	0.213406	0.00112943	0.203579	0.170929	0.180292	0.193232	0.0578059	0.242344	0.127794	0.168528	0.0440795	0.200684	0.196718	0.0978098	0.207798	0.000988359	0.202211	0.218442	0.201852	0.309963	0.0992934	0.189831	0.147994	0.140284	0.223237
SW620 NTC_2_0_M7_1	1	0.229308	0.0548867	0.146514	0.214584	0.00168777	0.130677	0.225993	0.184913	0.141388	0.000652936	0.168158	0.153544	0.028959	0.170074	0.154257	0.000531013	0.0966075	0.0801217	0.165427	0.0420974	0.0309311	0.00588385	0.0601177	0.142005	0.000513129	0.113108	0.0577569	0.134483	0.0978157	0.00725946	0.217774	0.0354533	0.136153	0.00299904	0.0665001	0.144059	0.0137803	0.17352	0.000648239	0.127602	0.126289	0.118325	0.329973	0.0339973	0.087456	0.0848234	0.0334394	0.168992
SW620 NTC_2_0_M8_1	1	0.240198	0.057302	0.146053	0.238685	0.00297996	0.17336	0.190301	0.158369	0.18385	0.00172824	0.172514	0.199359	0.0356769	0.141334	0.137656	0.000728393	0.0926601	0.0850996	0.159301	0.0472286	0.0377917	0.0116387	0.091731	0.126877	0.00154446	0.11461	0.079438	0.0972603	0.127266	0.0111911	0.199905	0.0569874	0.137234	0.00802059	0.0715163	0.139817	0.0271051	0.173708	0.00118481	0.126029	0.144781	0.103082	0.392025	0.0314879	0.0986772	0.0707894	0.0464757	0.0971011
SW620 NTC_3_0_O6_1	1	0.272779	0.0568823	0.127639	0.283403	0.00222419	0.161923	0.264058	0.214105	0.151875	0.00100997	0.183822	0.20028	0.0418334	0.170188	0.161783	0.000497764	0.123741	0.0956444	0.202408	0.0541532	0.0487442	0.0115293	0.0943061	0.14623	0.000334664	0.139154	0.0869925	0.122492	0.124604	0.0141793	0.232997	0.0500628	0.172095	0.00687474	0.0865378	0.169164	0.0243371	0.177018	0.000336756	0.138506	0.170633	0.164892	0.366455	0.0497959	0.125236	0.108559	0.0499543	0.199434
SW620 NTC_3_0_O7_1	1	0.292197	0.0482887	0.148272	0.270713	0.0016766	0.116904	0.285383	0.227028	0.142923	0.000782132	0.150251	0.167234	0.0298894	0.187866	0.159637	0.000424298	0.103235	0.0771282	0.190691	0.0422629	0.0395235	0.00762872	0.0699054	0.133986	0.000310132	0.114751	0.0655235	0.110944	0.109605	0.00756817	0.213825	0.0437551	0.162198	0.00324147	0.0647404	0.145456	0.014962	0.164688	0.000339378	0.118808	0.145764	0.14149	0.354599	0.0348436	0.0932717	0.0942474	0.0319684	0.15934
SW620 NTC_3_0_O8_1	1	0.266365	0.0263673	0.0938849	0.256086	0.00130714	0.123481	0.255444	0.211729	0.112089	0.00143569	0.162168	0.187396	0.0279821	0.171241	0.159908	0.000421789	0.112848	0.0909388	0.171073	0.044957	0.0422603	0.0110089	0.0821037	0.116746	0.000627911	0.105855	0.078502	0.0978836	0.106507	0.0106599	0.224193	0.0525552	0.154107	0.00556079	0.0821526	0.146418	0.0194607	0.160125	0.000599843	0.117437	0.161849	0.151266	0.391051	0.0363265	0.104704	0.088255	0.048034	0.175326
SW620 wt_1_0_K1_1	1	0.262637	0.0223416	0.0793888	0.195985	0.000466577	0.0866689	0.24141	0.179378	0.0903112	0.000569879	0.104817	0.123156	0.013161	0.111461	0.113777	0.000129875	0.0663144	0.0487444	0.133648	0.0212298	0.0200881	0.00327137	0.0405722	0.0788731	0.000175047	0.0787386	0.0406753	0.0881789	0.077151	0.00372383	0.181806	0.0253448	0.123696	0.00129716	0.043326	0.11135	0.00719019	0.123755	0.000314671	0.0965425	0.102918	0.101978	0.36009	0.0202059	0.0711433	0.0601453	0.0178033	0.140521
SW620 wt_1_0_K2_1	1	0.258586	0.0537401	0.142182	0.226035	0.00278646	0.128345	0.18451	0.163279	0.152725	0.000941905	0.136681	0.170468	0.0283537	0.119462	0.147362	0.000414136	0.0819511	0.0652362	0.127384	0.0300381	0.028505	0.0090821	0.0548251	0.101581	0.000538854	0.0967566	0.0597671	0.0768902	0.102563	0.00743218	0.213857	0.0355381	0.106477	0.0033009	0.0593099	0.129087	0.0151143	0.152681	0.000890966	0.111065	0.121149	0.096742	0.390751	0.0295465	0.0663434	0.0715003	0.0292969	0.149198
SW620 wt_1_0_K3_1	1	0.262494	0.0480198	0.168569	0.24501	0.00219022	0.133631	0.204708	0.151082	0.124308	0.00100126	0.129181	0.152382	0.0228963	0.117373	0.117513	0.000340196	0.0712641	0.0668334	0.142793	0.0290355	0.0290385	0.006246	0.0506104	0.113004	0.000317899	0.110993	0.0500919	0.0956276	0.0970254	0.00515679	0.217865	0.0324177	0.134609	0.0027174	0.0551275	0.132298	0.0133293	0.14232	0.00041225	0.110739	0.146199	0.113145	0.381216	0.0275525	0.0904088	0.0651544	0.0246998	0.173227
SW620 wt_1_0_K4_1	1	0.225267	0.0393626	0.0905924	0.224912	0.00130628	0.170614	0.206191	0.153929	0.133844	0.000794177	0.178899	0.17289	0.0336727	0.156557	0.160468	0.00033763	0.105056	0.0808485	0.138721	0.0338604	0.0395186	0.0158808	0.086262	0.117198	0.000429815	0.105855	0.0629771	0.114986	0.12231	0.0120445	0.230438	0.0479361	0.150921	0.00480405	0.0699742	0.159565	0.0224274	0.164142	0.000549709	0.125901	0.149926	0.153725	0.384995	0.0361929	0.119013	0.0810565	0.0381608	0.17574
SW620 wt_2_0_M1_1	1	0.278952	0.0446727	0.147699	0.21355	0.00123376	0.112991	0.203982	0.171945	0.155445	0.00110074	0.150529	0.164977	0.0336723	0.131932	0.133678	0.000490616	0.0913922	0.0718208	0.140483	0.041592	0.0382588	0.00892457	0.0662875	0.117791	0.00040144	0.11486	0.0565356	0.0944497	0.110276	0.0100055	0.198761	0.0442931	0.165004	0.00485386	0.0616221	0.13257	0.0148784	0.151412	0.00055279	0.105095	0.136557	0.104377	0.386572	0.0298941	0.0914001	0.0920126	0.0352759	0.163849
SW620 wt_2_0_M2_1	1	0.229665	0.17868	0.222826	0.289272	0.0515179	0.215612	0.21979	0.227217	0.282732	0.0123053	0.230266	0.269701	0.17215	0.163912	0.17982	0.0191514	0.171861	0.18066	0.20462	0.149843	0.13545	0.100876	0.215833	0.206351	0.00315022	0.209832	0.175713	0.18475	0.166626	0.133216	0.255661	0.164602	0.190585	0.0868723	0.194951	0.195521	0.134417	0.212774	0.00215983	0.204825	0.195069	0.199137	0.277458	0.156015	0.177362	0.182802	0.186942	0.201999
SW620 wt_2_0_M3_1	1	0.277864	0.0816417	0.196299	0.237134	0.00452541	0.146916	0.22531	0.195429	0.217299	0.000926511	0.226336	0.271771	0.0617769	0.167695	0.0852196	0.000972971	0.130278	0.0991366	0.160728	0.0667257	0.0605798	0.0194174	0.0880414	0.176383	0.000679407	0.184651	0.0779796	0.133163	0.122598	0.0216179	0.209845	0.0640894	0.180447	0.0104701	0.0893094	0.152503	0.0320056	0.159236	0.000412002	0.12607	0.182716	0.132834	0.34775	0.0447403	0.116826	0.10631	0.0572517	0.16497
SW620 wt_2_0_M4_1	1	0.268718	0.110876	0.165839	0.241138	0.00938597	0.200037	0.178411	0.203357	0.220515	0.00147596	0.199896	0.226649	0.0649881	0.1311	0.136556	0.00119443	0.133911	0.122059	0.17979	0.077853	0.0508955	0.0355921	0.115216	0.164858	0.000416146	0.149711	0.0933696	0.125831	0.11113	0.0348727	0.227622	0.0816401	0.176914	0.0188922	0.120026	0.163774	0.0583129	0.164419	0.000655729	0.124666	0.175516	0.137858	0.358091	0.0548913	0.119036	0.11567	0.0728248	0.150057
SW620 wt_3_0_O1_1	1	0.263554	0.0162394	0.0809404	0.210552	0.000872356	0.0922053	0.256367	0.191624	0.10002	0.00116699	0.122534	0.130348	0.0119653	0.129289	0.116083	0.000337766	0.0706284	0.0563404	0.13283	0.0221423	0.0213588	0.00340561	0.0396032	0.0850227	0.000351581	0.0849189	0.0554318	0.0817922	0.0832325	0.00455194	0.195046	0.0301491	0.133557	0.00156214	0.0466925	0.112076	0.0090733	0.164646	0.000548843	0.105252	0.114294	0.116849	0.380586	0.0224707	0.0832936	0.0618491	0.0249758	0.155136
SW620 wt_3_0_O2_1	1	0.277936	0.0464383	0.128715	0.204699	0.00153595	0.140122	0.225292	0.186631	0.126057	0.000758152	0.158059	0.15927	0.0225627	0.146512	0.133083	0.000246676	0.0808381	0.054868	0.137071	0.0286119	0.022538	0.00590325	0.0496219	0.108125	0.00027461	0.114058	0.0446592	0.123287	0.0996107	0.00540731	0.177708	0.0267113	0.149128	0.00248786	0.048193	0.12139	0.0125107	0.153172	0.000450386	0.124464	0.128943	0.125494	0.326354	0.0305731	0.0859507	0.0788167	0.022892	0.152947
SW620 wt_3_0_O3_1	1	0.256308	0.106788	0.221243	0.291278	0.00683028	0.19779	0.26746	0.21773	0.196255	0.00193396	0.180672	0.220744	0.0539102	0.20132	0.190207	0.00174722	0.123152	0.109335	0.196173	0.0632945	0.0668861	0.0236233	0.109011	0.159048	0.000820347	0.133037	0.107173	0.128619	0.136804	0.0233582	0.219629	0.0770033	0.164417	0.0136806	0.102458	0.182441	0.0432924	0.193683	0.000746563	0.138876	0.17243	0.150359	0.331948	0.0619369	0.128125	0.12278	0.0686244	0.182938
SW620 wt_3_0_O4_1	1	0.26994	0.123631	0.175784	0.292766	0.016213	0.185031	0.198081	0.183241	0.269217	0.00466328	0.258018	0.246566	0.155588	0.191289	0.0613427	0.00460676	0.190257	0.19877	0.116725	0.154082	0.117769	0.0785239	0.108854	0.153773	0.000737751	0.150348	0.153226	0.187829	0.170234	0.0820915	0.243856	0.116553	0.113422	0.0459976	0.17707	0.168976	0.101799	0.193497	0.000733296	0.150572	0.198007	0.178539	0.284341	0.119404	0.18339	0.161257	0.132589	0.210822
		0.195868	0.071229	0.119918	0.173397	0.00933317	0.154649	0.124196	0.159009	0.200951	0.00750849	0.182701	0.130853	0.0627679	0.0982456	0.128477	0.00477037	0.134729	0.0748438	0.175188	0.0726528	0.0282965	0.0457948	0.0891867	0.166687	0.00196986	0.152511	0.116057	0.0967429	0.163121	0.0330628	0.156751	0.0644312	0.170489	0.0264229	0.0678437	0.170934	0.072025	0.181804	0.00140712	0.1544	0.174185	0.154444	0.338337	0.0428184	0.146975	0.119208	0.0838282	0.0841335
PPM Error of main isotope	Calibrated	H3N2	H3N2F1	H4N2	H3N3	H5N2	H3N3F1	H4N3	H3N4	H5N2F1	H6N2	H4N3F1	H5N3	H3N4F1	H4N4	H3N5	H7N2	H5N3F1	H6N3	H3N4F2	H4N4F1	H5N4	H3N5F1	H4N5	H4N3L1F1	H8N2	E1H4N3F1	H6N3F1	E1H5N3	H4N4F2	H5N4F1	E1H4N4	H6N4	H3N5F2	H4N5F1	H5N5	H5N3L1F1	H3N6F1	H6N3L1	H9N2	H4N4L1F1	E1H5N3F1	H7N3F1	H5N4L1	E1H6N3	H5N4F2	E1H4N4F1	H6N4F1	E1H5N4
	[M+Na	933.317	1079.37	1095.37	1136.4	1257.42	1282.45	1298.45	1339.48	1403.48	1419.48	1444.51	1460.5	1485.53	1501.53	1542.56	1581.53	1606.56	1622.55	1631.59	1647.59	1663.58	1688.61	1704.61	1717.59	1743.58	1763.63	1768.61	1779.63	1793.64	1809.64	1820.66	1825.63	1834.67	1850.67	1866.66	1879.64	1891.69	1895.64	1905.63	1920.67	1925.69	1930.67	1936.67	1941.68	1955.7	1966.71	1971.69	1982.71
SW620 F52L_1_0_K10_1	1	10.3942	2.52007	5.6532	1.72502	2.24633	-5.38386	2.81894	-6.43117	-4.81934	-0.441231	-9.02863	-0.213149	-2.69009	-7.38864	-3.08502	-1.52892	-12.655	-3.69887	-12.3553	-0.599836	-1.17054	-4.28958	-4.50065	-21.7216	0.0853695	-1.51873	-15.925	10.1931	-3.46375	-4.39166	-5.46148	-6.10938	24.3129	-2.11887	-3.71144	-24.1631	-3.04224	3.21882	1.15105	252.797	24.088	-7.39499	7.31703	9.2953	14.1796	-5.47482	-7.19873	2.08115
SW620 F52L_1_0_K11_1	1	8.18856	7.71303	7.00224	3.36653	3.25207	-3.87969	-1.06582	-12.0782	-5.06665	-0.186067	-10.702	-3.38769	-3.79509	-5.79111	-7.28086	-1.50825	-10.6653	-2.59985	-18.2352	-6.31488	-3.21794	-4.31013	-3.14935	-18.6049	-0.999296	-16.6392	-16.4006	9.91571	-4.33378	-3.19015	-1.53087	-3.37957	8.12082	-2.54436	-2.14448	-22.4759	-4.21266	17.3798	0.00109652	-17.1308	-26.4451	-17.8013	-1.38887	6.97068	2.97083	-5.3566	-2.54944	0.321203
SW620 F52L_1_0_K12_1	1	-298.297	-312.576	-5.58538	-2.35105	-0.130377	-365.465	0.109555	-363.62	-311.487	-1.17234	-25.3588	-0.0153621	-6.25467	-1.81472	1.14626	0.261544	-12.0299	-0.608172	-296.129	-13.9837	-1.643	-1.91762	2.42811	-105.014	1.81272	-9.66162	-15.8911	15.2296	-4.58405	0.316818	-8.75104	1.19572	45.3805	0.363916	-1.25023	0.207014	0.735344	-10.353	3.84331	-206.937	220.503	-11.8469	1.35501	15.2413	0.732994	-9.99941	-5.88573	3.82341
SW620 F52L_1_0_K9_1	1	-3.24335	0.502452	2.14139	-1.94787	0.714232	-2.98669	0.69486	-2.99551	-6.51995	0.0296487	-8.39819	-0.157037	-4.37412	-6.84143	-3.48609	-0.49441	-10.7043	-0.777841	-10.4483	1.0163	-1.13128	-1.94829	-4.80389	-9.5562	0.350685	-5.76764	-13.2963	6.02281	-4.28643	-1.56087	1.16867	-0.63584	25.082	-1.87489	-4.49857	-30.1876	-1.36099	10.5302	0.752485	4.25687	-3.84274	-15.3181	4.37791	6.37295	-6.1259	-1.95108	0.830687	2.0434
SW620 F52L_2_0_M10_1	1	28.9984	-289.784	13.9352	11.6538	6.33716	0.861434	0.300656	-9.06112	-176.07	-0.288382	-13.2844	-3.34291	-4.73031	-9.72596	-9.78278	-3.11892	-25.2444	-4.95414	-299.323	-1.30453	-4.93835	-5.74212	-7.11333	-28.3447	-3.0357	-20.419	-17.3679	-1.5569	-21.1158	-7.34647	-5.23405	-9.53549	216.312	-8.06814	-5.91398	-33.459	-2.53562	-4.93226	-1.32915	-216.006	10.2663	-21.1594	2.56259	1.62831	216.795	-3.0937	-1.29088	-1.24841
SW620 F52L_2_0_M9_1	1	12.1321	-303.38	6.10464	6.23815	2.01039	-4.12943	1.02404	-6.05599	-8.69959	-0.9361	-14.2323	-1.38753	-3.2008	-5.96157	-2.35281	-1.44216	-3.52581	-2.97311	-5.01736	-3.37466	-3.37381	-3.57692	-3.78567	-23.2647	-0.789945	-11.6578	-13.4631	1.76435	-13.5107	-1.46558	-4.13362	-7.40714	21.4533	-4.40101	-2.83607	-28.393	-2.1296	-16.2735	0.532705	253.717	-3.95	-14.4278	-1.18123	4.80047	-3.15964	-6.91613	-0.748178	1.17515
SW620 F52L_3_0_O10_1	1	-4.16595	-3.10264	0.584564	1.20387	0.588824	-5.01732	-3.41979	-10.2487	-4.9791	-0.256883	-1.86967	-1.51157	-0.349131	-5.37662	-6.93605	0.0140036	1.97264	-0.678276	-6.81669	-2.98102	-0.751208	-3.19847	0.0199427	-20.5736	1.32857	1.34562	-11.8521	11.0436	4.29411	-4.7143	1.75222	-6.40298	16.1714	-0.764452	-1.272	-36.2003	-1.24665	18.3144	1.92324	-17.4681	-32.1413	11.819	1.55153	7.02068	2.97837	5.91796	-9.48777	1.75723
SW620 F52L_3_0_O11_1	1	11.4351	5.17561	3.91185	2.56269	2.37016	-4.47753	-0.0231654	-4.00595	-3.13032	-0.127412	-10.6961	-1.17846	-3.54371	-5.15071	-3.51617	-0.957035	-9.64086	-3.06971	-6.876	-5.77192	-2.23366	-3.56449	-4.16022	-6.00907	-0.190773	-8.29971	-12.5693	5.65946	-5.27703	-2.42825	-4.48241	-3.04349	13.6851	-1.11798	-1.65173	-11.8442	-2.99906	16.4012	0.683191	-12.4716	-2.95052	-14.769	1.45241	7.69188	1.4211	-7.47964	-2.19732	0.706811
SW620 F52L_3_0_O12_1	1	6.80841	0.22874	6.90021	1.22375	1.75245	-11.8922	-2.91771	-15.6479	-10.7101	-0.157551	-13.8008	0.271517	-2.83633	-8.37022	-5.28854	-2.18262	-12.3623	-1.81655	-2.03985	-10.0323	-2.60032	-3.41089	-2.48263	-6.65362	-0.104978	-4.05598	-18.8602	13.4012	-8.02946	-0.35858	0.223375	-7.37355	20.4646	-0.167667	-2.77802	-23.8156	-0.648506	13.2984	1.4826	-12.2901	-10.061	-6.56687	1.18004	9.63942	-9.26469	-6.57336	-4.87666	1.44434
SW620 F52L_3_0_O9_1	1	15.4586	3.99081	5.03952	8.22044	3.10024	-3.20179	1.28173	-1.97172	-3.19363	0.540497	-9.32024	-2.42075	-3.46911	-3.74007	-3.91771	-1.57194	-8.76467	-1.47437	4.84782	-3.55511	-2.34289	-3.00004	-5.25361	-14.3421	-1.00004	-4.84813	-13.4611	8.04308	-0.702794	-3.22603	0.614172	-3.83918	19.3295	-1.73756	-2.76458	-26.1399	-2.60783	12.893	0.178439	4.16114	-6.86165	-7.83725	-4.07782	5.88669	-4.02428	-5.22981	-6.27638	0.0470153
SW620 F52_1_0_K13_1	1	5.04306	-309.328	2.77548	-0.200144	1.59251	-1.60257	0.433372	-5.74811	-3.5496	-0.57991	-17.2431	-3.04199	-6.14801	-6.11449	-1.21941	-1.06087	-7.84288	-3.06109	6.79759	-6.47298	-1.88196	-4.49465	-3.43939	-26.668	-0.235929	-9.0858	-21.592	5.26852	-7.36685	-1.40642	1.76338	-3.22125	25.0636	-0.952484	-1.06355	-29.8556	-9.28798	14.0829	1.46665	-229.638	-13.9888	-17.6888	12.9345	6.41303	3.78334	-12.8132	-2.35897	0.96627
SW620 F52_1_0_K14_1	1	-292.286	-300.781	4.80422	0.547711	1.94565	381.622	0.1311	-348.349	-146.485	-0.0741518	-12.8417	-6.70588	-8.54469	-6.82766	2.19397	-2.06325	-9.11901	-0.302164	-25.7314	-7.96857	-3.39787	-6.06244	-7.49473	-29.9191	-0.844487	-109.354	-20.858	3.6055	-251.569	-3.64144	-0.483354	-6.53752	-216.792	-0.56851	-2.7523	-226.049	-21.7956	-208.095	0.206425	204.212	-121.37	-10.9978	2.67499	7.11116	-9.40666	-2.31318	-2.97593	0.134028
SW620 F52_1_0_K15_1	1	19.1351	-290.274	5.31715	4.82546	3.91432	-357.46	-0.278103	-14.4286	-151.953	-0.518938	-10.5206	-2.03511	-5.90065	-5.39628	286.762	-2.83018	-18.1268	-6.51645	1.39132	-9.12482	-4.92485	-10.123	-10.1593	-9.33325	-3.56517	-3.77775	-22.2795	1.3133	-15.6564	-8.07446	-0.0576644	-1.34426	-231.115	-6.92768	-4.41139	-24.311	-3.36799	-258.27	-2.30813	-251.658	-234.627	-18.3531	0.836601	3.5382	-21.1517	-11.7472	-1.46682	-1.99763
SW620 F52_1_0_K16_1	1	11.5151	-296.098	6.75931	-5.23422	1.40401	-10.0947	0.140293	-332.525	2.43128	-0.851123	-5.51853	-4.17859	-6.0929	-4.57294	-8.59291	-0.477903	-24.4405	-2.98146	-45.1485	-5.33558	-1.38094	-5.25798	-5.57475	-158.483	-0.682266	-18.253	-10.8008	5.37137	-7.3436	-0.911092	-3.59039	-3.31097	-242.55	-1.57489	-1.71516	-18.2937	-7.50065	-6.34413	0.67523	248.676	-1.03405	-13.5639	11.0655	4.53836	-7.52592	12.8961	-0.178183	0.483876
SW620 F52_2_0_M13_1	1	12.9967	10.709	5.85202	7.95793	3.11577	-0.393267	0.747524	-10.2524	3.92251	-0.791574	-4.83857	-2.27705	-3.60238	-7.14461	3.01642	-2.28526	-9.03892	-1.59972	12.8282	-4.77558	-3.9081	-3.3178	-3.99736	-45.1451	-1.30414	-10.8929	-17.9816	3.62742	-11.0897	-5.15935	-1.34672	-3.70184	31.4625	-4.49102	-5.08442	-16.4495	-4.60007	-6.50693	-0.455346	23.503	-5.59548	-22.2688	5.10961	4.57575	-11.4195	-9.73333	-5.38629	0.381267
SW620 F52_2_0_M14_1	1	30.8183	-291.983	11.8832	4.80286	7.28456	377.562	5.08648	-11.4939	-153.909	-1.06175	-18.5329	-0.0301198	1.3768	-4.43401	285.363	-4.65771	-22.5992	-6.87829	-20.8497	-17.328	-7.05384	-24.7255	-13.3615	-43.3999	-6.44478	-28.494	-30.6749	2.64178	6.66869	-10.6485	-6.42569	-11.8574	1.66048	-12.2578	-10.8069	-18.4444	-224.477	192.214	-5.08352	48.0266	3.85642	-81.5176	41.8616	-1.01993	11.748	1.82715	-0.340096	-4.81437
SW620 F52_2_0_M15_1	1	-3.18794	-3.58675	-1.42016	0.475296	0.0755323	-8.71005	-0.994205	-11.0286	-9.94428	-0.645802	0.433283	-2.08848	-4.97766	-5.20864	-5.32611	-0.205679	-4.6428	-1.63597	3.48499	-3.20724	0.330627	-6.23512	-1.69697	-18.1508	1.56547	-1.69768	-13.0971	5.10335	-15.0384	-0.373772	-0.88882	-1.06338	41.4305	2.31673	0.624259	-32.2111	-0.382876	-16.429	2.73242	7.14691	-9.62982	-12.9019	8.27364	8.72293	6.62997	0.697043	-0.0102105	2.8331
SW620 F52_2_0_M16_1	1	18.221	8.21878	10.7417	8.86352	3.30868	-9.45534	2.75534	-9.35749	0.89847	-0.523058	-8.87544	-6.26469	-0.503033	-6.90539	13.098	-2.67963	-8.69629	-2.90965	1.82832	-5.09426	-3.83137	-3.78778	-5.29673	-134.393	-1.67009	-2.99435	-9.08054	4.23058	-12.7125	-3.62088	-1.46238	-2.76433	9.16923	-3.70989	-1.24532	-20.8795	-13.1749	-12.0039	-0.289614	60.5271	-0.595884	-22.8164	3.0616	5.48951	-11.4953	-2.94386	-4.57665	0.170554
SW620 F52_3_0_O13_1	1	15.6061	11.9896	11.1111	7.16192	3.84641	-5.64045	1.54588	-3.71143	0.706466	-0.453127	-8.56406	-2.47571	-6.32178	-5.06193	-2.19295	-2.07175	-12.4263	-4.05098	-8.75506	-6.22874	-3.37375	-5.92613	-4.20132	-22.9976	-1.4082	-7.62689	-10.8067	2.53239	-1.42549	-4.5769	-2.37804	-3.66793	7.83305	-3.85731	-2.86951	-23.1869	-5.26167	11.103	-0.638574	-7.24624	-5.78016	-8.27895	4.08198	4.40915	-5.87132	-2.40121	-0.598495	-0.180389
SW620 F52_3_0_O14_1	1	9.9684	7.35965	4.95825	2.46989	2.23506	-7.79708	-0.428698	-5.39026	-0.625761	-0.496199	-4.43443	-1.76539	-2.35221	-4.52989	-4.86313	-2.17184	-12.7607	-2.66489	-43.2405	-6.345	-2.02543	-5.78202	-1.45463	-26.69	-0.383122	-10.4223	-13.6906	0.963723	-2.43385	-1.83204	-1.26972	-2.02442	21.5737	-1.73487	-1.78125	-18.7739	-4.31466	-252.957	0.854887	-7.34272	-8.23546	-16.2149	1.98582	3.98211	-6.52805	-1.36391	2.28207	0.696156
SW620 F52_3_0_O15_1	1	16.8174	8.80499	7.6987	4.99731	3.50408	-3.01179	2.00287	-5.5733	-7.3811	-0.411016	-10.9632	-2.26759	-5.45563	-6.1754	-2.67178	-2.55864	-18.3823	-4.32386	0.0954513	-5.05504	-2.61445	-7.70813	-4.27264	-30.9181	-1.59702	-4.49493	-14.8068	1.75327	-1.68904	-2.69602	-1.5988	-4.50845	22.2749	-3.1485	-1.65086	-26.1882	-5.67119	-2.0929	-0.565495	0.323358	-15.3652	-15.8711	1.58387	4.41836	-11.2915	-2.43869	-1.14196	-0.254873
SW620 F52_3_0_O16_1	1	9.76313	5.66122	2.90047	-1.06086	2.55764	-11.3647	0.518044	-6.02846	-9.04989	-0.616373	-5.96587	-1.97849	-5.09337	-4.82945	-10.2248	-1.69574	-12.6532	-2.19578	-6.02766	-7.01904	-2.02829	-6.97886	-4.94958	-16.0105	-1.08538	-21.0907	-13.8743	2.3052	-1.58038	-3.14876	-4.71275	-4.9417	32.3445	-0.984102	-2.11839	-26.3089	-2.12507	17.4209	-0.0383013	-2.54846	-28.1337	-9.64835	-0.432851	5.54083	2.94087	-0.339063	-0.505879	0.214164
SW620 F59L_1_0_K17_1	1	-1.61553	0.662248	2.15292	1.02675	0.573408	-5.55419	-1.24977	-4.43455	-5.72645	-0.674934	-12.6264	-1.16281	-2.33176	-2.98752	-2.62863	0.0162943	-9.19144	-0.898376	1.98838	-4.94258	-1.52957	-1.3535	-6.56504	-9.09949	0.588614	-2.43451	-9.50479	2.66144	-9.99574	-2.98724	-0.365851	-1.09038	9.77046	-2.56005	0.425951	-29.449	-0.753754	24.3945	1.27299	5.61467	-10.1623	-13.4511	4.21314	8.12913	2.95173	-0.505505	0.247988	1.55737
SW620 F59L_1_0_K18_1	1	342.666	5.04929	9.20169	8.987	4.88274	-8.81141	4.21333	-16.3969	-6.80038	-0.527067	-15.6261	-1.11373	-4.65942	-0.124656	-10.7181	-3.74588	-24.8897	-10.1369	-3.35879	2.15278	-6.29137	-5.64149	-14.0339	63.9128	-3.01951	277.797	-23.1487	7.8723	0.998834	-1.80091	-2.3845	-15.8122	14.0435	-11.4557	-11.9687	-29.5287	0.669047	8.94879	-3.40218	4.54612	70.8667	-19.2477	24.9717	7.98637	22.1836	-12.3662	-17.2565	-4.31609
SW620 F59L_1_0_K19_1	1	2.61028	-289.862	-1.78746	4.57931	1.89537	-5.93598	2.14499	-19.862	-173.207	-0.791536	335.629	-0.175458	-3.32653	-4.06939	-3.30373	0.294011	-35.5826	3.31841	3.70301	-5.70183	-4.73747	-5.77355	-6.52325	279.596	-0.802229	-242.406	-30.5495	9.26555	-30.514	-5.24401	-10.18	-11.8437	-224.861	-2.93779	-4.23484	-31.5321	-4.46503	-204.108	0.0598597	37.3221	148.111	183.778	8.75889	6.18655	-26.3128	-13.7863	1.0911	-0.127139
SW620 F59L_1_0_K20_1	1	-284.914	-290.639	16.104	11.2928	4.21959	-340.874	1.72673	-334.817	-180.729	-0.133263	285.963	-2.90151	-6.90372	1.36601	286.991	-2.6617	0.060851	-9.76888	-296.986	-7.31579	-4.55283	-5.00121	-9.09242	278.734	-2.20117	-1.23948	-14.8478	1.11285	-266.51	-6.17008	-264.647	-14.2699	-250.91	-3.59243	-4.77358	-201.287	-6.86325	-250.913	-1.74042	236.091	2.12596	-209.479	10.7704	4.73706	11.0054	-9.62897	-52.4243	-2.63274
SW620 F59L_2_0_M17_1	1	0.166681	-1.3702	0.844432	0.986614	-0.038452	-7.51171	-1.49877	-11.145	-266.922	0.182432	-18.8096	-1.38317	-3.57478	-4.14592	296.738	-0.131861	-8.65088	-0.574751	-293.991	-2.45798	-1.12962	-3.24063	-1.62655	282.285	0.462755	-275.242	-5.15775	4.30212	-3.37445	-1.83025	-1.78975	-2.02212	8.35171	0.228425	-0.960975	-29.3021	-0.594894	-221.137	1.52174	237.426	243.532	-13.904	10.8303	5.78218	0.298119	0.286474	3.94527	0.900598
SW620 F59L_2_0_M18_1	1	-6.96187	-317.98	-1.78683	-0.77609	-0.350058	-6.25426	-2.62599	-4.26592	-10.9568	-0.413839	-3.70256	-2.86386	-1.42783	-5.66766	-4.26317	0.208466	-23.9931	-0.123204	-26.7525	-8.37043	-0.309942	-4.76543	-2.24759	-19.216	0.875189	-1.48556	-18.6712	5.71726	-22.1045	0.486039	-2.79471	-1.43458	32.5361	-2.8948	0.521395	-2.25923	1.2796	6.49861	2.23667	-21.3841	-11.5598	-16.114	2.01625	5.92741	5.1973	-10.062	16.2318	2.62996
SW620 F59L_2_0_M19_1	1	4.48566	-1.71645	0.540142	-0.863824	0.951722	-10.5739	-0.878863	-10.3386	6.371	0.142945	-16.3671	-3.07245	-4.81491	-4.87224	-3.96033	-0.776294	-22.0719	-2.66643	2.88577	-2.33489	-1.69794	-4.62438	-3.55101	-8.43722	-0.481391	-3.50432	-22.5596	4.80693	-12.2086	-3.60885	1.65898	-7.65418	23.3479	3.58871	-0.789	-22.8357	-1.97207	10.7839	1.05657	17.0495	0.23614	-22.6696	1.4771	6.35321	-4.75401	-4.1846	-3.99084	1.27038
SW620 F59L_3_0_O17_1	1	2.84068	3.606	0.204259	3.21944	1.97614	-2.76457	0.0107958	-1.96728	-0.68534	-1.15973	-11.1898	-1.68936	-2.89967	-5.20701	-3.77101	-1.43038	-12.0638	-2.58284	-1.12288	-2.54187	-1.4261	-2.93184	-5.50554	-10.0607	0.0288106	-4.39518	-10.923	5.61795	-8.09552	-3.18953	1.58865	-5.5284	3.24861	-0.108359	-1.79991	-16.7194	-1.31638	-5.80783	1.26078	0.577903	-10.4006	-18.4183	5.24255	5.70056	1.58969	-0.384031	2.87775	0.744924
SW620 F59L_3_0_O18_1	1	1.68685	-1.48267	1.87122	-1.60658	0.687707	-3.03104	-1.55774	-5.4949	-2.48359	-0.852139	-4.03552	-1.96198	-1.82219	-3.48989	-2.01175	-0.926089	-12.1452	-0.855905	-7.76373	-4.9575	-0.905704	-0.713195	-3.86897	-6.41234	0.491796	-5.0513	-7.39475	6.03748	-6.06937	-1.75522	-1.78848	-3.5901	7.93206	-0.813588	-1.44705	-27.7409	0.972981	13.3305	1.48092	2.80117	1.25949	-10.7734	0.907354	7.33237	-11.1892	-0.662979	-3.4628	1.27031
SW620 F59L_3_0_O20_1	1	6.28825	4.4333	3.01112	3.22366	1.3261	-5.71098	0.815737	-4.90991	-3.52844	-0.609464	-10.6297	-0.532564	-3.69275	-3.71048	-5.24564	-1.32145	2.76084	-1.52275	-2.77281	-6.76539	-2.1615	-4.16737	-3.69042	-7.88997	-0.40465	-9.3932	-15.2891	5.0425	1.06203	-2.13307	-5.81969	-3.90572	25.4248	1.00595	-1.72422	-20.7132	-0.677226	11.4827	0.89388	37.7841	-8.95704	-12.2311	-3.0072	5.37368	2.29389	-1.08352	-1.34025	1.0376
SW620 F59_1_0_K24_1	1	-320.48	-309.395	-231.195	-256.851	0.212222	-364.89	-359.619	-293.213	-260.617	-4.99035	-36.1681	-285.372	-5.57867	-8.81474	298.517	3.82222	-2.98882	5.96296	-287.738	7.86121	-8.50079	-13.134	3.2374	-268.283	3.26453	-256.61	-181.707	-272.484	-26.8896	5.02691	-255.026	-8.45057	261.07	4.94441	-5.59893	-253.85	168.856	-248.03	7.78987	-237.531	204.871	-243.988	-247.368	0.198285	178.033	235.427	12.7185	181.733
SW620 F59_2_0_M21_1	1	-281.823	-211.61	-224.66	-372.656	2.20129	381.097	-366.267	-362.263	-319.207	0.299471	315.655	301.789	-323.251	292.052	23.0783	-1.85244	-28.2029	-10.9623	-297.614	-3.31291	-11.731	254.428	-224.332	-281.171	-2.66966	-221.834	-162.373	-238.049	259.51	-8.90092	-232.65	-14.997	-227.411	-0.673226	-1.38194	221.575	175.306	243.174	-0.63355	-233.833	-246.151	215.152	-228.873	11.6823	-63.4102	-212.915	8.73182	-2.27862
SW620 F59_2_0_M22_1	1	-304.797	-296.826	-297.449	-239.396	4.03475	-357.511	-341.849	-357.246	-206.83	-2.77907	-24.2638	-278.141	0.343166	1.70764	75.9314	-1.70289	11.963	2.0406	-45.5251	-8.03623	-9.32441	-9.06939	-1.98804	-157.158	-2.18812	-18.644	-264.906	-2.09476	-156.257	0.330535	-93.0058	3.75899	-231.374	-4.95899	-0.962098	-7.2725	-181.132	-247.738	1.43074	-254.553	174.09	193.8	-153.03	9.32454	97.8753	171.923	-0.959462	2.31772
SW620 F59_2_0_M23_1	1	-285.927	-278.191	-218.303	-226.071	1.03634	-237.662	-215.303	-357.409	-260.053	1.60369	-303.486	6.57248	4.9701	-8.50712	296.602	-1.60879	0.213313	-9.09837	-82.9564	0.925693	-8.62974	-5.61571	-3.72117	-1.23589	-1.22974	-119.092	-13.1037	-177.793	-17.2059	-1.09935	-262.298	1.76122	222.769	1.30031	8.7918	-242.801	-6.85414	-227.414	1.292	206.226	7.50991	253.708	233.824	7.56931	-43.7183	23.7613	-0.675542	-6.74213
SW620 F59_3_0_O21_1	1	-290.878	-299.36	-239.036	-197.207	0.944267	-210.578	-323.463	-357.482	0.286235	0.99756	-5.26925	4.00279	-2.07394	-3.90469	295.5	-1.45063	10.0197	-8.26752	-26.5376	-3.00641	-7.87152	-0.804054	-5.19938	-11.243	-0.440107	239.541	8.10798	-191.325	5.15784	-2.45594	-143.113	-6.9922	-204.657	-0.079626	-1.31083	-22.5129	-10.2049	19.0287	-0.00966391	4.34491	246.02	178.787	75.1116	6.29051	-11.2848	12.5784	0.487304	10.1939
SW620 F59_3_0_O22_1	1	-295.133	-289.672	-215.231	-273.957	2.26259	-267.128	-231.5	-365.026	-3.18498	-0.877406	-2.28607	0.420166	-5.45003	-15.2387	298.801	-1.50098	4.89905	-10.8198	-17.1244	-3.64234	-4.93346	0.394632	-2.6285	-62.8349	-0.238794	-217.125	-2.00633	-211.114	-7.44955	-0.996843	266.469	-4.9585	-244.279	-2.75939	-2.43751	169.892	1.06557	-245.027	0.534273	-216.395	-7.66931	-6.71504	18.4062	9.36167	-14.1115	-3.1904	-1.48137	14.4221
SW620 F59_3_0_O23_1	1	-258.677	7.73656	7.59152	-232.911	3.27419	-246.863	-268.421	-361.74	-2.21107	-1.64989	-5.08958	-5.96056	-2.74615	-14.6284	-1.24621	-1.58577	-12.2718	-5.86098	-34.8476	-3.62798	-5.65095	-8.45121	-7.49134	-10.1261	-1.35512	-4.8514	-21.2139	12.0586	-7.19938	-2.42821	-159.101	-4.38188	-266.35	-3.25004	-9.12504	-238.633	-6.28726	229.831	-0.725919	-236.478	0.519681	-250.516	-13.835	1.54255	9.2645	-7.97366	0.0538261	75.5505
SW620 F59_3_0_O24_1	1	-301.543	-305.227	-254.872	-268.843	1.5214	-215.442	-232.222	-358.817	320.679	-3.09383	-0.178321	-271.941	10.6258	-3.62363	314.855	0.980476	211.7	-27.9567	32.0191	-8.44788	-9.62557	-5.74758	-195.606	-35.1022	1.53803	-160.422	-28.0565	250.984	-20.2216	1.94914	218.125	-0.424985	64.2118	3.4601	2.30056	111.958	230.277	-249.636	4.77939	-132.638	166.726	125.305	222.489	8.46161	158.747	194.326	1.90887	128.916
SW620 NTC_1_0_K5_1	1	-246.711	4.48513	4.72923	2.53011	1.30945	1.25148	-347.178	-357.747	0.491064	-0.543529	-6.98182	1.29938	-5.52705	-13.8252	-6.46086	-1.44193	-9.11968	-7.44386	-4.12454	-4.40273	-9.20662	-4.18571	-5.27465	-12.2046	-0.968359	-5.34535	-11.2928	16.3217	-3.7112	-2.43598	265.752	-4.58895	11.7051	-3.51956	-2.38422	-6.45349	-3.22896	-229.367	0.0341583	-6.05742	-5.38407	-16.3102	8.87732	11.3867	-2.98339	-1.31583	-3.45896	2.4363
SW620 NTC_1_0_K6_1	1	-298.814	5.13489	4.08353	-9.51537	1.5277	-4.94458	-254.937	-359.527	3.3286	-0.347802	-11.3266	1.06437	-3.01955	-12.5375	6.35408	-1.06811	-11.6568	-4.54535	-24.7905	-6.70721	-4.49048	-2.24912	-2.17483	-2.26513	-0.590039	0.13194	-9.18661	18.7224	3.83083	-2.40495	-60.709	-6.62825	10.8794	-1.31092	-6.84014	-24.7174	-0.441853	-231.684	0.801809	0.827243	-2.08331	-17.9941	11.6908	14.7033	2.32856	0.0377327	1.85816	-14.1463
SW620 NTC_1_0_K7_1	1	-280.495	-0.905596	4.33226	14.641	1.81896	-4.7974	-248.277	-301.275	-3.79855	-0.493812	-13.4525	-13.082	-1.90686	-21.7854	291.651	-1.28462	-15.48	-7.54625	-0.775474	-3.21994	-8.08836	-3.99245	-10.3473	-4.14316	0.359466	-1.11631	-17.6536	15.0718	-2.82274	-5.74411	0.234359	-5.18157	26.879	-0.978039	-0.877851	-24.3456	-0.0446624	-234.634	1.17112	-4.36289	1.70616	-25.6155	-0.361476	15.8473	-1.74058	-3.64604	0.615467	0.171981
SW620 NTC_1_0_K8_1	1	-291.828	9.81146	9.10211	-287.571	4.05884	-1.47538	-273.496	-354.227	-3.65063	-0.0876135	-9.10638	-10.9007	-4.87842	-21.3996	-0.408787	-1.684	-11.2637	-5.26563	-8.61527	-4.69005	-7.91864	-2.8638	-7.04104	-12.8759	-1.70017	-4.90459	-15.9808	16.8464	-9.463	-3.83668	-5.42638	-6.56923	13.5623	-3.43205	-6.49341	-21.3202	-2.72303	248.788	-0.0264564	-2.57422	-12.9521	-18.9153	3.81882	13.2891	-4.08597	-3.41961	-1.13584	9.55283
SW620 NTC_2_0_M5_1	1	-297.723	9.63535	15.2476	-3.61984	2.93821	-9.97574	-240.626	-328.509	1.04803	-0.1037	-13.3047	-7.70285	-2.0936	-26.8223	297.254	-2.37511	-2.52408	2.86626	-17.6839	-10.4168	-9.72179	-4.55293	-6.39056	277.968	-0.917411	-14.368	-14.8516	17.5453	-3.06588	-5.5717	-263.316	-15.024	8.62278	-3.47505	-3.91054	-12.9828	-3.06306	-218.087	-0.332495	-19.895	-22.6107	-15.6305	11.0905	11.3715	-5.78288	-20.0298	-2.84105	-2.34754
SW620 NTC_2_0_M6_1	1	475.435	0.237654	1.97776	6.61914	2.61502	-17.5987	-250.107	-315.852	-9.86802	-1.14853	-2.67974	16.3029	-2.46009	-8.04303	280.167	-1.67405	-11.0721	-1.59527	-293.753	-1.9994	-7.87775	-2.69159	-8.47492	4.52306	0.45467	-17.3651	-20.8661	22.4564	-5.44665	-4.65731	11.5094	-5.7214	-264.902	-2.01001	-8.61526	-237.364	-0.17963	-233.976	0.50247	21.8462	-247.688	-210.434	11.3754	12.3705	-24.3178	-2.30064	-2.4895	45.123
SW620 NTC_2_0_M7_1	1	-291.987	5.0983	8.10106	1.73908	1.57191	0.648761	-257.965	-357.022	-2.70632	0.445054	-7.43778	0.789753	-2.20308	-11.8666	-2.7888	-1.05338	-12.4265	-4.82385	-9.20393	-4.80361	-4.4595	-4.10471	-7.51775	-15.6043	-0.476092	-2.69091	-10.859	17.8001	-11.4501	-3.18278	-15.2027	-4.83648	2.48667	-2.2584	-2.19973	-20.145	-3.09109	10.3586	0.656506	-3.76516	-4.82095	-18.7499	9.91853	9.43295	-1.97833	-4.17312	-1.00204	-3.91569
SW620 NTC_2_0_M8_1	1	-295.543	-312.822	5.74987	-220.287	1.3631	380.32	-354.603	-360.123	6.75442	0.130383	-6.36772	-11.6079	-2.06817	-17.7893	-6.8101	-1.49147	-17.4085	-7.2079	0.350312	-6.91238	-4.54108	-1.26799	-6.59799	-21.6906	-0.761968	-5.06445	-13.1462	17.013	-5.31102	-2.97137	-22.7966	-6.78805	32.0707	-2.21434	-2.74238	49.6584	-0.500482	-240.949	1.13607	2.6086	-3.51086	-25.315	5.87043	16.8267	-4.0949	-6.81056	-3.13538	-2.14152
SW620 NTC_3_0_O6_1	1	-293.137	9.49633	7.85372	-10.4331	3.2302	-3.10903	-238.642	-20.395	-4.46035	-0.0935612	-4.00638	-2.50173	-3.58135	-19.0106	-4.10914	-1.79743	-8.94944	-4.37029	-8.72156	-4.90201	-8.04187	-5.43148	-5.2993	-9.97379	-1.5982	-5.42599	-10.2171	15.648	-2.73299	-3.13502	-3.99456	-7.34539	14.2448	-2.60454	-5.59821	-23.9849	-3.29211	9.12565	-0.519193	-9.92011	-0.921901	-20.3434	7.37117	11.3941	-3.96842	-1.17132	-0.963652	1.01856
SW620 NTC_3_0_O7_1	1	17.8509	10.7194	8.9352	-1.21003	3.02304	-2.37929	-0.250603	-0.747734	-1.43676	0.219051	-8.29799	-4.8042	-3.21745	-6.70861	-6.84139	-1.6428	-9.64416	-5.40688	-15.1951	-5.04066	-6.11025	-4.40388	-5.46761	-11.7294	-1.21248	-4.93947	-11.3962	12.8558	-2.86067	-3.72754	-17.8155	-4.30325	16.8133	-3.18186	-4.65834	-13.3899	-2.83595	23.3775	0.00122555	0.0174011	-6.98222	-16.0351	-6.63862	9.34721	-5.50579	-2.20527	-2.3295	10.469
SW620 NTC_3_0_O8_1	1	12.9465	7.38061	5.06479	6.11457	2.21436	-2.42465	-254.92	-351.216	0.235776	0.449684	-6.47162	-5.00596	-1.84661	-10.1576	-5.40339	-1.69812	-14.1493	-5.28881	-1.93157	-5.13852	-2.92602	-4.14197	-4.85365	-11.7791	-1.07946	-4.19877	-12.4941	14.2925	-3.77957	-2.46339	-2.89968	-4.58981	28.0088	-2.504	-6.60444	-15.6388	-2.63445	4.68514	0.645852	-3.90002	0.227432	-23.6533	0.580596	12.0558	-1.79881	-3.5637	0.196993	7.04908
SW620 wt_1_0_K1_1	1	-284.091	9.46719	9.79576	1.37739	2.94754	-3.04727	-369.351	-346.022	-2.7228	-0.299243	-4.03602	-3.1215	-3.30505	-11.7896	-0.995535	-1.58519	-7.38836	-3.62447	-11.7679	-6.05667	-5.06732	-4.01925	-5.52516	-10.1244	-1.04656	-4.21301	-11.7211	12.5994	-3.01388	-3.26325	11.2038	-4.2645	2.60034	-2.03253	-4.95402	-19.2065	-2.5386	8.38023	0.247016	-1.65221	1.95759	-13.4342	-3.64137	7.87597	-3.93881	-1.2153	-2.33543	-3.67203
SW620 wt_1_0_K2_1	1	-283.953	7.53182	1.98129	-255.056	1.8308	-11.5408	-259.976	-362.237	-7.43736	-0.0896556	-12.3742	5.9972	-2.13799	-3.56261	-5.24102	-1.29282	-1.6083	-5.00688	-11.9403	-4.4473	-6.89819	-5.81936	-7.27671	-6.17993	0.0649103	-1.99094	-12.8924	16.9476	-5.70459	-2.17447	45.0757	-5.30454	17.3781	-2.01735	-3.92809	-35.091	-3.06483	256.121	1.79821	-8.30171	-1.06542	-24.9607	0.289034	11.8013	3.91719	-1.29952	-3.92752	20.4715
SW620 wt_1_0_K3_1	1	-281.634	5.58829	4.2581	2.7124	0.755216	-1.98037	-349.012	-358.8	-6.25351	0.408164	-6.46919	-5.5157	-1.64916	-17.2119	-4.24369	-0.380033	-8.3592	-5.3944	-15.0918	-4.26154	-4.12273	-4.01585	-4.95233	-12.3497	0.538095	-4.83875	-12.3381	21.1389	-5.41111	-0.836264	-195.235	-4.01193	11.278	-1.8362	-1.77379	-17.0803	-3.04052	17.0603	1.24344	-5.14334	-10.1741	-20.6105	-2.34708	11.6564	2.21366	1.01308	1.86603	-4.11686
SW620 wt_1_0_K4_1	1	-290.999	4.66088	5.59419	-7.44674	1.2565	-8.47434	-325.91	-363.93	-4.63162	-0.154556	-8.23811	2.39588	-3.82486	-10.9954	-8.0793	-1.82233	-10.3218	-4.84076	-21.1564	-6.73104	-7.75697	-4.26797	-5.49179	-13.1999	-1.04142	-0.269075	-11.6394	14.2681	-1.43511	-2.83491	262.209	-3.88632	22.4289	-2.80421	-3.73084	-17.6842	-0.269462	21.7292	0.375305	-2.58659	-4.06243	-32.8436	-15.3095	9.21918	3.86714	-3.33794	-0.502505	10.3642
SW620 wt_2_0_M1_1	1	-294.538	6.55957	12.2698	0.554562	1.8528	-4.86436	-285.309	-363.368	-7.42081	-0.171804	-11.8406	-4.17623	-1.71875	-15.9322	-3.39654	-0.781907	-8.60788	-5.4687	-16.3858	-4.34315	-3.56214	-4.03272	-5.53572	-7.82648	-0.425297	-2.9683	-9.95355	15.4292	-4.01704	-3.15678	-25.0936	-3.06501	30.1589	-2.90041	-3.21306	-7.19677	-4.87739	-240.192	0.505218	-2.7993	-3.29827	-17.7232	-5.41601	11.5908	-6.14922	-2.83399	-1.5831	-7.77482
SW620 wt_2_0_M2_1	1	-13.2649	5.84035	-30.1437	-243.204	2.81697	373.451	-269.632	-32.2104	-170.914	-1.02413	-12.9342	-64.5445	-8.33585	-21.9608	296.681	-0.0236793	-11.2117	-0.481165	-26.4131	-10.7533	-36.3162	-8.77738	-18.1579	31.0427	-0.849557	-255.369	-19.2322	-13.3747	-32.7458	-4.95066	-94.0554	-19.9466	-51.7349	-3.75766	-28.3229	-21.9706	-6.36335	-223.314	0.0273492	-161.432	-9.83448	-20.7472	-0.487732	11.5219	-9.25317	6.94091	24.2212	-10.8776
SW620 wt_2_0_M3_1	1	-311.033	6.76361	11.5757	-67.7443	1.60109	0.974857	369.714	-364.114	-169.293	-0.0112151	-5.33863	-10.6412	-1.56962	-17.1038	293.2	-0.645982	-2.46711	-7.15636	-298.38	-3.67977	-7.00428	-1.721	0.612199	-2.81469	0.0572758	-3.12734	-10.1342	19.0357	-6.37757	-3.94848	-260.124	-4.47272	32.4784	-2.74599	3.04331	-26.619	-2.30299	252.79	1.56696	2.6075	-7.38373	-26.0586	6.43327	9.97084	-6.34938	-0.558263	1.741	-15.8413
SW620 wt_2_0_M4_1	1	-239.729	6.5136	16.3367	-37.4861	4.1506	-206.501	-243.007	-358.018	-2.32215	-1.35919	-14.5951	4.94859	-3.39225	-29.8629	299.552	-2.73958	-10.3894	0.739798	-12.4335	-7.95194	-14.4682	-6.61635	-0.153082	-21.825	-2.5653	-7.39889	-12.2605	0.742644	-7.83524	-5.89611	-254.165	-9.01515	20.4773	-3.11031	-0.889487	-29.5249	1.46737	256.035	-0.815884	-6.30854	-19.6289	-23.0044	22.1792	16.732	-5.50344	2.57416	-6.37951	-6.65602
SW620 wt_3_0_O1_1	1	-283.343	13.9634	11.8149	4.40487	3.8654	-5.3865	-356.952	-7.36396	-2.91421	0.118123	-7.06769	-0.817116	-3.80897	-10.426	-9.88007	-1.73894	-10.0163	-4.45429	-13.8132	-6.37415	-4.23913	-4.45077	-7.6387	-8.86122	-1.53137	-5.25421	-12.7267	9.94619	-4.5675	-3.83711	9.63991	-6.38199	11.0166	-3.6508	-5.52499	-28.4489	-3.61023	21.6106	-0.258917	-11.8456	-6.08343	-14.0037	2.30096	9.33474	-2.9773	-1.72766	-1.38802	-2.73586
SW620 wt_3_0_O2_1	1	-183.397	11.1352	6.99227	-1.3332	2.10156	-4.67971	-207.625	-361.865	-4.72636	-0.238039	-10.5908	-2.2901	-3.7922	-6.48766	-3.87506	-1.2484	-4.61023	-3.81604	-5.7726	-4.47249	-5.44168	-4.13805	-5.00298	-8.4643	-1.04474	-9.0935	-6.72176	11.0682	-6.59048	-2.61656	-24.537	-5.11699	5.97479	-2.31671	-4.15025	-25.5565	-0.663284	9.22178	0.646578	-2.76488	-7.61168	-16.5348	-6.71154	6.3238	0.0278113	-0.24498	0.644133	1.24407
SW620 wt_3_0_O3_1	1	-259.021	15.3207	224.535	222.333	4.08915	-2.50564	-229.699	336.676	-4.15627	-1.34444	-3.80266	-5.03948	-0.972397	250.947	-1.87356	-2.18147	-8.22668	-0.736826	-9.82147	-5.47727	-3.99182	-7.73405	-4.26067	-15.1746	-1.78662	-10.5688	-10.4829	16.5536	-9.42818	-4.89083	17.452	-4.40044	2.42161	-4.94126	-6.85804	46.0343	-1.48264	4.81063	-0.77917	-9.36871	-23.1382	-17.5993	2.67677	6.19452	-3.68801	-5.40288	-0.670748	-1.08753
SW620 wt_3_0_O4_1	1	-23.5477	266.345	-13.0565	-386.369	-1.77142	373.442	364.899	303.277	-263.678	0.544842	324.543	-270.427	293.539	299.944	296.774	3.54365	-4.29797	-1.76404	-293.798	0.584896	-10.918	-1.25946	-273.875	284.869	5.95551	-271.52	-4.47531	25.3095	-15.143	0.385738	262.329	-3.73092	-255.924	-0.308472	-257.479	-227.27	-7.8493	-220.163	7.72041	-237.782	247.672	9.14164	-216.486	22.2142	5.44106	-210.293	4.11402	-206.564
[truncated: 252 more columns]

## Sheet: SW620_Selected peaks
	H3N2F1	H4N2	H3N3	H5N2	H3N3F1	H4N3	H3N4	H5N2F1	H6N2	H4N3F1	H5N3	H3N4F1	H4N4	H3N5	H7N2	H5N3F1	H6N3	H3N4F2	H4N4F1	H5N4	H3N5F1	H4N5	H4N3L1F1	H8N2	E1H4N3F1	H6N3F1	E1H5N3	H4N4F2	H5N4F1	E1H4N4	H6N4	H3N5F2	H4N5F1	H5N5	H5N3L1F1	H3N6F1	H9N2	H4N4L1F1	E1H5N3F1	H5N4L1	E1H6N3	H5N4F2	E1H4N4F1	H6N4F1	E1H5N4	H7N4	H4N5F2	H5N5F1	E1H4N5
	1079.37	1095.37	1136.4	1257.42	1282.45	1298.45	1339.48	1403.48	1419.48	1444.51	1460.5	1485.53	1501.53	1542.56	1581.53	1606.56	1622.55	1631.59	1647.59	1663.58	1688.61	1704.61	1717.59	1743.58	1763.63	1768.61	1779.63	1793.64	1809.64	1820.66	1825.63	1834.67	1850.67	1866.66	1879.64	1891.69	1905.63	1920.67	1925.69	1936.67	1941.68	1955.7	1966.71	1971.69	1982.71	1987.69	1996.72	2012.72	2023.73
SW620 F52L_0_P1_1	0.00564523	0.00332536	0.00354554	0.0243601	0.00327406	0.00139713	0.00472637	0.00355323	0.0410077	0.0012751	0.00556153	0.0101931	0.000837021	0.00793978	0.050466	0.00363935	0.00395608	0.000880471	0.00392854	0.00617981	0.0327782	0.00438181	0.0014127	0.0900261	0.00261694	0.00667644	0.000787026	0.00149123	0.00774419	0.00127069	0.00422917	0.00205269	0.016027	0.0035547	0.00104029	0.0161792	0.106733	0.00387287	0.0010492	0.00236312	0.00230466	0.00123459	0.00212931	0.00297155	0.000110266	0.000989207	0.00688197	0.0147759	0.00013542
SW620 F52L_0_P3_1	0.00753128	0.00424927	0.00368906	0.0246004	0.00324623	0.00184836	0.00532772	0.0014835	0.0424967	0.00185639	0.00588972	0.00883911	0.0016246	0.00898371	0.0545773	0.00337281	0.00425192	0.000468231	0.00408056	0.00735292	0.0337647	0.00434565	0.0021242	0.105132	0.00160487	0.00423861	0.000927063	0.00139908	0.00858205	0.00124833	0.00485249	0.00104265	0.0163297	0.00257502	0.000546428	0.017508	0.120174	0.00259352	0.000517368	0.00289606	0.00199353	0.00106247	0.00209435	0.00288598	0.00064528	0.000603337	0.00638297	0.0140805	0.000423273
SW620 F52L_0_P5_1	0.00798605	0.00517047	0.00425313	0.0335858	0.00388517	0.00183624	0.00696193	0.00258912	0.0537771	0.00193376	0.00686733	0.0114567	0.00225496	0.0111889	0.064663	0.00410172	0.00521531	0.000600734	0.00477889	0.00760399	0.0391159	0.00481894	0.00189695	0.111177	0.00284333	0.00709795	0.000918689	0.00169523	0.008435	0.00194776	0.00434179	0.00114829	0.0169199	0.00197513	0.000816481	0.0176421	0.121353	0.00215979	0.00114945	0.00198072	0.00157318	0.00131979	0.0037194	0.00331038	0.000703782	0.000845166	0.00615625	0.0136693	0.000475301
SW620 F52L_0_P7_1	0.00854589	0.00683613	0.00480138	0.0383842	0.00440394	0.00198871	0.00746774	0.00490332	0.0562557	0.00280934	0.00765251	0.0102165	0.00126766	0.0106407	0.0651079	0.00402283	0.00561899	0.000698828	0.00482867	0.00786327	0.0397396	0.00456638	0.00203388	0.10483	0.00333071	0.00755845	0.00289745	0.00178834	0.00762402	0.00175768	0.00423732	0.00162492	0.0160002	0.00297089	0.00118071	0.018539	0.112081	0.00342365	0.00149276	0.00157636	0.0024412	0.00150844	0.00456524	0.00449341	0.000741921	0.00094937	0.00560741	0.0121461	0.000910632
SW620 F59L_0_P13_1	0.00890096	0.0103971	0.00587027	0.026559	0.00241967	0.00194939	0.00674638	0.00416501	0.0329511	0.00295828	0.00304151	0.0114604	0.00446742	0.00575041	0.0314796	0.00671169	0.00426519	0.00119265	0.00447312	0.0055366	0.024501	0.00621545	0.00245711	0.0535827	0.00311539	0.00572905	0.00434049	0.00189027	0.00352565	0.000919782	0.00231447	0.00288809	0.0114701	0.00298872	0.00102814	0.0179567	0.0644998	0.00768318	0.0028531	0.00152464	0.00253832	0.0027554	0.00561487	0.00477467	0.00216556	0.001444	0.00396299	0.00970164	0.00159503
SW620 F59L_0_P9_1	0.00765809	0.00712462	0.00323814	0.0337135	0.00451981	0.00136249	0.00577709	0.00389792	0.0402764	0.00127198	0.00516627	0.0139863	0.00176214	0.00939729	0.0498114	0.00300876	0.00331548	0.0013116	0.00538926	0.00602256	0.0377773	0.00558474	0.00261336	0.0933686	0.00499659	0.00539436	0.00165951	0.00154615	0.00701956	0.00153761	0.0028695	0.00150769	0.0173598	0.00280704	0.000472633	0.0226093	0.114002	0.00367618	0.00235771	0.00301511	0.00372435	0.00208301	0.00590945	0.00286888	0.000577988	0.000312109	0.00605261	0.0101035	0.000769533
SW620 NTC_0_O20_1	0.00712174	0.00315029	0.000776507	0.0171171	0.00286093	0.00136516	0.00334031	0.00155315	0.0431675	0.00263364	0.00262006	0.00560775	0.00051056	0.00213302	0.0380384	0.00304946	0.00280003	0.000859294	0.00420604	0.00389454	0.0106413	0.00311962	0.00165919	0.0979047	0.00163048	0.00343454	0.00046175	0.00149156	0.00807341	0.000646715	0.00250092	0.00114331	0.0137837	0.0035411	0.000735113	0.00836436	0.125729	0.00402638	0.00111321	0.00525383	0.00227204	0.00226382	0.00284077	0.00262459	0.000877808	0.000984614	0.00516149	0.0189491	0.000282089
SW620 NTC_0_O22_1	0.00804075	0.00370163	0.00178041	0.0192235	0.00190438	0.00157909	0.00338948	0.00172625	0.0464006	0.00197564	0.00239551	0.00548151	0.000587155	0.00316863	0.0448992	0.0041588	0.00249632	0.000725557	0.00394529	0.00352446	0.0117008	0.00254915	0.00151684	0.10246	0.00116807	0.00325378	0.000449725	0.00107051	0.00834689	0.000820903	0.0031855	0.000607168	0.0147146	0.00275909	0.000886064	0.00802876	0.132463	0.00334609	0.000700259	0.0045492	0.0027909	0.00159022	0.00233034	0.00362531	0.000468443	0.000611731	0.00572713	0.0201121	0.00036255
SW620 wt_0_O10_1	0.00377379	0.00176874	0.000712251	0.0125838	0.00156848	0.000635428	0.00153395	0.000865588	0.039482	0.00136808	0.00168091	0.00401845	0.000473334	0.00254115	0.045352	0.00313433	0.0033386	0.000489772	0.00348437	0.0041042	0.0101962	0.00278842	0.00163837	0.133719	0.0017923	0.00493098	0.000982339	0.00109727	0.00954168	0.00145538	0.00374836	0.000565982	0.0146631	0.0028857	0.000993814	0.00793417	0.17843	0.00433237	0.000582478	0.0030277	0.0021551	0.00178021	0.00176159	0.00375609	0.000256463	0.000885645	0.00574101	0.0204552	0.000308242
SW620 wt_0_O12_1	0.00428775	0.00191374	0.000808034	0.0125644	0.00171739	0.000943044	0.00131923	0.000730723	0.0369796	0.0014365	0.00170252	0.00350793	0.00101465	0.0019628	0.0406412	0.00308145	0.00253417	0.00047761	0.00341512	0.00330204	0.00865354	0.00245865	0.00118554	0.12178	0.00112467	0.00465895	0.000624448	0.00133392	0.00906036	0.00123287	0.00337997	0.000660115	0.0136504	0.00279541	0.00124844	0.00720717	0.166193	0.00368761	0.000309926	0.0031407	0.00215947	0.00177418	0.00183611	0.00341459	0.000311162	0.000880508	0.004771	0.0198905	0.000146394
SW620 wt_0_O14_1	0.00550787	0.0022122	0.00117964	0.0147417	0.00179469	0.00115868	0.00198307	0.00103421	0.0425228	0.00138232	0.00183418	0.00452181	0.000719375	0.00200238	0.0451152	0.00313813	0.00239651	0.000744902	0.00366567	0.00355458	0.00943617	0.00266283	0.00126672	0.117639	0.0012277	0.00401151	0.000383989	0.00111441	0.00857547	0.000947167	0.00350991	0.000585133	0.0154304	0.00285607	0.000985866	0.00727053	0.154426	0.00396466	0.000282504	0.003516	0.0024133	0.00189228	0.00181428	0.00379794	0.000493401	0.00117335	0.00551374	0.0211175	0.000203141
SW620 wt_0_O16_1	0.00742809	0.00296304	0.00180575	0.0177026	0.0017388	0.00154132	0.00261425	0.00212741	0.0448749	0.00299755	0.00176043	0.00343021	0.00105072	0.00258106	0.0471709	0.00401987	0.0027051	0.000837113	0.00392219	0.00410715	0.00874857	0.003525	0.0021077	0.115993	0.000854356	0.00346992	0.000303909	0.0011686	0.00759294	0.00201264	0.0040805	0.000827222	0.014289	0.0030602	0.00178852	0.00636057	0.148084	0.00336175	0.00121397	0.00298211	0.00178309	0.00132896	0.00170158	0.00303559	0.00044027	0.000876431	0.00473533	0.0192028	0.000192096
SW620_F52-1_0_A13_1	0.00512847	0.00166594	0.000558621	0.013917	0.00108819	0.000615139	0.00317222	0.00117885	0.0181639	0.00114769	0.00221524	0.00462	0.00126654	0.00311543	0.030013	0.00241884	0.0020741	0.000771843	0.00660697	0.00806146	0.00440547	0.00275594	0.000227194	0.0635954	0.00123477	0.0030321	0.000408364	0.00117532	0.017695	0.000577872	0.00672977	0.000361756	0.0212588	0.00328616	0.000682513	0.0019938	0.0966656	0.00168213	0.000701915	0.00696357	0.00389347	0.00145806	0.00187218	0.00736326	0.000413221	0.00113143	0.0068741	0.0286804	0.000325695
SW620_F52-1_0_A14_1	0.00877477	0.00228419	0.000947347	0.0146579	0.00189726	0.00190607	0.00675291	0.000472109	0.0175326	0.00158456	0.00221263	0.00533652	0.00234073	0.00433294	0.027227	0.00350696	0.0015797	0.000997885	0.00673176	0.0077245	0.00528381	0.00230992	0.00161692	0.0566379	0.00266874	0.00323068	0.000493265	0.0015008	0.0143565	0.00135887	0.00535983	0.000848635	0.0196732	0.00330964	0.000803618	0.00244259	0.0811157	0.00151944	0.00139202	0.00654965	0.00422062	0.00212782	0.00265062	0.00604302	0.000981286	0.00100875	0.00685468	0.025286	0.000144276
SW620_F52-1_0_C13_1	0.00774412	0.00191317	0.000949066	0.0189346	0.00194285	0.000980933	0.00481683	0.00214734	0.0216168	0.00189717	0.00221448	0.00665703	0.00209656	0.00347984	0.0306232	0.00300166	0.00273008	0.00108231	0.0085906	0.00952448	0.00659647	0.00323911	0.000537268	0.0646934	0.00163439	0.00287025	0.000566662	0.00131731	0.0189269	0.00121879	0.00670182	0.000614417	0.0251803	0.00372296	0.000864522	0.0023729	0.0917148	0.00194237	0.000863236	0.00927045	0.00499606	0.00128617	0.00260258	0.00721337	0.000974902	0.00102627	0.00733092	0.0280141	0.000195152
SW620_F52-1_0_C14_1	0.0062334	0.00250533	0.000732127	0.0128032	0.00154665	0.000752737	0.00493405	0.00097492	0.0149892	0.000753101	0.00216163	0.00492743	0.00162936	0.00350243	0.0256509	0.0022921	0.00154702	0.000724264	0.00590758	0.00625624	0.00386394	0.00252813	0.00163048	0.0657204	0.00100165	0.00269509	0.000654472	0.000826717	0.0142818	0.000879756	0.0055705	0.000405619	0.0172645	0.00303463	0.00065052	0.0018665	0.103669	0.00150216	0.000479404	0.00576346	0.00387587	0.00137696	0.00169456	0.00555372	0.000768437	0.000851857	0.00632921	0.0243259	0.000405394
SW620_F52-2_0_A15_1	0.00492843	0.00187311	0.000528241	0.0180571	0.00130086	0.000788791	0.00260535	0.00113076	0.0272475	0.00102358	0.00163857	0.00483052	0.00104808	0.00267295	0.0378792	0.00237007	0.00207086	0.000718917	0.00465274	0.0081313	0.00599242	0.00310286	0.000246635	0.0828799	0.000895427	0.00275216	0.000370475	0.000812579	0.0140408	0.000499004	0.00663042	0.00035709	0.0185056	0.00332655	0.000655396	0.00247867	0.116154	0.00145939	0.00040382	0.00738903	0.00325967	0.000836343	0.00143097	0.00598401	9.90868e-05	0.000944884	0.00581948	0.0234606	0.000413306
SW620_F52-2_0_A16_1	0.0102369	0.00377818	0.0020223	0.0192172	0.00201075	0.002047	0.00796428	0.00181691	0.0269731	0.000431836	0.00308103	0.00483215	0.00169731	0.00549364	0.0422063	0.00331991	0.00247294	0.00134183	0.00517114	0.00684533	0.00708511	0.00253092	0.00120721	0.0840968	0.00403249	0.00447297	0.000501392	0.00108323	0.0130967	0.000607678	0.00532227	0.000690368	0.0198728	0.00230464	0.000941513	0.001514	0.0955416	0.00164945	0.00074417	0.00840984	0.00468255	0.00203821	0.00332421	0.00535608	0.000694118	0.000796682	0.0075586	0.0221776	0.000601111
SW620_F52-2_0_C15_1	0.00487425	0.0015537	0.000460051	0.0160468	0.00130531	0.000627719	0.00241793	0.000901275	0.0237278	0.00158911	0.00127176	0.00510719	0.00121293	0.00265431	0.0316939	0.00200336	0.0022278	0.000683255	0.00503411	0.00760994	0.00644798	0.00290519	0.000236527	0.0722842	0.000646462	0.00271835	0.000377238	0.00112581	0.0123993	0.000575788	0.00540785	0.000872057	0.0178422	0.0031748	0.000751764	0.00242751	0.101169	0.00150024	0.00025624	0.00970162	0.00396747	0.00129656	0.00144257	0.00520218	0.000754468	0.000987013	0.00598072	0.0221652	0.000390997
SW620_F52-2_0_C16_1	0.00333911	0.00117014	0.000317532	0.0131846	0.000944395	0.000199502	0.00156903	0.00148403	0.0221214	0.00103748	0.0010415	0.00396371	0.00162847	0.00214458	0.0323193	0.00213611	0.00195526	0.00069894	0.00410733	0.0071814	0.00496081	0.00260315	0.000178962	0.0779485	0.000829308	0.00284354	0.000246006	0.000929148	0.0124655	0.000856147	0.00602828	0.000405509	0.0164138	0.00274183	0.000600007	0.00216761	0.113881	0.00137175	0.000354407	0.00681543	0.00316312	0.0011829	0.00137451	0.00575626	0.000828736	0.00111845	0.00551374	0.0220052	0.000254728
SW620_F52-3_0_A17_1	0.00810713	0.00194055	0.000495971	0.0146412	0.00115822	0.00106832	0.00339479	0.00322657	0.0143346	0.00171595	0.0021084	0.00763839	0.00168797	0.00285915	0.0232456	0.00355875	0.00250199	0.00117439	0.00764143	0.00778335	0.00587359	0.00287618	0.000431801	0.0412917	0.00159533	0.00375047	0.00254237	0.00227507	0.0175853	0.00069967	0.00476802	0.000713543	0.0220262	0.00395057	0.000674914	0.0012429	0.065024	0.0020803	0.00112718	0.0138101	0.00596126	0.00207731	0.00220448	0.0065453	0.00159329	0.000702129	0.00624754	0.0269099	0.000681931
SW620_F52-3_0_C17_1	0.0112195	0.00282714	0.00132416	0.0186822	0.00262101	0.00113917	0.00693285	0.00249966	0.0185715	0.0016412	0.00352161	0.00790716	0.00183412	0.00511658	0.0304528	0.00308205	0.00321886	0.000912104	0.00966254	0.0101224	0.00592177	0.00370948	0.000753105	0.0589724	0.00364754	0.00410202	0.000687967	0.000870788	0.0207317	0.000755833	0.00660969	0.00108025	0.0262292	0.00451306	0.000552484	0.0020507	0.0880721	0.00179624	0.00109432	0.00757613	0.00562858	0.00212957	0.00280235	0.00704312	0.000551476	0.000929177	0.00755194	0.0309709	0.000519025
SW620_F52-3_0_C18_1	0.00417892	0.00174323	0.000133562	0.00981376	0.000407508	0.0010407	0.0026959	0.00223866	0.0120088	0.000991032	0.00146693	0.0056793	0.00121822	0.00291217	0.0200592	0.00296744	0.00191075	0.00113611	0.00563785	0.00705064	0.00384113	0.00312209	0.000552521	0.0458465	0.00123589	0.00279411	0.000558648	0.00252471	0.0142461	0.001018	0.00491319	0.00112843	0.0178861	0.00378535	0.000415806	0.00173539	0.0785986	0.00182399	0.000287701	0.00403343	0.00381055	0.00207269	0.00224539	0.00609479	0.000937973	0.000923087	0.0066922	0.0235566	0.000733414
SW620_F59-1_0_A19_1	0.0138246	0.00385987	0.00143572	0.0198083	0.00230048	0.00233499	0.00920414	0.000659383	0.0197307	0.000622741	0.00390359	0.00778755	0.00287294	0.00337888	0.0300674	0.00334909	0.00174931	0.00110842	0.00812234	0.00817874	0.0038195	0.00372936	0.00203317	0.0587929	0.00284207	0.00386411	0.000734014	0.00138554	0.0145296	0.0014134	0.00545238	0.000671543	0.0196748	0.00532205	0.000678104	0.00159252	0.0797595	0.00286696	0.00206772	0.00862393	0.0055368	0.00120235	0.0019587	0.00538368	0.000778116	0.000967294	0.00515062	0.027783	0.000476294
SW620_F59-1_0_A20_1	0.0124519	0.00374467	0.00212494	0.0221375	0.00226658	0.00183515	0.00545187	0.00176725	0.0249673	0.00184348	0.00199217	0.00751183	0.00246452	0.00752647	0.0429581	0.00476733	0.00306209	0.00115798	0.00845661	0.00989148	0.00447342	0.003619	0.000957714	0.0771076	0.00331132	0.00718635	0.00274371	0.00097518	0.0154275	0.00189927	0.00665194	0.000901377	0.0204045	0.0046263	0.000577407	0.00230909	0.0991274	0.00246491	0.0017775	0.00570313	0.00429884	0.00206762	0.00495171	0.00869122	0.00218034	0.0022633	0.00493726	0.0294674	0.00107515
SW620_F59-1_0_C19_1	0.0156126	0.00381057	0.00212193	0.0192699	0.00275138	0.00124736	0.0107245	0.00301362	0.0178513	0.00147727	0.00301812	0.0077985	0.00239244	0.00751597	0.03319	0.00444289	0.00215068	0.000793019	0.00753201	0.00761081	0.00540601	0.00317414	0.00181751	0.0574077	0.00496993	0.00453028	0.00100437	0.00127586	0.014613	0.000826074	0.0044763	0.000489387	0.0204659	0.00470532	0.000994786	0.00187315	0.0753502	0.00206267	0.0013137	0.00822237	0.0053372	0.00129727	0.00487877	0.00776433	0.000873439	0.000557154	0.00351931	0.0270783	0.000514553
SW620_F59-1_0_C20_1	0.011421	0.00309084	0.00110365	0.0197988	0.00101187	0.0013609	0.00386875	0.00432094	0.0239499	0.00258503	0.00262805	0.00781898	0.00226192	0.0037587	0.035078	0.00367819	0.00343733	0.00123177	0.00834562	0.00790882	0.00524795	0.00300094	0.000711988	0.0674143	0.00206409	0.00415149	0.00292171	0.000180488	0.0158795	0.00149899	0.00538625	0.000784635	0.0200364	0.00520074	7.31714e-05	0.00203619	0.0924958	0.00211006	0.0017232	0.00910566	0.00549964	0.00214924	0.00427401	0.00767717	0.00210499	0.00205817	0.00520319	0.0284776	0.000895619
SW620_F59-2_0_A21_1	0.011172	0.00296457	0.00179677	0.0155461	0.00238309	0.00146421	0.00842792	0.00183889	0.0214056	0.000863573	0.00315206	0.00579538	0.00229565	0.00423788	0.0344461	0.00347343	0.00287254	0.000800091	0.00771878	0.00780037	0.00467415	0.00298092	0.00119428	0.0697452	0.00372393	0.00567336	0.000791725	0.000757173	0.0143268	0.0016697	0.00578679	0.000227365	0.0193599	0.00487887	0.000448801	0.00178148	0.0933242	0.00241135	0.00105816	0.00766	0.00555843	0.0010371	0.00322915	0.00712731	5.65892e-05	0.00105638	0.00451512	0.0287678	0.000345839
SW620_F59-2_0_A22_1	0.0126904	0.00301822	0.0020295	0.0170185	0.00210474	0.00240363	0.00756443	0.00175791	0.0220048	0.00108405	0.00311178	0.00656724	0.00122646	0.00565908	0.0369208	0.00328081	0.00289503	0.000820151	0.00745609	0.00793914	0.00427789	0.00298858	0.00078914	0.0728691	0.00342404	0.00463519	0.000625766	0.000460769	0.014848	0.000880635	0.00566589	0.000460066	0.0195262	0.00498292	0.000444696	0.00230162	0.0977031	0.00181179	0.00151108	0.00671669	0.00564065	0.00130458	0.00371901	0.00797957	0.000970273	0.00177601	0.00500269	0.0287585	0.000364733
SW620_F59-2_0_C21_1	0.0118383	0.00286771	0.001402	0.0161515	0.00127232	0.00278357	0.00904462	0.00116945	0.019359	0.000814528	0.00214761	0.0066947	0.00288242	0.00382943	0.0295973	0.00268316	0.00184206	0.000791504	0.00759084	0.00787696	0.0050519	0.00353865	0.00192861	0.0621056	0.00236298	0.00333374	0.00132908	0.000784356	0.0131978	0.00136925	0.00552844	0.000888006	0.0174397	0.00532595	0.000825355	0.00206538	0.0826897	0.00200306	0.00170504	0.00880262	0.00616613	0.00174984	0.00272098	0.00578015	0.00132406	0.00114	0.00462835	0.0264894	0.000148134
SW620_F59-2_0_C22_1	0.00982226	0.00241494	0.000764031	0.0159716	0.0013323	0.00179069	0.0076686	0.00138086	0.0221559	0.00220964	0.00166	0.00590487	0.00174474	0.00377952	0.0303553	0.00321731	0.0026114	0.000612421	0.00860489	0.00859897	0.00514138	0.00365531	0.000567024	0.0704475	0.00210348	0.00343295	0.000442452	0.000939081	0.0146627	0.00138635	0.00613569	0.000269071	0.0204733	0.00560742	0.000867298	0.00193188	0.0970793	0.00210505	0.000572889	0.00664526	0.00569527	0.00167015	0.0032833	0.00662072	0.000951809	0.000841775	0.00518343	0.0292082	0.000152556
SW620_F59-3_0_A23_1	0.00931143	0.00207343	0.00068507	0.016943	0.00153916	0.000656537	0.0038551	0.00169951	0.022246	0.00159221	0.00238209	0.00796012	0.00215828	0.00316715	0.0335863	0.00334916	0.00293142	0.000795218	0.00954735	0.00931844	0.00542981	0.00345945	0.000613839	0.0632498	0.00157164	0.00444536	0.00196906	0.000839705	0.0179989	0.000495815	0.00603784	0.000156361	0.0230448	0.00520901	0.0008381	0.00192791	0.0883716	0.00254811	0.00139695	0.00647949	0.00481311	0.00111431	0.00217117	0.007921	0.000946973	0.00141531	0.005335	0.0346853	0.00062872
SW620_F59-3_0_A24_1	0.0119417	0.00279734	0.00127445	0.020039	0.00175731	0.00147186	0.00596424	0.00634249	0.0246295	0.00224261	0.00178179	0.00866968	0.00183546	0.00143785	0.0351128	0.00525367	0.0038177	0.000887319	0.0101444	0.00810815	0.00581322	0.0031997	0.000596255	0.061581	0.00262301	0.00398701	0.00310901	0.00152925	0.0162154	0.00111812	0.00569732	0.000359052	0.0214708	0.00502983	0.000869982	0.00157052	0.0821976	0.00103346	0.00111031	0.00738218	0.00591899	0.00182154	0.00395974	0.00875027	0.00221961	0.00299319	0.00585872	0.0318871	0.000179535
SW620_F59-3_0_C23_1	0.00731495	0.00276863	0.00110537	0.0104344	0.00126013	0.00138634	0.00414022	0.004433	0.0148447	0.00181472	0.0015321	0.00657092	0.00212744	0.001798	0.0239198	0.00346463	0.00322053	0.000899535	0.00716911	0.00731508	0.00438115	0.00364442	0.00086984	0.0521236	0.00135473	0.00336028	0.00162962	0.00224108	0.0138817	0.00054755	0.00574392	0.000514017	0.0168808	0.00526175	0.000539654	0.00142433	0.0771715	0.00623573	0.00178913	0.00648867	0.00478249	0.00207957	0.00288951	0.00696118	0.00195343	0.00158844	0.00524565	0.0293164	0.000818597
SW620 F52L_1_0_K10_1	0.00380917	0.00287195	0.00129039	0.0148015	0.000726838	0.00179874	0.00445613	0.00017596	0.026937	0.000368328	0.00198962	0.00205456	0.00252437	0.00365061	0.0261655	0.00207656	0.00247504	0.00056116	0.00123845	0.0216599	0.00599614	0.00191556	0.00111521	0.0518686	0.00177825	0.00209027	0.00177946	0.00114547	0.00198079	0.00142043	0.000920496	0.000949173	0.0031878	0.00228329	0.000684218	0.00294786	0.0629913	0.00124106	0.00114096	0.0119297	0.00481127	0.000641468	0.00109377	0.00055422	0.03651	0.000623353	0.00262758	0.00312455	0.00202515
SW620 F52L_1_0_K11_1	0.00416037	0.00256856	0.00178747	0.014986	0.000863906	0.00161109	0.00431888	0.0004565	0.0262449	0.000387891	0.002427	0.00260565	0.00291238	0.00430532	0.0283933	0.00170609	0.00281653	0.000775953	0.0011846	0.0197305	0.00853741	0.00228923	0.00109822	0.0562629	0.00124221	0.00200049	0.00106374	0.000856718	0.00240888	0.00156164	0.00161087	0.00108671	0.0051027	0.00197109	0.000680219	0.00501178	0.0675227	0.00091117	0.00108182	0.0110336	0.00468883	0.000315607	0.00123271	0.0014595	0.0285498	0.000770621	0.00310871	0.0053594	0.00139723
SW620 F52L_1_0_K12_1	0.00605485	0.00347342	0.00215649	0.0132826	0.000367482	0.00288426	0.00701399	0.00135332	0.0229072	0.000412117	0.00276648	0.0026873	0.00402301	0.00439446	0.0221878	0.00301748	0.00259841	0.001011	0.000764969	0.0176825	0.00410346	0.0020645	0.00119758	0.0430038	0.00218228	0.00150088	0.00206927	0.00157577	0.00117046	0.00176298	0.000845624	0.00116779	0.00353673	0.00187373	0.000795776	0.00299007	0.0530307	0.000877951	0.00109678	0.0118194	0.00411169	0.000758431	0.00174245	0.000624072	0.0277478	0.000487415	0.00185578	0.00339733	0.00117691
SW620 F52L_1_0_K9_1	0.00227964	0.00182445	0.00163919	0.0131524	0.000980421	0.0018512	0.00362464	0.000369192	0.0242167	0.000359404	0.00270984	0.0030824	0.00244082	0.00375122	0.0255216	0.00179598	0.00306187	0.000677615	0.00143532	0.0222345	0.00913649	0.00203554	0.00127045	0.0564907	0.000983103	0.00181607	0.0012235	0.000973325	0.00286	0.00155617	0.00167147	0.000905609	0.00524809	0.00284404	0.000708035	0.00509526	0.0682623	0.000827964	0.00116631	0.00901461	0.00473441	0.000388119	0.000924707	0.00113516	0.0351185	0.000890058	0.0028646	0.00533354	0.00146988
SW620 F52L_2_0_M10_1	0.00385956	0.00285017	0.00136266	0.0180445	0.00067591	0.00282225	0.00406591	0.000425618	0.0334683	0.000285765	0.00315836	0.0018217	0.00348559	0.00635801	0.0427626	0.00251432	0.00387472	0.000864908	0.00109355	0.0201898	0.00527183	0.00183293	0.00147128	0.0950747	0.0019655	0.00206823	0.00219297	0.00118562	0.00190078	0.00297249	0.00173133	0.000888346	0.00259617	0.00309374	0.00164389	0.0022759	0.0814568	0.00137463	0.00141941	0.00968591	0.00581078	0.000276711	0.00143195	0.000657103	0.0308562	0.00127553	0.00198171	0.00303943	0.00187345
SW620 F52L_2_0_M9_1	0.00229843	0.00291598	0.00220137	0.0199015	0.000715796	0.00396061	0.00471748	0.000409843	0.0346283	0.000206831	0.00357718	0.00238634	0.00331794	0.00460712	0.0416561	0.00234246	0.0044205	0.000653879	0.000755447	0.0239982	0.00623395	0.00186674	0.00147416	0.0924465	0.00123685	0.00153631	0.00246083	0.000570531	0.00211924	0.00237559	0.00191812	0.000627089	0.00311892	0.00327603	0.00110274	0.00394144	0.0768849	0.00124245	0.000920612	0.0105559	0.00766929	0.000846546	0.00180996	0.000740427	0.0396448	0.00110452	0.0026694	0.00329719	0.00191727
SW620 F52L_3_0_O10_1	0.0031463	0.00247942	0.00115705	0.0170994	0.000868019	0.00232207	0.00288391	0.000559008	0.0332305	0.000389731	0.0028841	0.00240634	0.00253043	0.00351188	0.034623	0.00192172	0.00352243	0.000375962	0.00114943	0.0279852	0.00632081	0.00178647	0.00124673	0.0733236	0.00143286	0.00156125	0.00205583	0.000408514	0.0024333	0.0025284	0.00182207	0.000302771	0.00364613	0.00314422	0.00076095	0.00397839	0.0927975	0.00234714	0.000673187	0.00948811	0.00460615	0.000761952	0.00113938	0.000693578	0.0407065	0.000755914	0.00269222	0.0042687	0.00132853
SW620 F52L_3_0_O11_1	0.00306178	0.00226522	0.00173906	0.016805	0.00110106	0.00180254	0.00294455	0.000379315	0.0299191	0.000437101	0.00290985	0.00336217	0.00232779	0.00348838	0.0288312	0.0016836	0.00321903	0.000649876	0.00156846	0.0238127	0.0103696	0.00216098	0.00129403	0.0596679	0.000987704	0.00164422	0.00164043	0.000901994	0.00285958	0.0016388	0.00196069	0.000713508	0.0054278	0.00280729	0.00113718	0.00569085	0.0745058	0.00125794	0.00172004	0.0102428	0.00463781	0.000326971	0.00160242	0.00106547	0.0397293	0.000787514	0.00350227	0.00513234	0.00165385
SW620 F52L_3_0_O12_1	0.00452415	0.00329547	0.00218495	0.0148973	0.000737725	0.00159977	0.00439811	0.000607804	0.0274193	0.00039088	0.00238338	0.00198873	0.00293625	0.00281956	0.0251084	0.00148217	0.00260508	0.000901792	0.00101913	0.0225565	0.00524185	0.00185149	0.000896844	0.0498273	0.000864051	0.0014781	0.0016541	0.00111487	0.00165394	0.00265731	0.00155398	0.000807904	0.00323953	0.00218158	0.00139249	0.0037724	0.0658717	0.00106895	0.00135743	0.0145486	0.00463535	0.00055483	0.00163507	0.000805939	0.0401502	0.000795017	0.00255088	0.00379677	0.00234506
SW620 F52L_3_0_O9_1	0.00174337	0.0015298	0.0012742	0.011879	0.000872286	0.00177434	0.00202216	0.000312325	0.0233137	0.000580665	0.0024574	0.00270774	0.00198347	0.00263945	0.0248171	0.00200075	0.00280835	0.000696726	0.00118612	0.0235545	0.00866969	0.00187938	0.00094934	0.0602951	0.000569432	0.00148487	0.00157189	0.00247289	0.00288161	0.00168079	0.0016563	0.000789784	0.00511696	0.00298441	0.00147964	0.00516458	0.0774925	0.000873098	0.00191195	0.00880081	0.00421477	0.000458894	0.00111966	0.00133919	0.0387903	0.00071929	0.00345801	0.0052405	0.00206302
SW620 F52_1_0_K13_1	0.00299166	0.0021903	0.00085212	0.0131073	0.000428087	0.00298014	0.00366105	0.000633984	0.0207146	0.000265997	0.00244409	0.00167867	0.00395206	0.00287362	0.0256875	0.00182699	0.0037135	0.000586191	0.00134215	0.0229856	0.00221304	0.0014346	0.00103894	0.0542499	0.000688101	0.001478	0.00190185	0.00100587	0.00392547	0.0024485	0.00224601	0.000653411	0.00470039	0.0036357	0.00130434	0.000928832	0.0538402	0.000965182	0.00158619	0.0127293	0.00646575	0.000478213	0.00128725	0.00171085	0.0353275	0.00114289	0.00255	0.00622553	0.00115816
SW620 F52_1_0_K14_1	0.00553254	0.00320551	0.0014001	0.0123887	0.00105337	0.00345281	0.00659974	0.000446207	0.0167336	0.00034708	0.00260518	0.00193417	0.00409345	0.00510903	0.0229119	0.00300887	0.00419033	0.00121998	0.00201738	0.0202368	0.00195621	0.00242878	0.00180898	0.0496393	0.00122529	0.00220055	0.00244182	0.000602723	0.00447355	0.00135429	0.00248756	0.000193489	0.00544519	0.00233451	0.00102274	0.00100449	0.0488162	0.000189632	0.000921441	0.0133329	0.00637227	0.000293948	0.00187528	0.00236928	0.0307154	0.0011098	0.00243089	0.00634133	0.000767566
SW620 F52_1_0_K15_1	0.00561493	0.00369352	0.0012218	0.0160804	0.00149164	0.00472341	0.0052394	0.000582787	0.0198062	0.000405315	0.00273395	0.00213752	0.00508062	0.00581514	0.0236577	0.00217089	0.00463696	0.00172252	0.00253907	0.0215189	0.00226844	0.00294792	0.00189088	0.048382	0.00153139	0.00132392	0.00252008	0.00150079	0.00411287	0.00231062	0.00282652	0.000903693	0.00598646	0.00353615	0.00130677	0.00100107	0.0491277	0.00128893	0.00230592	0.0121818	0.00607871	0.000306229	0.00105063	0.00179136	0.0322731	0.000748992	0.00286624	0.00557254	0.00230679
SW620 F52_1_0_K16_1	0.00416327	0.00270141	0.00222497	0.0154239	0.000524094	0.00355239	0.00446403	0.00113336	0.0223151	0.000531962	0.0030202	0.00238565	0.00408751	0.00497517	0.0301828	0.00223309	0.00438202	0.0010302	0.00241574	0.026348	0.00192504	0.0022171	0.00178337	0.0604633	0.00204045	0.00192539	0.00203259	0.000375674	0.0049469	0.00288307	0.00341329	0.000510111	0.0056666	0.00377172	0.000375233	0.0014056	0.0611739	0.00126427	0.00075636	0.00792581	0.00677609	0.000236678	0.00109359	0.00149485	0.0379599	0.0010569	0.00221158	0.00722894	0.0011955
SW620 F52_2_0_M13_1	0.0027305	0.00223753	0.00129425	0.0148075	0.000542519	0.00328336	0.00297664	0.000337023	0.0213472	0.000571408	0.00313769	0.00225609	0.0042251	0.00277659	0.0271282	0.00206415	0.00438599	0.000780008	0.00158081	0.0257288	0.00201906	0.00225682	0.000742867	0.0559523	0.000797712	0.0011084	0.00196997	0.00116897	0.0042571	0.00190273	0.00233867	0.000364862	0.00490408	0.00387481	0.000609816	0.000977504	0.0560564	0.00110789	0.00110676	0.0105025	0.00695991	0.000765616	0.00168968	0.00163385	0.0446553	0.00120377	0.00233413	0.00647149	0.00181496
SW620 F52_2_0_M14_1	0.00584369	0.00252966	0.00159183	0.0129494	0.00096089	0.00603331	0.00585185	0.000915463	0.0174241	0.000674892	0.00209113	0.00325185	0.0045824	0.00491404	0.0208304	0.00264018	0.00367983	0.00142402	0.00179063	0.0207227	0.00244732	0.00132572	0.00166922	0.0389761	0.000938997	0.00134179	0.00184969	0.00416936	0.00362191	0.00277793	0.00162546	0.000887256	0.00360163	0.00291907	0.00229191	0.000562574	0.0394355	0.000807704	0.00164388	0.0103171	0.00535841	0.00082669	0.00216705	0.00227405	0.0351419	0.00152708	0.00298245	0.00538181	0.00138997
SW620 F52_2_0_M15_1	0.00419059	0.00226901	0.00131552	0.0139178	0.000434224	0.00396832	0.00260127	0.000377619	0.0200029	0.000326652	0.00237279	0.00187225	0.00365909	0.00461585	0.0268366	0.00211353	0.00416284	0.00107115	0.00236931	0.0246179	0.00181323	0.0017547	0.00109989	0.0568011	0.00149159	0.00113465	0.00203958	0.000641558	0.00414752	0.00291011	0.00305799	0.000582638	0.00559732	0.00378162	0.00126203	0.000842583	0.0601237	0.000800021	0.00157096	0.0075768	0.00565541	0.000570366	0.0016579	0.00171426	0.0397588	0.00149199	0.00195655	0.00680378	0.00138594
SW620 F52_2_0_M16_1	0.00427128	0.00247659	0.00173877	0.0152428	0.000660311	0.00393289	0.00489771	0.000715789	0.0234645	0.000422793	0.00275458	0.00314506	0.0039211	0.00347924	0.0276945	0.00212108	0.00398551	0.000494201	0.00244746	0.0272345	0.0020484	0.00243663	0.000864163	0.0539431	0.00131043	0.00144437	0.0025885	0.000479271	0.0048855	0.00192782	0.00245298	0.000573633	0.00614239	0.00408356	0.000997214	0.00104894	0.0548189	0.00117519	0.000856337	0.0105371	0.00711054	0.000805867	0.00167455	0.00154421	0.0483322	0.00097565	0.00279026	0.00676608	0.0013527
SW620 F52_3_0_O13_1	0.00183243	0.00135245	0.000912071	0.0129074	0.00026379	0.00299391	0.00208751	0.000214952	0.0222705	0.000521874	0.0025063	0.00156917	0.00302506	0.00219651	0.0293223	0.00176538	0.0038844	0.000446187	0.00190183	0.0278413	0.00180589	0.001658	0.000489045	0.0653185	0.000531661	0.000887952	0.00202218	0.000754782	0.00443106	0.00178095	0.00299198	0.000291693	0.00523376	0.00446363	0.00116029	0.0011762	0.0711473	0.00104864	0.00180724	0.00924853	0.00670249	0.000460508	0.00132585	0.00217816	0.0423667	0.00107388	0.0023886	0.00748225	0.00127358
SW620 F52_3_0_O14_1	0.00252706	0.00176072	0.00109641	0.0140555	0.000383086	0.0034605	0.00257381	0.000199624	0.0258374	0.000720332	0.00264852	0.00200665	0.00351744	0.00296958	0.0357322	0.00196885	0.00472153	0.000270444	0.00253973	0.0301838	0.00223573	0.00175194	0.000374797	0.0735289	0.00098261	0.00107884	0.00194505	0.00076237	0.00525018	0.00258901	0.00377362	0.000205119	0.00628376	0.00448103	0.00107432	0.00150065	0.0775351	0.00142855	0.00124384	0.00775248	0.00646724	0.000621953	0.00133557	0.00203147	0.040872	0.00113605	0.00298272	0.00808402	0.00127204
SW620 F52_3_0_O15_1	0.00224732	0.00210728	0.00116735	0.0132754	0.000461398	0.00316312	0.00290701	0.00027144	0.0212228	0.000427057	0.00199096	0.00221711	0.00331539	0.00198884	0.0269515	0.0014159	0.00343704	0.000550638	0.0020524	0.026479	0.00199314	0.00204331	0.000386867	0.0563024	0.00064486	0.000707629	0.00234231	0.000617367	0.00462153	0.00230849	0.00308929	0.000240471	0.0058116	0.00445017	0.00116559	0.00124298	0.062259	0.000947399	0.00132497	0.0114569	0.00684563	0.000439507	0.00120155	0.0020481	0.0455351	0.00124268	0.0028855	0.00764477	0.00151454
SW620 F52_3_0_O16_1	0.00220207	0.00188673	0.00135946	0.0130205	0.000365923	0.00325334	0.0029409	0.000274313	0.0224878	0.00067022	0.00220621	0.00192418	0.00323379	0.00266738	0.0317528	0.00181732	0.00385921	0.000376431	0.00221543	0.0283299	0.00196676	0.00170487	0.000738474	0.0670749	0.000803225	0.0010333	0.00175591	0.000645383	0.00499721	0.00215223	0.00327904	0.000272915	0.00576828	0.00443485	0.000899365	0.00138649	0.0727402	0.000709074	0.00140751	0.00794754	0.00647054	0.000435389	0.00119926	0.00227702	0.040895	0.000954744	0.00257401	0.00784282	0.000904209
SW620 F59L_1_0_K17_1	0.00561448	0.00449592	0.00207021	0.0242799	0.00135087	0.00318544	0.00526137	0.00038086	0.0287174	0.000478489	0.00364045	0.0045477	0.00358268	0.00437775	0.0356258	0.00163271	0.00469306	0.00120879	0.00160613	0.0197444	0.0084098	0.00202488	0.00199555	0.0683337	0.00162866	0.00200113	0.00202275	0.000401109	0.00234384	0.00136709	0.00147652	0.00112901	0.00526007	0.00321512	0.000328879	0.00668272	0.0627571	0.00148215	0.000896474	0.00966705	0.00672897	0.000733697	0.00162495	0.000716203	0.0240789	0.00103272	0.00295576	0.00465428	0.000875548
SW620 F59L_1_0_K18_1	0.00570147	0.00513122	0.00216454	0.0128366	0.000777344	0.00289423	0.00499662	0.000736286	0.012888	0.000571618	0.00288833	0.00378621	0.00399747	0.00302213	0.0165361	0.00160276	0.0029758	0.00203451	0.00195467	0.013183	0.0061992	0.00136485	0.00117478	0.0287688	0.00277829	0.00155342	0.00205631	0.00430087	0.00219525	0.00164615	0.00172777	0.00123867	0.00388248	0.00116672	0.000650864	0.00357278	0.0271246	0.00175786	0.000797909	0.0129913	0.00534297	0.000961645	0.00148117	0.00104042	0.0174235	0.000939035	0.00194053	0.00421398	0.00136532
SW620 F59L_1_0_K19_1	0.0088273	0.00495339	0.00166519	0.0186887	0.00166002	0.00497233	0.00908783	0.000911758	0.0191592	0.00044047	0.00320798	0.00412491	0.00571644	0.00633384	0.0224778	0.00358913	0.00280088	0.0016767	0.00165323	0.0128797	0.00807959	0.00243514	0.00237778	0.0375757	0.00281544	0.00228363	0.00245894	0.00210162	0.00142407	0.00274266	0.000604701	0.00159709	0.00443054	0.00217802	0.000818542	0.00564645	0.0333273	0.0014479	0.00144463	0.0183659	0.00628595	0.00136426	0.00301086	0.000665817	0.0189403	0.0010614	0.00334936	0.00441034	0.00143016
SW620 F59L_1_0_K20_1	0.00848059	0.00554396	0.00280706	0.0271739	0.00161047	0.00508225	0.00932895	0.000700705	0.0232729	0.000813034	0.003749	0.00503552	0.00562542	0.0115128	0.0271111	0.00301383	0.0047543	0.0028892	0.00208373	0.0148222	0.00708786	0.00174126	0.00404755	0.0485349	0.00257952	0.0014255	0.00199698	0.00114911	0.00239933	0.00352026	0.00179653	0.00202247	0.00459191	0.00181412	0.00183032	0.00669391	0.0434616	0.00232098	0.000739056	0.0118881	0.00741929	0.00114341	0.00353288	0.00156125	0.0185522	0.000390417	0.00352762	0.00373009	0.000707695
SW620 F59L_2_0_M17_1	0.00153488	0.00260925	0.0010025	0.0114049	0.000609085	0.00214422	0.00153209	0.00030025	0.0192537	0.000581247	0.00187552	0.00189281	0.00322743	0.00443571	0.020852	0.00131318	0.00259621	0.000857443	0.000632747	0.0220614	0.00415083	0.00181592	0.00247345	0.0517568	0.00157671	0.0012794	0.00240846	0.00141522	0.00138843	0.00236942	0.000997935	0.00057128	0.00323971	0.003175	0.00163545	0.00290806	0.0496432	0.0011727	0.0012859	0.00983953	0.00534427	0.000572889	0.00135145	0.000955812	0.0412937	0.0011108	0.00218279	0.00254177	0.00178407
SW620 F59L_2_0_M18_1	0.00212521	0.00166338	0.00110969	0.0102488	0.000176115	0.00245516	0.002564	0.000247956	0.0189693	0.000339062	0.00211427	0.00115584	0.00284386	0.00236462	0.0254754	0.0015691	0.00318262	9.60216e-05	0.000945182	0.0246878	0.00212035	0.00103023	0.000625152	0.0605938	0.000891684	0.000968775	0.00143765	0.00118031	0.00117678	0.00176588	0.000861208	0.000485284	0.00185179	0.00284734	0.00138783	0.00148815	0.061388	0.00102645	0.00201364	0.00813515	0.00556514	0.000300831	0.00123484	0.000702563	0.0443989	0.000943286	0.00165297	0.00199626	0.00123534
SW620 F59L_2_0_M19_1	0.00196269	0.00228829	0.00100069	0.0126075	0.000403608	0.00309665	0.00236832	0.000242671	0.0202876	0.000467041	0.00234116	0.00190544	0.0032015	0.00210998	0.0229054	0.00228665	0.00310113	0.000478713	0.000681234	0.0252488	0.00395084	0.00155644	0.000666472	0.0493791	0.00102326	0.000845145	0.00281813	0.00231617	0.00121429	0.00204104	0.00113912	0.000637322	0.00206455	0.00283813	0.00158373	0.00264508	0.0463777	0.00081215	0.00215025	0.0107376	0.00609672	0.000381033	0.00122456	0.00120987	0.0503681	0.000801135	0.0021062	0.00226377	0.00201143
SW620 F59L_3_0_O17_1	0.0040262	0.00388586	0.0018674	0.0217709	0.00133118	0.00327226	0.00413455	0.000582029	0.0266204	0.000775886	0.00321557	0.00473515	0.00307874	0.00355991	0.0322707	0.00190367	0.00363656	0.00047022	0.00211429	0.0203115	0.00951966	0.00200542	0.00140482	0.0621674	0.00154394	0.000965556	0.00192313	0.00113117	0.0025631	0.00231779	0.00145024	0.000765968	0.00518226	0.00330501	0.00120993	0.00693109	0.0605359	0.00115246	0.00150997	0.0117694	0.00635355	0.000847426	0.00187553	0.0013972	0.0305372	0.000585973	0.00283564	0.00405577	0.00148566
SW620 F59L_3_0_O18_1	0.00384294	0.00324058	0.00206889	0.0209998	0.00109237	0.00310227	0.0041862	0.000538047	0.0267487	0.000805019	0.00311815	0.00441426	0.00299472	0.00351201	0.0349482	0.00192637	0.00427733	0.000521917	0.00198895	0.0219232	0.00939402	0.00191278	0.00147364	0.0709049	0.00110051	0.00168711	0.00243952	0.000556268	0.00283236	0.00181505	0.0014043	0.00101412	0.0055767	0.00348879	0.000467645	0.00736586	0.0702448	0.000998879	0.00103071	0.0121008	0.00677324	0.000493199	0.00190494	0.000866544	0.0304648	0.000584321	0.00250617	0.00430061	0.00110089
SW620 F59L_3_0_O20_1	0.00424241	0.00308499	0.00164283	0.0213701	0.00104183	0.00300213	0.00392391	0.000606285	0.0266969	0.000593594	0.00303814	0.00439819	0.00341439	0.00394921	0.0333033	0.00129657	0.00391902	0.00139156	0.0013179	0.0198433	0.00842611	0.00182982	0.00123319	0.0625832	0.0014957	0.00113301	0.00204164	0.00126791	0.00270785	0.00217541	0.00146099	0.00134213	0.0046086	0.00321299	0.000883315	0.00510831	0.0602123	0.00106631	0.00149451	0.0101743	0.00544041	0.000474317	0.00183992	0.00108543	0.0268006	0.000748954	0.0026964	0.00383697	0.0012544
SW620 F59_1_0_K24_1	0.0170931	0.00715967	0.00288131	0.0108562	0.000736017	0.00374976	0.0180536	0.0020797	0.00827902	0.00185806	0.00425566	0.00685614	0.00459346	0.0111968	0.0116728	0.00675512	0.00584611	0.00217731	0.00439772	0.00531423	0.00153283	0.00272205	0.00586217	0.0208081	0.00538737	0.0064113	0.0012691	0.00155752	0.00729156	0.00379335	0.00459694	0.00485398	0.00859339	0.00176911	0.00223783	0.00443114	0.0229883	0.00445652	0.00103461	0.0090171	0.00610605	0.00347825	0.00288337	0.00325955	0.00333475	0.00283756	0.00229379	0.00733578	0.000612296
SW620 F59_2_0_M21_1	0.0278063	0.00696699	0.00847749	0.0178243	0.0266083	0.00579785	0.0252854	0.00203208	0.0126203	0.00112238	0.00534483	0.00236886	0.00696701	0.018915	0.0121235	0.00166426	0.00183221	0.00458879	0.00371793	0.00607853	0.00479494	0.00587357	0.00612442	0.0253294	0.00230412	0.00287615	0.000986866	0.00427485	0.00566884	0.00232759	0.00320476	0.00296154	0.00815189	0.00163801	0.00321324	0.00230783	0.0315633	0.00475144	0.00260383	0.00833889	0.00468038	0.000917896	0.00373048	0.000809238	0.00437781	0.00128256	0.00229514	0.0102167	0.00178169
SW620 F59_2_0_M22_1	0.0134521	0.00679592	0.00631429	0.0159872	0.00169659	0.00258483	0.0194349	0.0026601	0.013884	0.000564666	0.00426459	0.00436427	0.0035009	0.00888581	0.0194227	0.00494435	0.00220933	0.00255393	0.00445258	0.00547296	0.00410806	0.00433467	0.004632	0.0341994	0.00313036	0.00213117	0.000860395	0.000733454	0.00707808	0.00200222	0.00374862	0.00186519	0.00988306	0.00326435	0.00137142	0.00209604	0.0394623	0.0042426	0.00285678	0.00517938	0.00489262	0.00163606	0.00136555	0.0023933	0.00444288	0.00108559	0.00434335	0.0118225	0.000623797
SW620 F59_2_0_M23_1	0.0147653	0.00612507	0.00370841	0.0159973	0.00163039	0.00260642	0.0124456	0.00525799	0.0164946	0.00139035	0.00241279	0.0064915	0.00534984	0.0111355	0.0170116	0.00277111	0.00234206	0.00222837	0.00696158	0.0074738	0.00437026	0.00349429	0.00395201	0.0390711	0.00440642	0.00259459	0.00116489	0.002785	0.00624223	0.00129704	0.00380647	0.00148107	0.00970444	0.00314553	0.00131418	0.00242504	0.0442342	0.00194214	0.00258589	0.00660594	0.00441978	0.000850488	0.00314153	0.00214189	0.00408849	0.0013188	0.00295015	0.0126454	0.000970122
SW620 F59_3_0_O21_1	0.0127872	0.00461234	0.00355567	0.0150641	0.001612	0.00164998	0.0143103	0.00396787	0.0154948	0.000497099	0.00303062	0.00680011	0.00296518	0.00815847	0.0243036	0.00328579	0.00274518	0.00205497	0.00834727	0.0086352	0.00301865	0.00248582	0.00425518	0.0528388	0.00235187	0.00334403	0.00156531	0.00181365	0.015054	0.00163435	0.00634324	0.00112337	0.0186922	0.00368372	0.000342167	0.00263328	0.0767382	0.00164449	0.0013381	0.00822974	0.00592239	0.000869579	0.00236553	0.00476377	0.00170816	0.00163294	0.00488715	0.025725	0.0011476
SW620 F59_3_0_O22_1	0.0123725	0.00452916	0.00283336	0.0153979	0.000291554	0.00412992	0.0100648	0.000754711	0.0195158	0.00120583	0.00243339	0.00746978	0.00303848	0.00863964	0.028819	0.00373956	0.00316078	0.00151599	0.00827482	0.00887189	0.0034242	0.00441918	0.0032337	0.0599213	0.00097468	0.00193112	0.000881316	0.00244349	0.0150044	0.0038089	0.00821883	0.00109094	0.0175469	0.00466365	0.00030248	0.00370335	0.0903882	0.00262062	0.00123145	0.00653479	0.00468931	0.000359567	0.00512984	0.00594026	0.00154823	0.00165664	0.00489742	0.0256923	0.000551522
SW620 F59_3_0_O23_1	0.0115415	0.00577901	0.00374712	0.0190177	0.00070706	0.00177031	0.0121474	0.00246406	0.0179955	0.00131349	0.000870332	0.00835798	0.00259705	0.00841359	0.0285077	0.00270518	0.00363382	0.00104728	0.00864565	0.00887794	0.00639931	0.00472584	0.00280968	0.0578613	0.00317845	0.00282666	0.000900379	0.00146013	0.0158919	0.00144911	0.00636682	0.000365591	0.0199538	0.00463931	0.000586057	0.00291332	0.0842864	0.00101962	0.00116136	0.00861369	0.00615544	0.000806565	0.00285919	0.00554827	0.00137683	0.000933072	0.00496614	0.0272136	0.00066172
SW620 F59_3_0_O24_1	0.0155281	0.00411714	0.00501994	0.0147225	0.00257126	0.00264834	0.0127032	0.00211508	0.00904451	0.000798703	0.00307644	0.00587368	0.00551578	0.011016	0.00998887	0.00361351	0.00619975	0.00393148	0.00556672	0.0053509	0.00417833	0.00400841	0.00262504	0.0243085	0.000751314	0.00274314	0.0007101	0.00240589	0.00706202	0.00353386	0.0029669	0.00232053	0.0102145	0.00330983	0.00312219	0.00135302	0.0288038	0.00189821	0.0011016	0.0107489	0.00583335	0.00173131	0.0031308	0.0038782	0.00539742	0.00226154	0.00337326	0.0144117	0.00288604
SW620 NTC_1_0_K5_1	0.00507081	0.0014782	0.000690166	0.0117649	0.0010792	0.000335704	0.0037898	0.000416517	0.0272397	0.00137681	0.00118364	0.00375191	0.00113031	0.00301136	0.0257292	0.00313234	0.00213864	0.00162739	0.00279093	0.00297842	0.00825403	0.0021446	0.00146114	0.0718881	0.0016488	0.00319102	0.000843215	0.00108291	0.00714835	0.00129167	0.00244019	0.000917526	0.0117293	0.00143692	0.000822272	0.0063535	0.0994422	0.00171184	0.000920468	0.0128837	0.00433814	0.00131893	0.00205933	0.00282043	0.000449999	0.000339287	0.00440625	0.0151866	0.000696898
SW620 NTC_1_0_K6_1	0.00572899	0.00260066	0.000906899	0.0121673	0.00128113	0.000537454	0.00384599	0.000707489	0.0288295	0.000899092	0.00163843	0.00409842	0.00147569	0.00365433	0.0257674	0.00312548	0.00248757	0.00207097	0.00262842	0.00279998	0.00842842	0.00236841	0.00172664	0.0648579	0.00221173	0.00298911	0.0011981	0.00100315	0.00541624	0.00191305	0.0018943	0.00145704	0.010733	0.00152069	0.00076424	0.00600835	0.0873504	0.00179556	0.000412891	0.0179073	0.00466218	0.00160769	0.00218183	0.00201854	0.00137026	0.000610886	0.00459869	0.0119905	0.000755869
SW620 NTC_1_0_K7_1	0.00721368	0.00206986	0.000785228	0.0136959	0.00170941	0.00140475	0.0042142	0.00094405	0.0304348	0.000819263	0.00114305	0.00442597	0.00153894	0.00486864	0.0294216	0.00349499	0.00333529	0.00180646	0.00307004	0.00291937	0.008253	0.00249126	0.00194402	0.0692886	0.00166888	0.00317087	0.000997975	0.00134994	0.00581618	0.0015711	0.00188314	0.00123672	0.0103507	0.00249275	0.00167516	0.00656343	0.0903569	0.00184843	0.000268308	0.0159841	0.00423242	0.00199991	0.00178602	0.00237337	0.000871836	0.000500225	0.00398274	0.0128331	0.00145485
SW620 NTC_1_0_K8_1	0.00544542	0.00301162	0.000894285	0.0138673	0.000817858	0.000633347	0.00385697	0.0015159	0.0344315	0.000719705	0.00125152	0.00392115	0.00114619	0.00443998	0.0347452	0.00291351	0.002536	0.00139107	0.00288203	0.00259667	0.00659757	0.00152643	0.00144146	0.0772195	0.00223737	0.00278506	0.000882349	0.00085054	0.00548607	0.000800933	0.00194672	0.00115301	0.00949406	0.00108311	0.00110738	0.00583708	0.104327	0.00175083	0.000402941	0.0148048	0.00423724	0.00115175	0.00198237	0.00228843	0.000870597	0.000734912	0.00354207	0.0133632	0.000392086
SW620 NTC_2_0_M5_1	0.00688559	0.00426747	0.00210896	0.0150516	0.00135701	0.00225321	0.00527376	0.0020594	0.0344159	0.00114279	0.00181248	0.00429128	0.00303624	0.00780836	0.0334708	0.00411327	0.00506664	0.00331929	0.00340531	0.00454832	0.0102811	0.00331936	0.00247794	0.0864569	0.00285446	0.00322881	0.00124116	0.00193226	0.00698656	0.00249808	0.00268522	0.0014678	0.0100197	0.00222504	0.00216366	0.00552971	0.111539	0.00165826	0.00080787	0.0118731	0.00393151	0.00116274	0.00279362	0.00256633	0.00170805	0.00101891	0.00406825	0.0128921	0.00156984
SW620 NTC_2_0_M6_1	0.00708243	0.00189292	0.00152113	0.0116206	0.00213784	0.0013353	0.00574355	0.00100705	0.0251672	0.00140796	0.00316299	0.00600001	0.00267717	0.00569506	0.0216105	0.00339407	0.00405366	0.00231217	0.00303626	0.00412499	0.0109053	0.0024437	0.00184539	0.0603646	0.00315135	0.00390574	0.00255544	0.000835243	0.00622999	0.00156437	0.00188153	0.00256775	0.0107011	0.000717141	0.00261012	0.0050365	0.0787559	0.00298325	0.00086658	0.0148953	0.00400248	0.00319893	0.00430815	0.00237169	0.000789226	0.000720867	0.00388766	0.0112843	0.000869306
SW620 NTC_2_0_M7_1	0.0037567	0.00192378	0.00120923	0.011371	0.000696039	0.000398567	0.003671	0.000789691	0.0344411	0.000585693	0.00140405	0.00411948	0.00120708	0.00336817	0.0359015	0.00281965	0.0019259	0.001537	0.00266355	0.00331302	0.0092395	0.0023142	0.00156045	0.104216	0.00247401	0.00348302	0.000896984	0.00113219	0.00813471	0.000889481	0.00272658	0.00121159	0.0124251	0.00178747	0.00106361	0.00735508	0.14065	0.00189606	0.000523397	0.0101365	0.0044481	0.00163667	0.00216372	0.00271653	0.00121945	0.000791963	0.00497782	0.0153056	0.000640871
SW620 NTC_2_0_M8_1	0.00672152	0.00262523	0.00147793	0.0118221	0.00131755	0.000963239	0.00598969	0.000950565	0.028193	0.000652105	0.00290664	0.00424049	0.0015178	0.00531248	0.0279408	0.0045025	0.00208211	0.00147552	0.00290282	0.00281473	0.00770792	0.00224508	0.00215145	0.0771871	0.00235004	0.00272611	0.000848314	0.000537484	0.00678175	0.00154764	0.00161247	0.00175899	0.0101435	0.00147241	0.00149386	0.00592903	0.107628	0.00141644	0.000686299	0.0160749	0.00534298	0.00130824	0.003066	0.00198086	0.00207823	0.000483759	0.00398212	0.0122317	0.000952791
SW620 NTC_3_0_O6_1	0.00340743	0.00195229	0.000673202	0.012853	0.000914995	0.000199791	0.00313715	0.000999028	0.038634	0.00060263	0.00162161	0.00411231	0.00139245	0.00280565	0.0402491	0.00248641	0.00239086	0.0010977	0.00337173	0.00349609	0.00976439	0.00219384	0.00120064	0.108436	0.00164959	0.00310418	0.00117413	0.00118215	0.00789947	0.00207823	0.00299885	0.000925835	0.0121975	0.00169505	0.00094145	0.00695113	0.141167	0.00171773	0.000557127	0.0139684	0.00401967	0.00120218	0.00224236	0.00294965	0.00113799	0.000655496	0.0045616	0.0153846	0.000655375
SW620 NTC_3_0_O7_1	0.0029381	0.00119811	0.000405234	0.0102827	0.00107106	0.000192686	0.00151502	0.000722955	0.0331569	0.00108745	0.00102609	0.00397668	0.000644479	0.00224256	0.0347929	0.00248889	0.00202139	0.000862197	0.0031568	0.00318664	0.00923503	0.00208223	0.0012776	0.09634	0.00117137	0.00326264	0.000994032	0.00107208	0.00797857	0.000777123	0.00269899	0.00107029	0.0126639	0.00189039	0.00113409	0.00693509	0.128938	0.00216229	0.000868294	0.011171	0.00401193	0.00136342	0.00188258	0.00308686	0.000923938	0.000645071	0.00485075	0.0165711	0.000709887
SW620 NTC_3_0_O8_1	0.00517671	0.00189251	0.00109333	0.014303	0.000924549	0.000442476	0.00326431	0.00140593	0.0384821	0.001243	0.00145917	0.00410667	0.00114767	0.00261931	0.0368291	0.00234231	0.00199123	0.00105431	0.00351187	0.00334725	0.00911887	0.0023581	0.00197393	0.0901847	0.00224507	0.00296143	0.00132665	0.0010465	0.0071896	0.00136249	0.00238217	0.000926413	0.0122854	0.00186628	0.00113565	0.00658438	0.122009	0.00239809	0.000705561	0.0156361	0.00471953	0.00141776	0.00236167	0.00264354	0.000929248	0.000729222	0.00433593	0.0150532	0.000449699
SW620 wt_1_0_K1_1	0.00354765	0.00167511	0.000710758	0.0119426	0.000829631	0.000296551	0.00284294	0.000897642	0.035583	0.00113913	0.00134812	0.00473599	0.00120907	0.00281792	0.0383538	0.00290587	0.0022981	0.001196	0.00322262	0.00331425	0.00971871	0.00219332	0.00188822	0.0985706	0.00247856	0.00363067	0.000727685	0.000965047	0.00845143	0.00119785	0.00268692	0.000851836	0.013071	0.0019478	0.000794233	0.00768707	0.127311	0.00188407	0.000976673	0.00985993	0.00425041	0.00125315	0.00228842	0.00314187	0.000693341	0.000471967	0.00487433	0.0170116	0.000300306
SW620 wt_1_0_K2_1	0.00402399	0.0020666	0.000936583	0.00808719	0.000629705	0.000449642	0.00477914	0.000838264	0.022977	0.00127909	0.00110121	0.00347873	0.00145019	0.00331311	0.0248727	0.00216654	0.00276853	0.00140909	0.00322058	0.00268796	0.00706347	0.00203491	0.00257275	0.0712341	0.00176605	0.00244355	0.000865673	0.00114035	0.00700393	0.00126687	0.00206336	0.00106532	0.0111451	0.00130352	0.00114859	0.00654213	0.0980129	0.00223351	0.00065521	0.0126013	0.00363968	0.00178874	0.00312154	0.00265781	0.000841592	0.000656526	0.00452939	0.013127	0.000793205
SW620 wt_1_0_K3_1	0.00502591	0.00198091	0.00149967	0.0114703	0.000886528	0.000440147	0.00546539	0.000715289	0.0284934	0.000945093	0.00097574	0.00374314	0.00170177	0.00448825	0.0294829	0.00313559	0.00193644	0.00159253	0.00281021	0.00324373	0.00807585	0.00231961	0.00234943	0.0827756	0.00185126	0.00243164	0.0010906	0.00105449	0.00759015	0.000985864	0.00275385	0.001058	0.0123897	0.00135374	0.000879832	0.00749909	0.11519	0.00173492	0.000481248	0.0128003	0.0049475	0.000850458	0.00223896	0.00267634	0.000547581	0.00068358	0.00466255	0.0161477	0.000544364
SW620 wt_1_0_K4_1	0.00656149	0.00301729	0.00174957	0.0152089	0.000854318	0.000768597	0.00711516	0.000925608	0.0353201	0.000644944	0.00134724	0.00392044	0.00180205	0.00578044	0.0352057	0.00333036	0.00314071	0.00165307	0.00343986	0.0027774	0.00731162	0.00225343	0.00225003	0.0811358	0.00266685	0.00364858	0.000796793	0.000971274	0.00662943	0.00163687	0.00256084	0.000801717	0.0117276	0.00166194	0.00101663	0.00690377	0.109557	0.00302487	0.000933735	0.0136584	0.00512627	0.000740805	0.00208553	0.00272188	0.000613206	0.000601792	0.00478537	0.0137685	0.000438223
SW620 wt_2_0_M1_1	0.00397186	0.00173401	0.00123015	0.0132191	0.00109266	0.000451428	0.00394568	0.000475235	0.0328403	0.000453054	0.00134135	0.00395741	0.00173297	0.00511248	0.0354504	0.00275543	0.00242995	0.00143771	0.0027162	0.00269828	0.00876793	0.00222836	0.00221361	0.0947542	0.00222272	0.0039657	0.00117066	0.00109696	0.00628646	0.00180969	0.00205611	0.000731516	0.0114279	0.00178341	0.00143668	0.00764911	0.119084	0.00167867	0.00095085	0.0144424	0.00501663	0.00135093	0.0020966	0.00236204	0.000752693	0.000351663	0.00361803	0.0152753	0.00114965
SW620 wt_2_0_M2_1	0.0109015	0.00497688	0.00265339	0.0175036	0.00147099	0.00504594	0.00702952	0.00191282	0.0305427	0.000975825	0.00423026	0.00502163	0.00679714	0.0105286	0.0272385	0.0077801	0.00632469	0.00415195	0.00231543	0.00416751	0.00722301	0.001213	0.0039855	0.0601975	0.00317249	0.000157321	0.0014663	0.00456203	0.00311407	0.00256498	0.00190472	0.00280116	0.00930103	0.000765333	0.0030598	0.00476496	0.0661637	0.00115451	0.000576955	0.0168755	0.00291505	0.00290668	0.00345414	0.000409483	0.00236398	0.00211598	0.00171439	0.00939561	0.00148711
[truncated: 6 more rows]
[truncated: 145 more columns]

## Sheet: SW620_Normalization
	H3N2F1	H4N2	H3N3	H5N2	H3N3F1	H4N3	H3N4	H5N2F1	H6N2	H4N3F1	H5N3	H3N4F1	H4N4	H3N5	H7N2	H5N3F1	H6N3	H3N4F2	H4N4F1	H5N4	H3N5F1	H4N5	H4N3L1F1	H8N2	E1H4N3F1	H6N3F1	E1H5N3	H4N4F2	H5N4F1	E1H4N4	H6N4	H3N5F2	H4N5F1	H5N5	H5N3L1F1	H3N6F1	H9N2	H4N4L1F1	E1H5N3F1	H5N4L1	E1H6N3	H5N4F2	E1H4N4F1	H6N4F1	E1H5N4	H7N4	H4N5F2	H5N5F1	E1H4N5
[truncated: 98 more rows]
[truncated: 145 more columns]

## Sheet: Plots
PAUCI-MANNOSIDIC
		mean	SD	T.TEST
SW480	SW480 wt	0.575208	0.0450296	0.481737
	SW480 NTC	0.572722	0.0563652	-
	SW480 F52L	0.49374	0.101493	0.195235
	SW480 F59L	0.331445	0.0722073	0.0101927
[truncated: 185 more rows]
