# Supplementary material for: High-Throughput Mass Spectrometry Analysis of N-Glycans and Protein Markers after FUT8 Knockdown in the Syngeneic SW480/SW620 Colorectal Cancer Cell Model
Source: J Proteome Res. 2024 Mar 20;23(4):1379–98. doi: 10.1021/acs.jproteome.3c00833 (PMC11002942; doi:10.1021/acs.jproteome.3c00833)
Supplement: Supplementary file 3 — pr3c00833_si_003.xlsx [file pr3c00833_si_003.xlsx]

## Sheet: SILAC
Majority.protein.IDs	Gene name	Protein name	GOMF name	GOBP name	GOCC name	KEGG name	Ratio.H.L.normalized_alt_1	Ratio H/L variability alt [%] 1	Ratio.H.L.count.1	Ratio.H.L.normalized_alt_1a	Ratio H/L variability alt [%] 1a	Ratio.H.L.count.1a	Ratio.H.L.normalized_alt_2	Ratio H/L variability alt [%] 2	Ratio.H.L.count.2	Ratio.H.L.normalized_alt_2a	Ratio H/L variability alt [%] 2a	Ratio.H.L.count.2a	Ratio.H.L.normalized_alt_3	Ratio H/L variability alt [%] 3	Ratio.H.L.count.3	Ratio.H.L.normalized_alt_3a	Ratio H/L variability alt [%] 3a	Ratio.H.L.count.3a	Ratio.H.L.normalized_alt_4	Ratio H/L variability alt [%] 4	Ratio.H.L.count.4	Ratio.H.L.normalized_alt_4a	Ratio H/L variability alt [%] 4a	Ratio.H.L.count.4a	Ratio.H.L.normalized_alt_5	Ratio H/L variability alt [%] 5	Ratio.H.L.count.5	Ratio.H.L.normalized_alt_5a	Ratio H/L variability alt [%] 5a	Ratio.H.L.count.5a	Ratio.H.L.normalized_alt_6	Ratio H/L variability alt [%] 6	Ratio.H.L.count.6	Ratio.H.L.normalized_alt_6a	Ratio H/L variability alt [%] 6a	Ratio.H.L.count.6a	Ratio.H.L.normalized_alt_7	Ratio H/L variability alt [%] 7	Ratio.H.L.count.7	Ratio.H.L.normalized_alt_7a	Ratio H/L variability alt [%] 7a	Ratio.H.L.count.7a	Q.value
O00159-3;O00159-1;O00159-2	MYO1A;MYO1C	Unconventional myosin-Ia;Unconventional myosin-Ic	actin-dependent ATPase activity;adenyl nucleotide binding;adenyl ribonucleotide binding;ATP binding;ATPase activity;ATPase activity, coupled;binding;catalytic activity;enzyme binding;GTPase binding;hydrolase activity;hydrolase activity, acting on acid anhydrides;hydrolase activity, acting on acid anhydrides, in phosphorus-containing anhydrides;motor activity;nucleoside-triphosphatase activity;nuc…	biological regulation;cell projection assembly;cell projection organization;cellular component assembly;cellular component assembly at cellular level;cellular component organization;cellular component organization at cellular level;cellular component organization or biogenesis;cellular component organization or biogenesis at cellular level;cellular localization;cellular process;defense response;e…	apical plasma membrane;basal plasma membrane;basolateral plasma membrane;brush border;cell cortex part;cell part;cell projection;cell projection membrane;cell projection part;cortical actin cytoskeleton;cortical cytoskeleton;cytoplasm;cytoplasmic membrane-bounded vesicle;cytoplasmic part;cytoplasmic vesicle;cytoskeletal part;cytoskeleton;cytosol;extracellular membrane-bounded organelle;extracellu…		NaN	NaN	1	NaN	NaN	1	-0.0137245	53.2617	4	-0.282688	41.3022	5	NaN	NaN	0	-0.590048	53.0157	5	NaN	NaN	0	-2.57262	69.2688	2	NaN	NaN	0	NaN	NaN	1	NaN	NaN	0	NaN	NaN	0	NaN	NaN	0	NaN	NaN	0	0
O00567-1	NOP56	Nucleolar protein 56	binding;nucleic acid binding;RNA binding;snoRNA binding	cellular macromolecule metabolic process;cellular metabolic process;cellular nitrogen compound metabolic process;cellular process;macromolecule metabolic process;macromolecule modification;metabolic process;ncRNA metabolic process;ncRNA processing;nitrogen compound metabolic process;nucleic acid metabolic process;nucleobase-containing compound metabolic process;primary metabolic process;RNA metab…	box C/D snoRNP complex;cell part;cytoplasm;intracellular non-membrane-bounded organelle;intracellular organelle;intracellular organelle part;intracellular part;macromolecular complex;membrane;non-membrane-bounded organelle;nuclear part;nucleolar part;nucleolus;nucleoplasm;organelle;organelle part;preribosome;pre-snoRNP complex;ribonucleoprotein complex;small nucleolar ribonucleoprotein complex;sm…	Ribosome biogenesis in eukaryotes	NaN	NaN	0	NaN	NaN	0	NaN	NaN	0	NaN	NaN	1	NaN	NaN	0	NaN	NaN	0	NaN	NaN	0	NaN	NaN	0	NaN	NaN	0	NaN	NaN	0	NaN	NaN	0	NaN	NaN	0	-0.184499	77.8518	3	NaN	NaN	1	0
O00571-1;O00571-2;O15523-2;O15523-1	DDX3X;DDX3Y;DDX4	ATP-dependent RNA helicase DDX3X;ATP-dependent RNA helicase DDX3Y;Probable ATP-dependent RNA helicase DDX4	adenyl nucleotide binding;adenyl ribonucleotide binding;ATP binding;ATPase activity;ATPase activity, coupled;ATP-dependent DNA helicase activity;ATP-dependent helicase activity;ATP-dependent RNA helicase activity;binding;catalytic activity;CTPase activity;DNA binding;DNA helicase activity;DNA-dependent ATPase activity;eukaryotic initiation factor 4E binding;GTPase activity;helicase activity;hydro…	biological regulation;biosynthetic process;cell cycle phase;cell cycle process;cell motility;cellular biosynthetic process;cellular component assembly;cellular component assembly at cellular level;cellular component movement;cellular component organization;cellular component organization at cellular level;cellular component organization or biogenesis;cellular component organization or biogenesis …	cell part;chromatoid body;cytoplasm;cytoplasmic part;extracellular membrane-bounded organelle;extracellular organelle;extracellular region part;extracellular vesicular exosome;intracellular membrane-bounded organelle;intracellular non-membrane-bounded organelle;intracellular organelle;intracellular organelle part;intracellular part;macromolecular complex;membrane;membrane-bounded organelle;membra…	RIG-I-like receptor signaling pathway	NaN	NaN	0	NaN	NaN	0	-0.688333	92.1895	2	-0.73737	13.0687	3	NaN	NaN	0	NaN	NaN	1	NaN	NaN	0	NaN	NaN	0	NaN	NaN	0	NaN	NaN	1	NaN	NaN	0	NaN	NaN	1	-0.202219	28.6815	4	-0.173345	33.5308	6	0
O43390-1;O43390-2;O43390-3;O43390-4	HNRNPR	Heterogeneous nuclear ribonucleoprotein R	binding;nucleic acid binding;nucleotide binding;RNA binding	cellular macromolecule metabolic process;cellular metabolic process;cellular nitrogen compound metabolic process;cellular process;gene expression;macromolecule metabolic process;metabolic process;mRNA metabolic process;mRNA processing;nitrogen compound metabolic process;nuclear mRNA splicing, via spliceosome;nucleic acid metabolic process;nucleobase-containing compound metabolic process;primary m…	catalytic step 2 spliceosome;cell part;cytoplasm;intracellular organelle part;intracellular part;macromolecular complex;nuclear part;nucleoplasm;organelle part;ribonucleoprotein complex;spliceosomal complex		NaN	NaN	0	NaN	NaN	0	NaN	NaN	0	NaN	NaN	0	NaN	NaN	0	NaN	NaN	0	NaN	NaN	0	NaN	NaN	0	NaN	NaN	0	NaN	NaN	1	NaN	NaN	0	NaN	NaN	0	0.269787	39.0163	4	0.395685	36.1411	4	0
O43707-1;O43707-2;O43707-3	ACTN4;SPTBN4	Alpha-actinin-4;Spectrin beta chain, non-erythrocytic 4	actin binding;actin filament binding;ankyrin binding;binding;calcium ion binding;cation binding;cytoskeletal protein binding;enzyme binding;hormone receptor binding;identical protein binding;integrin binding;ion binding;ligand-dependent nuclear receptor transcription coactivator activity;lipid binding;metal ion binding;nuclear hormone receptor binding;nucleoside binding;phosphatase binding;phosph…	actin cytoskeleton organization;actin filament bundle assembly;actin filament capping;actin filament organization;actin filament-based process;adult behavior;adult locomotory behavior;adult walking behavior;anatomical structure morphogenesis;axon guidance;axonogenesis;behavior;biological regulation;blood coagulation;cardiac conduction;cell activation;cell junction assembly;cell junction organizat…	actin filament bundle;actomyosin;adherens junction;anchoring junction;axon hillock;axon part;cell body;cell body fiber;cell cortex part;cell junction;cell part;cell projection;cell projection part;cell-cell junction;cell-substrate adherens junction;cell-substrate junction;contractile fiber part;cortical cytoskeleton;cytoplasm;cytoplasmic membrane-bounded vesicle lumen;cytoplasmic part;cytoplasmic…	Adherens junction;Amoebiasis;Arrhythmogenic right ventricular cardiomyopathy (ARVC);Focal adhesion;Leukocyte transendothelial migration;Regulation of actin cytoskeleton;Systemic lupus erythematosus;Tight junction	NaN	NaN	1	NaN	NaN	0	-0.63145	120.93	6	-0.403416	94.6448	17	0.145999	5.50766	8	-0.312668	47.9361	14	0.984902	57.0692	8	-0.458602	15.9265	5	0.180372	45.3261	7	1.12383	50.2606	20	0.308688	32.4476	9	-0.472988	30.0992	7	-1.63727	80.6343	13	-1.7184	120.648	9	0
O60506-4;O60506-3;O60506-5	SYNCRIP	Heterogeneous nuclear ribonucleoprotein Q	binding;mRNA binding;nucleic acid binding;nucleotide binding;poly(A) RNA binding;poly-purine tract binding;RNA binding;single-stranded RNA binding	biological regulation;cell differentiation;cellular developmental process;cellular macromolecule metabolic process;cellular metabolic process;cellular nitrogen compound metabolic process;cellular process;cellular response to chemical stimulus;cellular response to cytokine stimulus;cellular response to interferon-gamma;cellular response to organic substance;cellular response to stimulus;CRD-mediat…	catalytic step 2 spliceosome;cell part;CRD-mediated mRNA stability complex;cytoplasmic part;endoplasmic reticulum;histone pre-mRNA 3'end processing complex;intracellular membrane-bounded organelle;intracellular organelle;intracellular organelle part;intracellular part;macromolecular complex;membrane;membrane-bounded organelle;nuclear part;nucleoplasm;nucleus;organelle;organelle part;protein compl…		NaN	NaN	0	NaN	NaN	0	-0.451352	20.684	5	-0.28509	64.3181	5	NaN	NaN	1	-0.721032	NaN	2	NaN	NaN	0	NaN	NaN	1	NaN	NaN	1	NaN	NaN	1	NaN	NaN	0	NaN	NaN	1	0.38975	30.1897	10	0.0840835	39.2852	9	0
O60841-1	EIF5B	Eukaryotic translation initiation factor 5B	binding;catalytic activity;GTP binding;GTPase activity;guanyl nucleotide binding;guanyl ribonucleotide binding;hydrolase activity;hydrolase activity, acting on acid anhydrides;hydrolase activity, acting on acid anhydrides, in phosphorus-containing anhydrides;nucleic acid binding;nucleoside-triphosphatase activity;nucleotide binding;purine nucleotide binding;purine ribonucleoside triphosphate bind…	biological regulation;biosynthetic process;cellular biosynthetic process;cellular macromolecule biosynthetic process;cellular macromolecule metabolic process;cellular metabolic process;cellular process;cellular protein metabolic process;gene expression;macromolecule biosynthetic process;macromolecule metabolic process;metabolic process;posttranscriptional regulation of gene expression;primary met…	cell part;cytoplasm;cytoplasmic part;cytosol;intracellular part	RNA transport	NaN	NaN	0	NaN	NaN	0	NaN	NaN	1	0.435483	35.4782	2	NaN	NaN	0	NaN	NaN	0	NaN	NaN	0	NaN	NaN	0	NaN	NaN	0	NaN	NaN	1	NaN	NaN	0	-0.0146107	116.879	2	NaN	NaN	0	NaN	NaN	1	0
O75367-2;O75367-3;O75367-1	H2AFY	Core histone macro-H2A.1	binding;chromatin binding;chromatin DNA binding;core promoter binding;core promoter sequence-specific DNA binding;DNA binding;double-stranded DNA binding;double-stranded methylated DNA binding;enzyme binding;enzyme inhibitor activity;enzyme regulator activity;kinase binding;kinase inhibitor activity;kinase regulator activity;nucleic acid binding;nucleosomal DNA binding;nucleosome binding;protein …	biological regulation;cellular component assembly;cellular component assembly at cellular level;cellular component organization;cellular component organization at cellular level;cellular component organization or biogenesis;cellular component organization or biogenesis at cellular level;cellular macromolecular complex assembly;cellular macromolecular complex subunit organization;cellular process;…	Barr body;cell part;centromeric heterochromatin;chromatin;chromosomal part;chromosome;condensed chromosome;extracellular membrane-bounded organelle;extracellular organelle;extracellular region part;extracellular vesicular exosome;heterochromatin;intracellular membrane-bounded organelle;intracellular non-membrane-bounded organelle;intracellular organelle;intracellular organelle part;intracellular …	Systemic lupus erythematosus	NaN	NaN	0	NaN	NaN	0	NaN	NaN	0	NaN	NaN	0	NaN	NaN	0	NaN	NaN	0	NaN	NaN	0	NaN	NaN	0	NaN	NaN	0	NaN	NaN	0	NaN	NaN	0	NaN	NaN	0	0.298347	12.5412	5	0.666944	37.8229	7	0
O75369-2;O75369-9;O75369-1;O75369-8;O75369-6;O75369-3;O75369-7;O75369-5;O75369-4	FLNB;FLNC	Filamin-B;Filamin-C	actin binding;ankyrin binding;binding;cytoskeletal protein binding;identical protein binding;protein binding	actin cytoskeleton organization;actin filament-based process;anatomical structure development;biological regulation;cell development;cell differentiation;cell junction assembly;cell junction organization;cell surface receptor linked signaling pathway;cellular component assembly;cellular component assembly at cellular level;cellular component organization;cellular component organization at cellula…	actin cytoskeleton;actin filament bundle;actomyosin;adherens junction;anchoring junction;cell cortex;cell junction;cell part;cell-substrate adherens junction;cell-substrate junction;contractile fiber part;costamere;cytoplasm;cytoplasmic part;cytoskeletal part;cytoskeleton;cytosol;extracellular membrane-bounded organelle;extracellular organelle;extracellular region part;extracellular vesicular exo…	Focal adhesion;MAPK signaling pathway	NaN	NaN	0	NaN	NaN	0	-1.05998	7.31965	2	-0.8168	30.1813	5	NaN	NaN	0	-0.842432	39.5616	4	NaN	NaN	0	NaN	NaN	0	NaN	NaN	0	0.600804	77.7226	3	NaN	NaN	1	NaN	NaN	0	NaN	NaN	0	NaN	NaN	1	0
O76021-1	RSL1D1	Ribosomal L1 domain-containing protein 1		biological regulation;cell differentiation;cellular developmental process;cellular process;developmental process;osteoblast differentiation;regulation of apoptosis;regulation of biological process;regulation of cell aging;regulation of cell death;regulation of cellular process;regulation of cellular response to stress;regulation of cellular senescence;regulation of developmental process;regulatio…	cell part;intracellular non-membrane-bounded organelle;intracellular organelle;intracellular organelle part;intracellular part;membrane;non-membrane-bounded organelle;nuclear part;nucleolus;organelle;organelle part		NaN	NaN	0	NaN	NaN	0	NaN	NaN	0	NaN	NaN	0	NaN	NaN	0	NaN	NaN	0	NaN	NaN	0	NaN	NaN	0	NaN	NaN	0	1.20809	19.2503	2	NaN	NaN	0	NaN	NaN	0	1.04292	37.653	3	0.460188	39.0957	3	0
P00367-1;P00367-3;P00367-2;P49448-1	GLUD1;GLUD2	Glutamate dehydrogenase 1, mitochondrial;Glutamate dehydrogenase 2, mitochondrial	adenyl nucleotide binding;adenyl ribonucleotide binding;ADP binding;amine binding;amino acid binding;ATP binding;binding;carboxylic acid binding;catalytic activity;coenzyme binding;cofactor binding;glutamate dehydrogenase (NAD+) activity;glutamate dehydrogenase [NAD(P)+] activity;GTP binding;guanyl nucleotide binding;guanyl ribonucleotide binding;identical protein binding;leucine binding;NAD bind…	amine biosynthetic process;amine catabolic process;amine metabolic process;anatomical structure development;biological regulation;biosynthetic process;carboxylic acid biosynthetic process;carboxylic acid catabolic process;carboxylic acid metabolic process;catabolic process;cellular amine metabolic process;cellular amino acid biosynthetic process;cellular amino acid catabolic process;cellular amin…	cell part;cytoplasm;cytoplasmic part;intracellular membrane-bounded organelle;intracellular organelle;intracellular organelle lumen;intracellular organelle part;intracellular part;membrane-bounded organelle;membrane-enclosed lumen;mitochondrial matrix;mitochondrial part;mitochondrion;organelle;organelle lumen;organelle part	Alanine, aspartate and glutamate metabolism;Arginine and proline metabolism;D-Glutamine and D-glutamate metabolism;Nitrogen metabolism;Proximal tubule bicarbonate reclamation	NaN	NaN	0	NaN	NaN	0	NaN	NaN	0	NaN	NaN	0	NaN	NaN	0	NaN	NaN	0	NaN	NaN	0	NaN	NaN	1	NaN	NaN	1	0.859208	48.1763	3	-0.494085	NaN	2	0.602335	32.3582	3	-0.696448	12.418	3	-1.07015	22.6529	5	0
P00505-1;P00505-2	GOT2	Aspartate aminotransferase, mitochondrial	binding;catalytic activity;cofactor binding;kynurenine-oxoglutarate transaminase activity;L-aspartate:2-oxoglutarate aminotransferase activity;L-phenylalanine aminotransferase activity;L-phenylalanine:2-oxoglutarate aminotransferase activity;pyridoxal phosphate binding;transaminase activity;transferase activity;transferase activity, transferring nitrogenous groups;vitamin B6 binding;vitamin bindi…	2-oxoglutarate metabolic process;4-hydroxyproline catabolic process;4-hydroxyproline metabolic process;alcohol biosynthetic process;alcohol metabolic process;amine biosynthetic process;amine catabolic process;amine metabolic process;aspartate biosynthetic process;aspartate catabolic process;aspartate family amino acid biosynthetic process;aspartate family amino acid catabolic process;aspartate fa…	cell part;cytoplasmic part;extracellular membrane-bounded organelle;extracellular organelle;extracellular region part;extracellular vesicular exosome;intracellular membrane-bounded organelle;intracellular organelle;intracellular organelle lumen;intracellular organelle part;intracellular part;membrane;membrane-bounded organelle;membrane-bounded vesicle;membrane-enclosed lumen;mitochondrial inner m…	Alanine, aspartate and glutamate metabolism;Arginine and proline metabolism;Cysteine and methionine metabolism;Fat digestion and absorption;Phenylalanine metabolism;Phenylalanine, tyrosine and tryptophan biosynthesis;Tyrosine metabolism	NaN	NaN	0	NaN	NaN	0	NaN	NaN	1	NaN	NaN	0	NaN	NaN	0	NaN	NaN	0	NaN	NaN	0	NaN	NaN	0	NaN	NaN	0	0.685098	47.4669	3	NaN	NaN	1	0.187162	45.3007	3	NaN	NaN	0	-0.181637	39.9684	2	0
P00558-1;P00558-2	PGK1;PGK2	Phosphoglycerate kinase 1;Phosphoglycerate kinase 2	adenyl nucleotide binding;adenyl ribonucleotide binding;ATP binding;binding;catalytic activity;kinase activity;nucleotide binding;phosphoglycerate kinase activity;phosphotransferase activity, carboxyl group as acceptor;purine nucleotide binding;purine ribonucleoside triphosphate binding;purine ribonucleotide binding;ribonucleotide binding;transferase activity;transferase activity, transferring ph…	alcohol biosynthetic process;alcohol catabolic process;alcohol metabolic process;biosynthetic process;carbohydrate biosynthetic process;carbohydrate catabolic process;carbohydrate metabolic process;catabolic process;cell differentiation;cell motility;cellular biosynthetic process;cellular carbohydrate biosynthetic process;cellular carbohydrate catabolic process;cellular carbohydrate metabolic pro…	cell part;cell projection part;cytoplasm;cytoplasmic part;cytosol;extracellular membrane-bounded organelle;extracellular organelle;extracellular region part;extracellular vesicular exosome;flagellar fibrous sheath;flagellum part;intracellular membrane-bounded organelle;intracellular organelle;intracellular organelle part;intracellular part;membrane;membrane part;membrane raft;membrane-bounded org…	Carbon fixation in photosynthetic organisms;Glycolysis / Gluconeogenesis	NaN	NaN	0	NaN	NaN	0	NaN	NaN	1	-1.23143	31.5638	2	NaN	NaN	0	NaN	NaN	0	NaN	NaN	0	NaN	NaN	1	-0.065378	41.9509	2	1.03847	42.5468	6	-0.0149624	31.7141	3	NaN	NaN	0	0.554152	38.9899	4	0.394856	36.9059	7	0
P04075-1;P04075-2	ALDOA	Fructose-bisphosphate aldolase A	actin binding;aldehyde-lyase activity;binding;carbohydrate binding;carbon-carbon lyase activity;catalytic activity;cytoskeletal protein binding;fructose binding;fructose-bisphosphate aldolase activity;identical protein binding;lyase activity;monosaccharide binding;protein binding;sugar binding;tubulin binding	actin cytoskeleton organization;actin filament organization;actin filament-based process;alcohol biosynthetic process;alcohol catabolic process;alcohol metabolic process;anatomical structure homeostasis;ATP biosynthetic process;ATP metabolic process;biological regulation;biosynthetic process;blood coagulation;carbohydrate biosynthetic process;carbohydrate catabolic process;carbohydrate metabolic …	actin cytoskeleton;cell part;contractile fiber part;cytoplasmic membrane-bounded vesicle lumen;cytoplasmic part;cytoplasmic vesicle part;cytoskeleton;cytosol;extracellular membrane-bounded organelle;extracellular organelle;extracellular region;extracellular region part;extracellular space;extracellular vesicular exosome;I band;intracellular membrane-bounded organelle;intracellular non-membrane-bo…	Carbon fixation in photosynthetic organisms;Fructose and mannose metabolism;Glycolysis / Gluconeogenesis;Pentose phosphate pathway	NaN	NaN	0	NaN	NaN	0	NaN	NaN	1	-2.26538	59.0281	7	NaN	NaN	0	NaN	NaN	1	-0.58884	NaN	2	NaN	NaN	0	NaN	NaN	0	0.621936	45.0964	2	NaN	NaN	0	NaN	NaN	1	NaN	NaN	1	NaN	NaN	0	0
P04406-1;P04406-2	GAPDH;GAPDHS	Glyceraldehyde-3-phosphate dehydrogenase;Glyceraldehyde-3-phosphate dehydrogenase, testis-specific	binding;catalytic activity;coenzyme binding;cofactor binding;cytoskeletal protein binding;glyceraldehyde-3-phosphate dehydrogenase (NAD+) (phosphorylating) activity;identical protein binding;microtubule binding;NAD binding;NADP binding;nucleotide binding;oxidoreductase activity;oxidoreductase activity, acting on the aldehyde or oxo group of donors;oxidoreductase activity, acting on the aldehyde o…	alcohol biosynthetic process;alcohol metabolic process;apoptosis;biological regulation;biosynthetic process;carbohydrate biosynthetic process;carbohydrate metabolic process;cell death;cell motility;cellular biosynthetic process;cellular carbohydrate biosynthetic process;cellular carbohydrate metabolic process;cellular component movement;cellular component organization;cellular component organizat…	cell part;cell projection part;cytoplasm;cytoplasmic part;cytoskeleton;cytosol;extracellular membrane-bounded organelle;extracellular organelle;extracellular region part;extracellular vesicular exosome;flagellar fibrous sheath;flagellum part;intracellular membrane-bounded organelle;intracellular non-membrane-bounded organelle;intracellular organelle;intracellular organelle part;intracellular part…	Alzheimer's disease;Glycolysis / Gluconeogenesis	NaN	NaN	0	0.0108289	80.0428	2	-2.42483	12.6545	6	-2.56741	30.3715	7	-1.25888	5.81719	2	-0.917602	18.2977	3	NaN	NaN	0	NaN	NaN	1	-0.863872	8.31472	2	0.653786	45.7201	6	-0.673231	47.9169	4	-0.42506	133.105	2	-0.786535	36.2695	9	-0.735157	37.0769	8	0
P05023-3;P05023-4;P05023-1;P05023-2	ATP12A;ATP1A1;ATP1A2;ATP1A3;ATP1A4;ATP4A	Potassium-transporting ATPase alpha chain 1;Potassium-transporting ATPase alpha chain 2;Sodium/potassium-transporting ATPase subunit alpha-1;Sodium/potassium-transporting ATPase subunit alpha-2;Sodium/potassium-transporting ATPase subunit alpha-3;Sodium/potassium-transporting ATPase subunit alpha-4	active transmembrane transporter activity;adenyl nucleotide binding;adenyl ribonucleotide binding;ADP binding;alkali metal ion binding;ATP binding;ATPase activity;ATPase activity, coupled;ATPase activity, coupled to movement of substances;ATPase activity, coupled to transmembrane movement of ions;ATPase activity, coupled to transmembrane movement of ions, phosphorylative mechanism;ATPase activity…	adult behavior;adult locomotory behavior;associative learning;ATP hydrolysis coupled proton transport;behavior;biological regulation;calcium ion homeostasis;calcium-mediated signaling;cardiac muscle contraction;cation homeostasis;cation transport;cell motility;cell surface receptor linked signaling pathway;cellular calcium ion homeostasis;cellular cation homeostasis;cellular chemical homeostasis;…	apical plasma membrane;axon;basolateral plasma membrane;caveola;cell part;cell projection;cell projection part;cytoplasm;cytoplasmic membrane-bounded vesicle;cytoplasmic part;cytoplasmic vesicle;dendritic spine;dendritic spine head;dendritic spine neck;endoplasmic reticulum;endosome;extracellular membrane-bounded organelle;extracellular organelle;extracellular region part;extracellular space;extr…	Aldosterone-regulated sodium reabsorption;Bile secretion;Carbohydrate digestion and absorption;Cardiac muscle contraction;Collecting duct acid secretion;Endocrine and other factor-regulated calcium reabsorption;Gastric acid secretion;Mineral absorption;Oxidative phosphorylation;Pancreatic secretion;Protein digestion and absorption;Proximal tubule bicarbonate reclamation;Salivary secretion	-0.204772	35.6703	3	-0.736012	40.6304	3	-0.12463	80.7423	10	0.0509272	49.0458	16	0.0848668	5.4918	5	-0.240457	43.5536	16	0.10935	19.3804	3	0.124017	66.2457	7	0.790239	NaN	6	1.33462	38.6393	17	1.04179	45.8037	4	0.634922	43.5881	11	-0.356248	48.4847	7	-0.778813	59.9871	9	0
P05141-1;P12236-1	SLC25A31;SLC25A4;SLC25A5;SLC25A6	ADP/ATP translocase 1;ADP/ATP translocase 2;ADP/ATP translocase 2, N-terminally processed;ADP/ATP translocase 3;ADP/ATP translocase 3, N-terminally processed;ADP/ATP translocase 4;ADP/ATP translocase 4, N-terminally processed	active transmembrane transporter activity;adenine transmembrane transporter activity;antiporter activity;ATP:ADP antiporter activity;binding;enzyme binding;nucleobase transmembrane transporter activity;nucleobase-containing compound transmembrane transporter activity;protein binding;purine base transmembrane transporter activity;secondary active transmembrane transporter activity;solute:solute an…	active induction of host immune response by virus;adenine nucleotide transport;adenine transport;ADP transport;apoptosis;apoptotic mitochondrial changes;ATP transport;biological regulation;cell death;cellular component organization;cellular component organization at cellular level;cellular component organization or biogenesis;cellular component organization or biogenesis at cellular level;cellula…	cell part;cell projection;cilium;cytoplasmic part;cytoskeletal part;extracellular membrane-bounded organelle;extracellular organelle;extracellular region part;extracellular vesicular exosome;integral to membrane;integral to plasma membrane;intracellular membrane-bounded organelle;intracellular non-membrane-bounded organelle;intracellular organelle;intracellular organelle part;intracellular part;i…	Calcium signaling pathway;Huntington's disease;Parkinson's disease	NaN	NaN	0	NaN	NaN	0	NaN	NaN	0	NaN	NaN	1	NaN	NaN	0	NaN	NaN	1	NaN	NaN	0	NaN	NaN	0	-0.0920024	63.7557	2	1.00921	33.8256	4	NaN	NaN	0	0.50683	46.2926	2	0.140904	36.6588	4	-0.189574	24.1192	4	0
P05198-1	EIF2S1	Eukaryotic translation initiation factor 2 subunit 1	binding;nucleic acid binding;ribonucleoprotein binding;ribosome binding;RNA binding;translation factor activity, nucleic acid binding;translation initiation factor activity	biological regulation;biosynthetic process;cellular biosynthetic process;cellular macromolecule biosynthetic process;cellular macromolecule metabolic process;cellular metabolic process;cellular process;cellular protein metabolic process;cellular response to chemical stimulus;cellular response to organic substance;cellular response to stimulus;cellular response to stress;cellular response to topol…	cell part;cytoplasmic part;cytosol;eukaryotic 48S preinitiation complex;eukaryotic translation initiation factor 2 complex;extracellular membrane-bounded organelle;extracellular organelle;extracellular region part;extracellular vesicular exosome;intracellular membrane-bounded organelle;intracellular non-membrane-bounded organelle;intracellular organelle;intracellular part;macromolecular complex;m…	Hepatitis C;Measles;Protein processing in endoplasmic reticulum;RNA transport	NaN	NaN	0	NaN	NaN	0	-0.217879	44.0421	2	NaN	NaN	1	NaN	NaN	0	-0.422889	43.8578	3	NaN	NaN	0	NaN	NaN	0	NaN	NaN	0	0.580605	89.7458	5	NaN	NaN	1	-0.409051	14.085	3	NaN	NaN	1	NaN	NaN	0	0
P05362-1	ICAM1	Intercellular adhesion molecule 1	binding;integrin binding;molecular transducer activity;protein binding;protein complex binding;receptor activity;receptor binding;signal transducer activity;signaling receptor activity;transmembrane signaling receptor activity;viral receptor activity	acute inflammatory response;acute inflammatory response to antigenic stimulus;adhesion to host;adhesion to other organism involved in symbiotic interaction;aging;anatomical structure development;antigen processing and presentation;biological adhesion;biological regulation;carbohydrate homeostasis;cell activation;cell activation involved in immune response;cell adhesion;cell adhesion mediated by i…	adherens junction;anchoring junction;cell junction;cell part;cell surface;cell-substrate adherens junction;cell-substrate junction;external side of plasma membrane;extracellular membrane-bounded organelle;extracellular organelle;extracellular region part;extracellular space;extracellular vesicular exosome;focal adhesion;immunological synapse;integral to membrane;integral to plasma membrane;intrin…	African trypanosomiasis;Cell adhesion molecules (CAMs);Leukocyte transendothelial migration;Malaria;Natural killer cell mediated cytotoxicity;Rheumatoid arthritis;Staphylococcus aureus infection;Viral myocarditis	NaN	NaN	1	NaN	NaN	1	-0.0705144	73.9127	4	-0.0491422	49.7461	7	-0.233323	6.66666	3	0.541749	49.8348	6	NaN	NaN	0	NaN	NaN	0	NaN	NaN	0	NaN	NaN	0	NaN	NaN	0	NaN	NaN	0	NaN	NaN	0	NaN	NaN	0	0
P05388-1;P05388-2;Q8NHW5-1	RPLP0;RPLP0P6	60S acidic ribosomal protein P0;60S acidic ribosomal protein P0-like	binding;nucleic acid binding;RNA binding;structural constituent of ribosome;structural molecule activity	biosynthetic process;catabolic process;cellular biosynthetic process;cellular catabolic process;cellular component biogenesis;cellular component biogenesis at cellular level;cellular component disassembly;cellular component disassembly at cellular level;cellular component organization;cellular component organization at cellular level;cellular component organization or biogenesis;cellular componen…	adherens junction;anchoring junction;cell junction;cell part;cell-substrate adherens junction;cell-substrate junction;cytoplasm;cytoplasmic part;cytosol;cytosolic large ribosomal subunit;extracellular membrane-bounded organelle;extracellular organelle;extracellular region part;extracellular vesicular exosome;focal adhesion;intracellular membrane-bounded organelle;intracellular non-membrane-bounde…	Ribosome	NaN	NaN	0	NaN	NaN	0	0.935957	73.5146	3	0.697817	60.4389	3	NaN	NaN	1	1.13022	31.9087	2	NaN	NaN	0	NaN	NaN	0	NaN	NaN	0	2.02148	22.4865	3	NaN	NaN	0	0.599081	25.1512	2	0.38692	10.7378	2	0.562041	21.4291	5	0
P30447-1;P05534-1;P30685-1;P30498-1;P30495-1;P30491-1;P30490-1;P30484-1;P30464-1;P18465-1;P18464-1;P10319-1;P30455-1;P30443-1;P13746-1;P04439-1;P13746-2	HLA-A;HLA-B;HLA-C;HLA-E;HLA-G;HLA-H	HLA class I histocompatibility antigen, A-1 alpha chain;HLA class I histocompatibility antigen, A-11 alpha chain;HLA class I histocompatibility antigen, A-23 alpha chain;HLA class I histocompatibility antigen, A-24 alpha chain;HLA class I histocompatibility antigen, A-25 alpha chain;HLA class I histocompatibility antigen, A-26 alpha chain;HLA class I histocompatibility antigen, A-3 alpha chain;HL…	antigen binding;beta-2-microglobulin binding;binding;identical protein binding;MHC class I protein binding;MHC protein binding;natural killer cell lectin-like receptor binding;peptide antigen binding;peptide binding;protein binding;protein dimerization activity;protein homodimerization activity;receptor binding;TAP binding	adaptive immune response;antibacterial humoral response;antigen processing and presentation;antigen processing and presentation of endogenous antigen;antigen processing and presentation of endogenous peptide antigen;antigen processing and presentation of endogenous peptide antigen via MHC class I;antigen processing and presentation of endogenous peptide antigen via MHC class I via ER pathway;anti…	cell part;cell surface;coated vesicle membrane;cytoplasmic part;cytoplasmic vesicle membrane;cytoplasmic vesicle part;early endosome membrane;endocytic vesicle membrane;endoplasmic reticulum;endoplasmic reticulum part;endosomal part;endosome membrane;ER to Golgi transport vesicle membrane;extracellular membrane-bounded organelle;extracellular organelle;extracellular region part;extracellular vesi…	Allograft rejection;Antigen processing and presentation;Autoimmune thyroid disease;Cell adhesion molecules (CAMs);Endocytosis;Graft-versus-host disease;Natural killer cell mediated cytotoxicity;Phagosome;Type I diabetes mellitus;Viral myocarditis	NaN	NaN	0	NaN	NaN	0	NaN	NaN	1	NaN	NaN	1	NaN	NaN	0	NaN	NaN	0	NaN	NaN	0	NaN	NaN	0	NaN	NaN	0	NaN	NaN	0	NaN	NaN	0	NaN	NaN	0	-2.51561	66.7711	2	NaN	NaN	0	0
P05783-1	KRT18;KRT35	Keratin, type I cuticular Ha5;Keratin, type I cytoskeletal 18	binding;protein binding;scaffold protein binding;structural molecule activity	anatomical structure morphogenesis;biological regulation;cell cycle;cell surface receptor linked signaling pathway;cellular component organization;cellular component organization at cellular level;cellular component organization or biogenesis;cellular component organization or biogenesis at cellular level;cellular process;cellular response to chemical stimulus;cellular response to cytokine stimul…	cell part;cell periphery;centriolar satellite;cytoplasm;cytoplasmic part;cytoskeletal part;extracellular membrane-bounded organelle;extracellular organelle;extracellular region part;extracellular space;extracellular vesicular exosome;intermediate filament;intracellular non-membrane-bounded organelle;intracellular organelle;intracellular organelle part;intracellular part;keratin filament;macromole…		NaN	NaN	1	NaN	NaN	0	NaN	NaN	0	-0.300123	66.4466	2	NaN	NaN	0	-0.508769	46.2624	5	NaN	NaN	0	-1.37687	79.7347	2	NaN	NaN	1	0.627599	39.1388	7	NaN	NaN	0	-0.76603	43.6189	4	0.694355	14.8997	7	-0.0263654	44.5135	17	0
P06733-1;P06733-2	ENO1;ENO3	Alpha-enolase;Beta-enolase	binding;carbon-oxygen lyase activity;catalytic activity;cation binding;DNA binding;enzyme binding;GTPase binding;hydro-lyase activity;ion binding;lyase activity;magnesium ion binding;metal ion binding;nucleic acid binding;nucleic acid binding transcription factor activity;phosphopyruvate hydratase activity;protein binding;protein binding transcription factor activity;sequence-specific DNA binding…	aging;alcohol biosynthetic process;alcohol metabolic process;anatomical structure development;anatomical structure morphogenesis;biological regulation;biosynthetic process;carbohydrate biosynthetic process;carbohydrate metabolic process;cellular biosynthetic process;cellular carbohydrate biosynthetic process;cellular carbohydrate metabolic process;cellular macromolecule biosynthetic process;cellu…	cell part;contractile fiber part;cytoplasm;cytoplasmic part;cytosol;cytosolic part;extracellular membrane-bounded organelle;extracellular organelle;extracellular region part;extracellular space;extracellular vesicular exosome;intracellular membrane-bounded organelle;intracellular organelle;intracellular part;M band;macromolecular complex;membrane;membrane-bounded organelle;membrane-bounded vesicl…	Glycolysis / Gluconeogenesis;Methane metabolism;RNA degradation	NaN	NaN	0	NaN	NaN	1	NaN	NaN	1	-0.109603	42.6584	2	NaN	NaN	1	-0.113265	40.5625	4	0.616753	36.1401	3	0.134292	NaN	2	0.0925955	39.9847	3	1.06055	50.267	10	0.516143	7.65643	4	0.211946	72.3317	9	-0.0920259	37.7734	7	0.098268	32.8189	11	0
P06748-2;P06748-1;P06748-3	NPM1	Nucleophosmin	binding;enzyme binding;enzyme inhibitor activity;enzyme regulator activity;histone binding;identical protein binding;kinase binding;kinase inhibitor activity;kinase regulator activity;NF-kappaB binding;nucleic acid binding;protein binding;protein binding transcription factor activity;protein dimerization activity;protein heterodimerization activity;protein homodimerization activity;protein kinase…	aging;ATP-dependent chromatin remodeling;biological regulation;cell aging;cell cycle process;cellular component assembly;cellular component assembly at cellular level;cellular component organization;cellular component organization at cellular level;cellular component organization or biogenesis;cellular component organization or biogenesis at cellular level;cellular macromolecular complex assembly…	adherens junction;anchoring junction;cell junction;cell part;cell-substrate adherens junction;cell-substrate junction;centrosome;cytoplasm;cytoplasmic part;cytoskeletal part;cytosol;focal adhesion;intracellular membrane-bounded organelle;intracellular non-membrane-bounded organelle;intracellular organelle;intracellular organelle part;intracellular part;macromolecular complex;membrane;membrane-bou…		NaN	NaN	1	NaN	NaN	0	-1.44476	122.646	2	0.190934	43.8252	3	-0.559483	NaN	3	0.0969905	50.3752	2	NaN	NaN	0	NaN	NaN	0	NaN	NaN	0	NaN	NaN	1	NaN	NaN	1	NaN	NaN	1	-0.688065	NaN	2	0.0708901	45.0266	3	0
Q8N257-1;Q16778-1;P33778-1;P23527-1;P06899-1;Q96A08-1	HIST1H2BA;HIST1H2BB;HIST1H2BJ;HIST1H2BO;HIST2H2BC;HIST2H2BD;HIST2H2BE;HIST3H2BB	Histone H2B type 1-A;Histone H2B type 1-B;Histone H2B type 1-J;Histone H2B type 1-O;Histone H2B type 2-E;Histone H2B type 3-B;Putative histone H2B type 2-C;Putative histone H2B type 2-D	binding;DNA binding;nucleic acid binding	antibacterial humoral response;antimicrobial humoral response;ATP-dependent chromatin remodeling;biological regulation;cell migration;cell motility;cellular component assembly;cellular component assembly at cellular level;cellular component disassembly;cellular component disassembly at cellular level;cellular component movement;cellular component organization;cellular component organization at ce…	cell part;chromosomal part;extracellular membrane-bounded organelle;extracellular organelle;extracellular region part;extracellular space;extracellular vesicular exosome;extrinsic to membrane;extrinsic to plasma membrane;intracellular membrane-bounded organelle;intracellular organelle;intracellular organelle part;intracellular part;macromolecular complex;membrane part;membrane-bounded organelle;m…	Systemic lupus erythematosus	NaN	NaN	0	NaN	NaN	0	NaN	NaN	1	NaN	NaN	0	NaN	NaN	0	NaN	NaN	1	NaN	NaN	0	NaN	NaN	1	NaN	NaN	0	NaN	NaN	1	NaN	NaN	0	NaN	NaN	1	0.226976	61.2825	5	0.336395	33.3231	4	0
P07195-1	LDHB	L-lactate dehydrogenase B chain	binding;catalytic activity;coenzyme binding;cofactor binding;lactate dehydrogenase activity;L-lactate dehydrogenase activity;NAD binding;nucleotide binding;oxidoreductase activity;oxidoreductase activity, acting on CH-OH group of donors;oxidoreductase activity, acting on the CH-OH group of donors, NAD or NADP as acceptor	carbohydrate metabolic process;carboxylic acid metabolic process;cellular ketone metabolic process;cellular metabolic process;cellular nitrogen compound metabolic process;cellular process;coenzyme metabolic process;cofactor metabolic process;heterocycle metabolic process;lactate metabolic process;metabolic process;monocarboxylic acid metabolic process;NAD metabolic process;nicotinamide nucleotide…	cell part;cytoplasm;cytoplasmic part;cytosol;extracellular membrane-bounded organelle;extracellular organelle;extracellular region part;extracellular vesicular exosome;intracellular membrane-bounded organelle;intracellular organelle;intracellular part;membrane;membrane part;membrane raft;membrane-bounded organelle;membrane-bounded vesicle;mitochondrion;organelle;vesicle	Cysteine and methionine metabolism;Glycolysis / Gluconeogenesis;Propanoate metabolism;Pyruvate metabolism	NaN	NaN	0	NaN	NaN	0	NaN	NaN	0	-0.342363	64.5511	2	NaN	NaN	0	NaN	NaN	1	0.952122	47.5243	2	NaN	NaN	1	NaN	NaN	0	0.6437	66.437	5	NaN	NaN	0	-0.207014	35.5614	4	NaN	NaN	1	0.0718903	39.6477	4	0
P07355-1;P07355-2;A6NMY6-1	ANXA2;ANXA2P2	Annexin A2;Putative annexin A2-like protein	binding;calcium ion binding;calcium-dependent phospholipid binding;calcium-dependent protein binding;cation binding;enzyme inhibitor activity;enzyme regulator activity;ion binding;lipase inhibitor activity;lipid binding;metal ion binding;phosphatidylinositol binding;phosphatidylinositol-4,5-bisphosphate binding;phospholipase A2 inhibitor activity;phospholipase inhibitor activity;phospholipid bind…	anatomical structure formation involved in morphogenesis;angiogenesis;biological regulation;body fluid secretion;cellular component assembly;cellular component assembly at cellular level;cellular component organization;cellular component organization at cellular level;cellular component organization or biogenesis;cellular component organization or biogenesis at cellular level;cellular membrane or…	basement membrane;basolateral plasma membrane;cell cortex;cell part;cell projection;cell surface;cytoplasmic membrane-bounded vesicle;cytoplasmic part;cytoplasmic vesicle;early endosome;endosomal part;endosome;endosome membrane;extracellular matrix part;extracellular membrane-bounded organelle;extracellular organelle;extracellular region part;extracellular space;extracellular vesicular exosome;ex…		-0.511185	164.002	8	-0.549392	70.4083	4	-0.20782	54.6317	17	-0.267505	55.3413	13	0.185729	5.03861	10	-0.28788	54.3931	17	-0.339548	39.6162	8	0.62726	38.8995	5	-0.131233	41.7434	6	0.692698	53.0086	13	-0.623866	47.2559	7	-0.344957	38.0932	12	-1.53817	25.6086	9	-1.58038	50.8104	14	0
P07384-1	CAPN1	Calpain-1 catalytic subunit	binding;calcium ion binding;calcium-dependent cysteine-type endopeptidase activity;catalytic activity;cation binding;cysteine-type endopeptidase activity;cysteine-type peptidase activity;endopeptidase activity;hydrolase activity;ion binding;metal ion binding;peptidase activity;peptidase activity, acting on L-amino acid peptides	biological regulation;catabolic process;cellular catabolic process;cellular component disassembly;cellular component disassembly at cellular level;cellular component organization;cellular component organization at cellular level;cellular component organization or biogenesis;cellular component organization or biogenesis at cellular level;cellular macromolecule metabolic process;cellular metabolic …	adherens junction;anchoring junction;cell junction;cell part;cell-substrate adherens junction;cell-substrate junction;cytoplasm;cytoplasmic part;cytosol;extracellular membrane-bounded organelle;extracellular organelle;extracellular region part;extracellular vesicular exosome;focal adhesion;intracellular part;membrane;membrane-bounded organelle;membrane-bounded vesicle;organelle;plasma membrane;ve…	Alzheimer's disease;Apoptosis;Protein processing in endoplasmic reticulum	NaN	NaN	0	NaN	NaN	0	-1.56051	53.395	2	NaN	NaN	0	NaN	NaN	0	NaN	NaN	0	NaN	NaN	0	NaN	NaN	0	NaN	NaN	0	NaN	NaN	0	NaN	NaN	0	NaN	NaN	1	NaN	NaN	0	NaN	NaN	0	0
P07437-1	TUBB	Tubulin beta chain;Tubulin beta-8 chain-like protein LOC260334	binding;catalytic activity;enzyme binding;GTP binding;GTPase activity;guanyl nucleotide binding;guanyl ribonucleotide binding;hydrolase activity;hydrolase activity, acting on acid anhydrides;hydrolase activity, acting on acid anhydrides, in phosphorus-containing anhydrides;MHC class I protein binding;MHC protein binding;nucleoside-triphosphatase activity;nucleotide binding;protein binding;purine …	biological regulation;cell cycle;cell cycle process;cell division;cell killing;cellular component assembly;cellular component assembly at cellular level;cellular component movement;cellular component organization;cellular component organization at cellular level;cellular component organization or biogenesis;cellular component organization or biogenesis at cellular level;cellular macromolecular co…	cell body;cell part;cytoplasm;cytoplasmic part;cytoskeletal part;cytoskeleton;cytosol;extracellular membrane-bounded organelle;extracellular organelle;extracellular region part;extracellular vesicular exosome;intracellular membrane-bounded organelle;intracellular non-membrane-bounded organelle;intracellular organelle;intracellular organelle part;intracellular part;macromolecular complex;membrane-…	Gap junction;Pathogenic Escherichia coli infection;Phagosome	NaN	NaN	0	NaN	NaN	1	-0.821223	47.0014	2	-0.70852	32.5475	2	NaN	NaN	0	NaN	NaN	0	NaN	NaN	1	NaN	NaN	1	NaN	NaN	0	NaN	NaN	1	NaN	NaN	0	NaN	NaN	0	-0.0793459	39.2565	5	-0.0259371	88.7913	7	0
P07737-1	PFN1	Profilin-1	actin binding;actin monomer binding;adenyl nucleotide binding;adenyl-nucleotide exchange factor activity;ATPase regulator activity;binding;cytoskeletal protein binding;enzyme regulator activity;lipid binding;nucleoside-triphosphatase regulator activity;nucleotide binding;phosphatidylinositol binding;phosphatidylinositol-4,5-bisphosphate binding;phospholipid binding;proline-rich region binding;pro…	actin cytoskeleton organization;actin filament-based process;anatomical structure formation involved in morphogenesis;biological regulation;blood coagulation;cell activation;cellular component organization;cellular component organization at cellular level;cellular component organization or biogenesis;cellular component organization or biogenesis at cellular level;cellular process;cellular respons…	adherens junction;anchoring junction;blood microparticle;cell cortex;cell junction;cell part;cell projection;cell-substrate adherens junction;cell-substrate junction;cytoplasm;cytoplasmic part;cytoskeleton;cytosol;extracellular membrane-bounded organelle;extracellular organelle;extracellular region part;extracellular vesicular exosome;focal adhesion;intracellular membrane-bounded organelle;intrac…	Regulation of actin cytoskeleton;Shigellosis	NaN	NaN	0	NaN	NaN	0	NaN	NaN	0	NaN	NaN	1	NaN	NaN	0	NaN	NaN	0	NaN	NaN	0	NaN	NaN	1	NaN	NaN	0	NaN	NaN	0	NaN	NaN	0	NaN	NaN	0	-1.2182	23.5317	3	-0.751132	39.0521	4	0
P07900-1;P07900-2	HSP90AA1;HSP90AA2P;HSP90AA5P	Heat shock protein HSP 90-alpha;Heat shock protein HSP 90-alpha A2;Putative heat shock protein HSP 90-alpha A5	adenyl deoxyribonucleotide binding;adenyl nucleotide binding;adenyl ribonucleotide binding;antigen binding;ATP binding;ATPase activity;binding;catalytic activity;CTP binding;dATP binding;deoxyribonucleotide binding;enzyme binding;enzyme regulator activity;GTP binding;GTPase binding;guanyl nucleotide binding;guanyl ribonucleotide binding;hydrolase activity;hydrolase activity, acting on acid anhydr…	apoptosis;axon guidance;biological regulation;cardiac muscle cell apoptosis;cell cycle;cell cycle process;cell death;cell migration;cell motility;cell surface receptor linked signaling pathway;cellular component assembly;cellular component assembly at cellular level;cellular component movement;cellular component organization;cellular component organization at cellular level;cellular component org…	apical plasma membrane;basolateral plasma membrane;brush border membrane;cell body;cell part;cell projection;cell projection membrane;cell projection part;cell surface;cytoplasm;cytoplasmic membrane-bounded vesicle;cytoplasmic membrane-bounded vesicle lumen;cytoplasmic part;cytoplasmic vesicle;cytoplasmic vesicle part;cytosol;endocytic vesicle lumen;extracellular matrix;extracellular membrane-bou…	Antigen processing and presentation;NOD-like receptor signaling pathway;Pathways in cancer;Plant-pathogen interaction;Progesterone-mediated oocyte maturation;Prostate cancer;Protein processing in endoplasmic reticulum	NaN	NaN	1	NaN	NaN	1	-0.861466	28.9794	3	-0.779184	22.2758	4	-1.68134	6.80723	2	-0.106045	43.4685	4	-0.111021	39.2454	4	0.734969	40.9386	3	NaN	NaN	1	1.04098	42.1904	10	0.350891	41.8295	6	0.413678	45.7016	7	-0.853054	49.8557	5	-0.36291	38.1174	11	0
P08133-2;P08133-1	ANXA6	Annexin A6	binding;calcium ion binding;calcium-dependent phospholipid binding;calcium-dependent protein binding;cation binding;channel activity;cholesterol binding;gated channel activity;GTP binding;guanyl nucleotide binding;guanyl ribonucleotide binding;identical protein binding;ion binding;ion channel activity;ion transmembrane transporter activity;ligand-gated channel activity;ligand-gated ion channel ac…	biological regulation;calcium ion transport;cation transport;cellular component assembly;cellular component organization;cellular component organization or biogenesis;cellular process;divalent inorganic cation transport;divalent metal ion transport;establishment of localization;ion transmembrane transport;ion transport;macromolecular complex assembly;macromolecular complex subunit organization;me…	adherens junction;anchoring junction;cell junction;cell part;cell-substrate adherens junction;cell-substrate junction;cytoplasmic membrane-bounded vesicle;cytoplasmic part;cytoplasmic vesicle;endosomal part;endosome membrane;extracellular membrane-bounded organelle;extracellular organelle;extracellular region part;extracellular vesicular exosome;focal adhesion;intracellular membrane-bounded organ…		NaN	NaN	1	-0.830719	41.9953	3	-0.105086	43.0512	18	-0.0784256	41.1864	19	-0.517537	5.45167	7	-0.347591	46.6634	16	0.404151	31.994	2	NaN	NaN	0	-0.325242	18.9667	3	0.692738	42.0959	13	-0.185303	47.0817	4	NaN	NaN	1	-2.88215	73.3414	6	-2.96525	27.2993	10	0
P08195-2;P08195-3;P08195-1;P08195-4	SLC3A2	4F2 cell-surface antigen heavy chain	active transmembrane transporter activity;amine transmembrane transporter activity;amino acid transmembrane transporter activity;antiporter activity;binding;calcium ion transmembrane transporter activity;calcium:cation antiporter activity;calcium:sodium antiporter activity;carboxylic acid transmembrane transporter activity;catalytic activity;cation binding;cation transmembrane transporter activit…	amine transport;amino acid import;amino acid transport;aromatic amino acid transport;biological regulation;blood coagulation;branched-chain aliphatic amino acid transport;calcium ion transport;carbohydrate metabolic process;carboxylic acid transport;cation transport;cell growth;cell migration;cell motility;cellular component movement;cellular process;coagulation;divalent inorganic cation transpor…	apical plasma membrane;cell part;cell surface;cytoplasm;cytoplasmic membrane-bounded vesicle;cytoplasmic part;cytoplasmic vesicle;extracellular membrane-bounded organelle;extracellular organelle;extracellular region part;extracellular vesicular exosome;integral to membrane;intracellular membrane-bounded organelle;intracellular organelle;intracellular organelle part;intracellular part;intrinsic to…	Protein digestion and absorption	NaN	NaN	0	NaN	NaN	0	0.72496	56.8944	3	0.62205	32.775	4	NaN	NaN	0	NaN	NaN	1	1.50644	NaN	2	1.17779	37.2797	3	NaN	NaN	0	1.63265	26.9273	9	0.827273	27.0804	3	0.556371	32.0623	5	0.245489	53.0143	6	0.119277	43.947	10	0
P08238-1	HSP90AB1;HSP90AB3P	Heat shock protein HSP 90-beta;Putative heat shock protein HSP 90-beta-3	adenyl nucleotide binding;adenyl ribonucleotide binding;antigen binding;ATP binding;binding;double-stranded RNA binding;enzyme binding;enzyme regulator activity;kinase binding;MHC class II protein complex binding;MHC protein complex binding;nitric-oxide synthase regulator activity;nucleic acid binding;nucleotide binding;protein binding;protein domain specific binding;purine nucleotide binding;pur…	anatomical structure development;axon guidance;biological regulation;cellular macromolecule metabolic process;cellular metabolic process;cellular process;cellular protein metabolic process;cellular response to chemical stimulus;cellular response to cytokine stimulus;cellular response to heat;cellular response to interleukin-4;cellular response to organic substance;cellular response to stimulus;ce…	cell part;cytoplasm;cytoplasmic membrane-bounded vesicle;cytoplasmic part;cytoplasmic vesicle;cytosol;extracellular membrane-bounded organelle;extracellular organelle;extracellular region part;extracellular vesicular exosome;intracellular membrane-bounded organelle;intracellular organelle;intracellular organelle part;intracellular part;melanosome;membrane;membrane-bounded organelle;membrane-bound…	Antigen processing and presentation;NOD-like receptor signaling pathway;Pathways in cancer;Plant-pathogen interaction;Progesterone-mediated oocyte maturation;Prostate cancer;Protein processing in endoplasmic reticulum	NaN	NaN	0	NaN	NaN	0	-0.335043	45.9229	2	-0.85547	34.4032	4	NaN	NaN	1	NaN	NaN	1	NaN	NaN	1	-0.441043	61.45	3	NaN	NaN	0	1.13479	42.4526	8	0.394365	36.9953	8	-0.417675	43.839	3	0.235637	40.5834	5	-0.439093	32.2104	5	0
P08559-3;P08559-1;P08559-2;P08559-4	PDHA1	Pyruvate dehydrogenase E1 component subunit alpha, somatic form, mitochondrial	catalytic activity;oxidoreductase activity;oxidoreductase activity, acting on the aldehyde or oxo group of donors;oxidoreductase activity, acting on the aldehyde or oxo group of donors, disulfide as acceptor;pyruvate dehydrogenase (acetyl-transferring) activity;pyruvate dehydrogenase activity	acetyl-CoA biosynthetic process;acetyl-CoA biosynthetic process from pyruvate;acetyl-CoA catabolic process;acetyl-CoA metabolic process;alcohol catabolic process;alcohol metabolic process;biological regulation;biosynthetic process;carbohydrate catabolic process;carbohydrate metabolic process;carboxylic acid metabolic process;catabolic process;cellular biosynthetic process;cellular carbohydrate ca…	cell part;cytoplasmic part;intracellular membrane-bounded organelle;intracellular organelle;intracellular organelle lumen;intracellular organelle part;intracellular part;macromolecular complex;membrane-bounded organelle;membrane-enclosed lumen;mitochondrial matrix;mitochondrial part;mitochondrion;nucleus;organelle;organelle lumen;organelle part;protein complex;pyruvate dehydrogenase complex	Butanoate metabolism;Citrate cycle (TCA cycle);Glycolysis / Gluconeogenesis;Pyruvate metabolism;Valine, leucine and isoleucine biosynthesis	NaN	NaN	0	NaN	NaN	0	NaN	NaN	0	NaN	NaN	0	NaN	NaN	0	NaN	NaN	0	NaN	NaN	0	NaN	NaN	0	NaN	NaN	0	0.871008	3.88267	2	NaN	NaN	0	NaN	NaN	0	NaN	NaN	0	NaN	NaN	0	0
P08865-1	RPSA	40S ribosomal protein SA	binding;laminin receptor activity;receptor activity;ribonucleoprotein binding;ribosome binding;structural constituent of ribosome;structural molecule activity	biological adhesion;biosynthetic process;catabolic process;cell adhesion;cellular biosynthetic process;cellular catabolic process;cellular component assembly;cellular component assembly at cellular level;cellular component disassembly;cellular component disassembly at cellular level;cellular component organization;cellular component organization at cellular level;cellular component organization o…	90S preribosome;cell part;cytoplasm;cytoplasmic part;cytosol;cytosolic small ribosomal subunit;extracellular membrane-bounded organelle;extracellular organelle;extracellular region part;extracellular vesicular exosome;intracellular membrane-bounded organelle;intracellular organelle;intracellular organelle part;intracellular part;macromolecular complex;membrane;membrane-bounded organelle;membrane-…	Ribosome	NaN	NaN	0	NaN	NaN	0	0.267398	33.1827	4	0.00227096	36.8858	3	NaN	NaN	1	NaN	NaN	1	-0.0715284	59.3093	2	NaN	NaN	0	NaN	NaN	1	1.24844	35.8493	7	0.117136	40.5272	4	0.341568	33.9928	5	-0.0756622	33.6259	4	0.0513575	17.615	6	0
P09211-1	GSTP1	Glutathione S-transferase P	binding;catalytic activity;dinitrosyl-iron complex binding;enzyme binding;enzyme regulator activity;glutathione transferase activity;JUN kinase binding;kinase binding;kinase regulator activity;nitric oxide binding;protein binding;protein kinase binding;S-nitrosoglutathione binding;transferase activity;transferase activity, transferring alkyl or aryl (other than methyl) groups	amine metabolic process;anatomical structure development;biological regulation;carboxylic acid metabolic process;cell proliferation;cellular amine metabolic process;cellular amino acid metabolic process;cellular ketone metabolic process;cellular metabolic process;cellular modified amino acid metabolic process;cellular nitrogen compound metabolic process;cellular process;cellular response to bioti…	cell part;cytoplasm;cytoplasmic part;cytosol;extracellular membrane-bounded organelle;extracellular organelle;extracellular region part;extracellular space;extracellular vesicular exosome;intracellular;intracellular membrane-bounded organelle;intracellular organelle;intracellular part;macromolecular complex;membrane;membrane-bounded organelle;membrane-bounded vesicle;mitochondrion;nucleus;organel…	Drug metabolism - cytochrome P450;Glutathione metabolism;Metabolism of xenobiotics by cytochrome P450	NaN	NaN	0	NaN	NaN	0	NaN	NaN	0	NaN	NaN	0	NaN	NaN	0	NaN	NaN	1	NaN	NaN	0	NaN	NaN	0	NaN	NaN	0	NaN	NaN	0	NaN	NaN	0	NaN	NaN	1	-1.57042	33.0068	2	-1.25877	NaN	2	0
P09327-1	AVIL;VIL1	Advillin;Villin-1	actin binding;actin filament binding;binding;calcium ion binding;carboxylic acid binding;caspase inhibitor activity;caspase regulator activity;cation binding;cysteine-type endopeptidase inhibitor activity;cytoskeletal protein binding;endopeptidase inhibitor activity;endopeptidase regulator activity;enzyme inhibitor activity;enzyme regulator activity;fatty acid binding;identical protein binding;io…	actin cytoskeleton organization;actin filament capping;actin filament depolymerization;actin filament organization;actin filament polymerization;actin filament severing;actin filament-based movement;actin filament-based process;actin nucleation;actin polymerization or depolymerization;actin-mediated cell contraction;anatomical structure development;anatomical structure morphogenesis;barbed-end ac…	actin cytoskeleton;actin filament bundle;axon;brush border;cell part;cell projection;cell projection part;cytoplasm;cytoskeletal part;cytoskeleton;extracellular membrane-bounded organelle;extracellular organelle;extracellular region part;extracellular vesicular exosome;filopodium;filopodium tip;intracellular non-membrane-bounded organelle;intracellular organelle;intracellular organelle part;intra…		NaN	NaN	0	NaN	NaN	0	NaN	NaN	0	NaN	NaN	0	NaN	NaN	0	NaN	NaN	0	NaN	NaN	1	-0.642154	39.3558	2	NaN	NaN	0	1.27089	36.5956	3	NaN	NaN	0	-0.647645	55.2575	5	NaN	NaN	1	-0.2759	31.4756	2	0
Q71UI9-1;P0C0S5-1;Q71UI9-3;Q71UI9-4;Q71UI9-2;Q96QV6-1;P16104-1	H2AFV;H2AFX;H2AFZ;HIST1H2AA;HIST2H2AB	Histone H2A type 1-A;Histone H2A type 2-B;Histone H2A.V;Histone H2A.Z;Histone H2AX	binding;chromatin binding;chromatin DNA binding;core promoter binding;core promoter proximal region DNA binding;core promoter proximal region sequence-specific DNA binding;core promoter sequence-specific DNA binding;damaged DNA binding;DNA binding;enhancer binding;enhancer sequence-specific DNA binding;enzyme binding;histone binding;nucleic acid binding;nucleosomal DNA binding;nucleosome binding;…	biological regulation;cell cycle;cell cycle checkpoint;cellular component assembly;cellular component assembly at cellular level;cellular component organization;cellular component organization at cellular level;cellular component organization or biogenesis;cellular component organization or biogenesis at cellular level;cellular macromolecular complex assembly;cellular macromolecular complex subun…	cell part;chromatin;chromosomal part;chromosome;condensed chromosome;condensed nuclear chromosome;euchromatin;extracellular membrane-bounded organelle;extracellular organelle;extracellular region part;extracellular vesicular exosome;germ cell nucleus;heterochromatin;intracellular membrane-bounded organelle;intracellular non-membrane-bounded organelle;intracellular organelle;intracellular organell…	Systemic lupus erythematosus	NaN	NaN	0	NaN	NaN	0	NaN	NaN	0	NaN	NaN	0	NaN	NaN	0	NaN	NaN	0	-1.04103	39.7011	2	NaN	NaN	0	NaN	NaN	0	NaN	NaN	1	NaN	NaN	0	NaN	NaN	0	NaN	NaN	0	NaN	NaN	1	0
Q99878-1;Q96KK5-1;Q9BTM1-1;Q16777-1;Q6FI13-1;P20671-1;P0C0S8-1;Q9BTM1-2	H2AFJ;HIST1H2AD;HIST1H2AG;HIST1H2AH;HIST1H2AJ;HIST2H2AA3;HIST2H2AC	Histone H2A type 1;Histone H2A type 1-D;Histone H2A type 1-H;Histone H2A type 1-J;Histone H2A type 2-A;Histone H2A type 2-C;Histone H2A.J	binding;DNA binding;enzyme binding;nucleic acid binding;protein binding		cell part;chromosomal part;extracellular membrane-bounded organelle;extracellular organelle;extracellular region part;extracellular vesicular exosome;intracellular membrane-bounded organelle;intracellular organelle;intracellular organelle part;intracellular part;macromolecular complex;membrane-bounded organelle;membrane-bounded vesicle;nucleosome;nucleus;organelle;organelle part;protein-DNA compl…	Systemic lupus erythematosus	NaN	NaN	1	NaN	NaN	0	NaN	NaN	1	-1.31656	3.78433	2	-1.87838	NaN	2	-1.83753	NaN	2	-1.51642	NaN	2	-1.85449	1.17034	2	NaN	NaN	0	NaN	NaN	1	NaN	NaN	1	NaN	NaN	1	0.282686	36.1302	3	-0.208079	1.69902	2	0
P0DMV9-1;P0DMV8-1;P0DMV8-2	HSPA1A;HSPA1B	Heat shock 70 kDa protein 1A;Heat shock 70 kDa protein 1B					NaN	NaN	0	NaN	NaN	0	-0.799143	22.0708	7	-0.963939	23.9919	5	NaN	NaN	1	NaN	NaN	1	NaN	NaN	1	NaN	NaN	0	NaN	NaN	0	0.48366	3.97389	2	NaN	NaN	0	NaN	NaN	1	-1.38396	10.2224	4	-1.13597	24.3299	4	0
P10809-1	HSPD1	60 kDa heat shock protein, mitochondrial	adenyl nucleotide binding;adenyl ribonucleotide binding;ATP binding;ATPase activity;binding;catalytic activity;chaperone binding;DNA binding;DNA replication origin binding;double-stranded RNA binding;enzyme binding;hydrolase activity;hydrolase activity, acting on acid anhydrides;hydrolase activity, acting on acid anhydrides, in phosphorus-containing anhydrides;lipopolysaccharide binding;nucleic a…	activation of caspase activity;activation of immune response;activation of innate immune response;adaptive immune response;adaptive immune response based on somatic recombination of immune receptors built from immunoglobulin superfamily domains;B cell activation;B cell activation involved in immune response;B cell cytokine production;B cell mediated immunity;B cell proliferation;biological regula…	cell part;cell surface;coated pit;coated vesicle;cytoplasm;cytoplasmic membrane-bounded vesicle;cytoplasmic part;cytoplasmic vesicle;cytosol;early endosome;endosome;extracellular membrane-bounded organelle;extracellular organelle;extracellular region part;extracellular space;extracellular vesicular exosome;intracellular membrane-bounded organelle;intracellular organelle;intracellular organelle lu…	ko05152;RNA degradation;Type I diabetes mellitus	NaN	NaN	1	NaN	NaN	0	0.199638	51.5414	6	0.0109146	49.453	7	NaN	NaN	0	0.280466	56.8738	4	NaN	NaN	0	0.894058	30.6407	4	-0.0818518	20.2278	3	0.980427	36.747	8	-0.167282	59.5073	3	0.144494	67.0001	4	-0.196051	48.0032	4	-0.119457	25.7743	10	0
P11021-1	HSPA5	78 kDa glucose-regulated protein	adenyl nucleotide binding;adenyl ribonucleotide binding;ATP binding;ATPase activity;binding;calcium ion binding;catalytic activity;cation binding;chaperone binding;enzyme binding;glycoprotein binding;hydrolase activity;hydrolase activity, acting on acid anhydrides;hydrolase activity, acting on acid anhydrides, in phosphorus-containing anhydrides;ion binding;metal ion binding;misfolded protein bin…	activation of signaling protein activity involved in unfolded protein response;anatomical structure arrangement;anatomical structure development;biological regulation;blood coagulation;catabolic process;cell activation;cell communication;cellular catabolic process;cellular macromolecule catabolic process;cellular macromolecule metabolic process;cellular metabolic process;cellular process;cellular…	adherens junction;anchoring junction;cell junction;cell part;cell surface;cell-substrate adherens junction;cell-substrate junction;cytoplasmic membrane-bounded vesicle;cytoplasmic part;cytoplasmic vesicle;endoplasmic reticulum;endoplasmic reticulum chaperone complex;endoplasmic reticulum lumen;endoplasmic reticulum membrane;endoplasmic reticulum part;endoplasmic reticulum-Golgi intermediate compa…	Prion diseases;Protein export;Protein processing in endoplasmic reticulum	NaN	NaN	1	NaN	NaN	0	-0.893407	29.118	2	-0.22906	33.6214	5	NaN	NaN	0	NaN	NaN	1	-0.200583	48.7339	5	0.322016	45.2863	2	NaN	NaN	0	0.949227	45.7268	8	-0.657564	57.977	6	-1.05239	66.5955	4	-0.167783	42.3048	8	0.234824	34.5156	10	0
P11142-1;P11142-2	HSPA8	Heat shock cognate 71 kDa protein	adenyl nucleotide binding;adenyl ribonucleotide binding;antigen binding;ATP binding;ATPase activity;ATPase activity, coupled;binding;C3HC4-type RING finger domain binding;catalytic activity;enzyme binding;G-protein-coupled receptor binding;heat shock protein binding;hydrolase activity;hydrolase activity, acting on acid anhydrides;hydrolase activity, acting on acid anhydrides, in phosphorus-contai…	axon guidance;biological regulation;biosynthetic process;cell communication;cell-cell signaling;cellular biosynthetic process;cellular component disassembly;cellular component disassembly at cellular level;cellular component organization;cellular component organization at cellular level;cellular component organization or biogenesis;cellular component organization or biogenesis at cellular level;c…	adherens junction;anchoring junction;blood microparticle;cell junction;cell part;cell-substrate adherens junction;cell-substrate junction;clathrin coated vesicle membrane;clathrin sculpted gamma-aminobutyric acid transport vesicle membrane;coated vesicle membrane;cytoplasmic membrane-bounded vesicle;cytoplasmic part;cytoplasmic vesicle;cytoplasmic vesicle membrane;cytoplasmic vesicle part;cytosol…	Antigen processing and presentation;Endocytosis;MAPK signaling pathway;Measles;Protein processing in endoplasmic reticulum;Spliceosome;Toxoplasmosis	NaN	NaN	0	NaN	NaN	1	-0.467147	38.2476	5	-0.561831	39.7862	10	0.210594	3.55323	2	-0.428196	41.7506	8	-0.233269	40.4584	4	NaN	NaN	1	0.176456	54.4026	2	1.679	40.6235	10	-0.264534	25.6435	7	-0.458804	50.5598	3	-0.26722	35.2706	9	-0.386154	33.2644	13	0
P11166-1	SLC2A1	Solute carrier family 2, facilitated glucose transporter member 1	active transmembrane transporter activity;binding;carbohydrate transmembrane transporter activity;cation transmembrane transporter activity;cation:sugar symporter activity;dehydroascorbic acid transporter activity;D-glucose transmembrane transporter activity;glucose transmembrane transporter activity;hexose transmembrane transporter activity;identical protein binding;ion transmembrane transporter…	biological regulation;biosynthetic process;carbohydrate biosynthetic process;carbohydrate metabolic process;carbohydrate transmembrane transport;carbohydrate transport;carboxylic acid metabolic process;cation transport;cell communication;cellular biosynthetic process;cellular carbohydrate biosynthetic process;cellular carbohydrate metabolic process;cellular component assembly;cellular component o…	basolateral plasma membrane;blood microparticle;caveola;cell cortex part;cell junction;cell part;cell-cell junction;cortical actin cytoskeleton;cortical cytoskeleton;cytoplasmic membrane-bounded vesicle;cytoplasmic part;cytoplasmic vesicle;cytoskeletal part;cytoskeleton;cytosol;extracellular membrane-bounded organelle;extracellular organelle;extracellular region part;extracellular vesicular exoso…	Adipocytokine signaling pathway;Bile secretion;Pathways in cancer;Renal cell carcinoma	NaN	NaN	1	NaN	NaN	0	-0.294451	NaN	2	1.3347	NaN	2	-0.377326	NaN	3	0.0643709	49.1928	2	-0.0588589	NaN	4	NaN	NaN	0	NaN	NaN	1	1.24752	70.7167	4	NaN	NaN	1	NaN	NaN	0	-1.4192	6.44291	2	-1.54182	3.30845	2	0
P11387-1	TOP1;TOP1MT	DNA topoisomerase 1;DNA topoisomerase I, mitochondrial	ATPase activity;ATPase activity, coupled;binding;catalytic activity;chromatin binding;core promoter binding;core promoter sequence-specific DNA binding;DNA binding;DNA topoisomerase (ATP-hydrolyzing) activity;DNA topoisomerase activity;DNA topoisomerase type I activity;DNA-dependent ATPase activity;hydrolase activity;hydrolase activity, acting on acid anhydrides;hydrolase activity, acting on acid…	biological regulation;biosynthetic process;cell death;cell division;cellular biosynthetic process;cellular component organization;cellular component organization at cellular level;cellular component organization or biogenesis;cellular component organization or biogenesis at cellular level;cellular macromolecule biosynthetic process;cellular macromolecule metabolic process;cellular metabolic proce…	cell part;chromosomal part;chromosome;cytoplasmic mRNA processing body;cytoplasmic part;intracellular membrane-bounded organelle;intracellular non-membrane-bounded organelle;intracellular organelle;intracellular organelle part;intracellular part;macromolecular complex;membrane-bounded organelle;mitochondrial nucleoid;mitochondrial part;mitochondrion;non-membrane-bounded organelle;nuclear chromoso…		NaN	NaN	0	NaN	NaN	0	0.182606	76.5435	2	NaN	NaN	1	NaN	NaN	0	NaN	NaN	1	NaN	NaN	0	NaN	NaN	0	NaN	NaN	0	NaN	NaN	0	NaN	NaN	0	NaN	NaN	0	0.395908	45.5421	4	0.209583	33.4843	5	0
P11586-1	MTHFD1	C-1-tetrahydrofolate synthase, cytoplasmic;C-1-tetrahydrofolate synthase, cytoplasmic, N-terminally processed;Formyltetrahydrofolate synthetase;Methenyltetrahydrofolate cyclohydrolase;Methylenetetrahydrofolate dehydrogenase	adenyl nucleotide binding;adenyl ribonucleotide binding;ATP binding;binding;catalytic activity;cyclohydrolase activity;formate-tetrahydrofolate ligase activity;hydrolase activity;hydrolase activity, acting on carbon-nitrogen (but not peptide) bonds;hydrolase activity, acting on carbon-nitrogen (but not peptide) bonds, in cyclic amidines;ligase activity;ligase activity, forming carbon-nitrogen bon…	10-formyltetrahydrofolate biosynthetic process;10-formyltetrahydrofolate metabolic process;amine biosynthetic process;amine metabolic process;anatomical structure development;anatomical structure formation involved in morphogenesis;aromatic compound biosynthetic process;aspartate family amino acid biosynthetic process;aspartate family amino acid metabolic process;biosynthetic process;carboxylic a…	cell part;cytoplasmic part;cytosol;extracellular membrane-bounded organelle;extracellular organelle;extracellular region part;extracellular vesicular exosome;intracellular membrane-bounded organelle;intracellular organelle;intracellular part;membrane;membrane-bounded organelle;membrane-bounded vesicle;mitochondrion;organelle;vesicle	One carbon pool by folate	NaN	NaN	0	NaN	NaN	0	-0.317426	72.9103	8	-0.407662	64.2032	5	NaN	NaN	1	-0.375882	31.3054	5	-0.903093	102.55	2	-0.108689	44.6826	5	NaN	NaN	1	0.773472	61.471	8	0.389717	63.8448	4	-0.246751	41.619	9	0.478341	35.6656	4	-0.570806	50.5256	11	0
P11940-2;P11940-1;Q9H361-1	PABPC1;PABPC1L;PABPC3;PABPC5	Polyadenylate-binding protein 1;Polyadenylate-binding protein 1-like;Polyadenylate-binding protein 3;Polyadenylate-binding protein 5	binding;mRNA binding;nucleic acid binding;nucleotide binding;poly(A) RNA binding;poly(U) RNA binding;poly-purine tract binding;poly-pyrimidine tract binding;protein binding;protein C-terminus binding;RNA binding;single-stranded RNA binding;translation activator activity;translation regulator activity;translation regulator activity, nucleic acid binding	biological regulation;biosynthetic process;catabolic process;cell maturation;cellular biosynthetic process;cellular catabolic process;cellular developmental process;cellular macromolecule biosynthetic process;cellular macromolecule catabolic process;cellular macromolecule metabolic process;cellular metabolic process;cellular nitrogen compound metabolic process;cellular process;cellular process in…	adherens junction;anchoring junction;catalytic step 2 spliceosome;cell junction;cell part;cell-substrate adherens junction;cell-substrate junction;cytoplasm;cytoplasmic part;cytosol;extracellular membrane-bounded organelle;extracellular organelle;extracellular region part;extracellular vesicular exosome;focal adhesion;intracellular membrane-bounded organelle;intracellular non-membrane-bounded org…	mRNA surveillance pathway;RNA degradation;RNA transport	NaN	NaN	0	NaN	NaN	0	0.160376	46.5905	4	0.104322	55.28	6	NaN	NaN	1	NaN	NaN	1	NaN	NaN	0	NaN	NaN	1	0.729729	NaN	2	1.45818	29.066	5	NaN	NaN	1	0.310057	16.0882	3	0.256327	33.3065	4	0.492422	38.4398	8	0
P12814-2;P12814-1;P12814-3;P12814-4	ACTN1;ACTN2	Alpha-actinin-1;Alpha-actinin-2	binding;calcium ion binding;cation binding;cytoskeletal protein binding;double-stranded RNA binding;FATZ binding;identical protein binding;integrin binding;ion binding;ion channel binding;ligand-dependent nuclear receptor transcription coactivator activity;metal ion binding;nucleic acid binding;protein binding;protein binding transcription factor activity;protein complex binding;protein dimerizat…	actin crosslink formation;actin cytoskeleton organization;actin filament bundle assembly;actin filament organization;actin filament-based movement;actin filament-based process;actin-mediated cell contraction;actin-myosin filament sliding;biological adhesion;biological regulation;blood coagulation;cell activation;cell adhesion;cell communication;cell junction assembly;cell junction organization;ce…	actin filament;actin filament bundle;actomyosin;adherens junction;anchoring junction;cell cortex part;cell junction;cell part;cell projection;cell projection part;cell-cell adherens junction;cell-cell junction;cell-substrate adherens junction;cell-substrate junction;contractile fiber part;cortical actin cytoskeleton;cortical cytoskeleton;cytoplasm;cytoplasmic membrane-bounded vesicle lumen;cytopl…	Adherens junction;Amoebiasis;Arrhythmogenic right ventricular cardiomyopathy (ARVC);Focal adhesion;Leukocyte transendothelial migration;Regulation of actin cytoskeleton;Systemic lupus erythematosus;Tight junction	NaN	NaN	0	NaN	NaN	0	-0.887658	18.8648	2	-0.508819	45.0783	4	NaN	NaN	0	-0.529665	40.8037	2	0.639424	59.5346	2	NaN	NaN	0	NaN	NaN	1	1.00211	47.2001	5	NaN	NaN	1	NaN	NaN	0	NaN	NaN	0	NaN	NaN	1	0
P12830-1;P12830-2	CDH1	Cadherin-1;E-Cad/CTF1;E-Cad/CTF2;E-Cad/CTF3	ankyrin binding;beta-catenin binding;binding;calcium ion binding;cation binding;cell adhesion molecule binding;cytoskeletal protein binding;gamma-catenin binding;glycoprotein binding;GTPase activating protein binding;ion binding;metal ion binding;protein binding	adherens junction organization;anatomical structure development;anatomical structure formation involved in morphogenesis;anatomical structure morphogenesis;apoptosis;biological adhesion;biological regulation;calcium-dependent cell-cell adhesion;cell adhesion;cell death;cell development;cell differentiation;cell junction assembly;cell junction organization;cell morphogenesis;cell morphogenesis inv…	actin cytoskeleton;adherens junction;aggresome;anchoring junction;apical junction complex;apical part of cell;axon part;axon terminus;basolateral plasma membrane;catenin complex;cell junction;cell part;cell projection part;cell surface;cell-cell adherens junction;cell-cell junction;cell-substrate adherens junction;cell-substrate junction;cytoplasm;cytoplasmic part;cytoskeleton;endosome;extracellu…	Adherens junction;Bacterial invasion of epithelial cells;Bladder cancer;Cell adhesion molecules (CAMs);Endometrial cancer;Melanoma;Pathogenic Escherichia coli infection;Pathways in cancer;Thyroid cancer	NaN	NaN	0	NaN	NaN	0	NaN	NaN	0	NaN	NaN	0	NaN	NaN	0	NaN	NaN	0	NaN	NaN	0	NaN	NaN	0	NaN	NaN	1	NaN	NaN	0	NaN	NaN	0	NaN	NaN	0	NaN	NaN	1	-0.72766	15.6267	3	0
P12956-1;P12956-2	XRCC6	X-ray repair cross-complementing protein 6	5'-deoxyribose-5-phosphate lyase activity;adenyl nucleotide binding;adenyl ribonucleotide binding;ATP binding;ATPase activity;ATPase activity, coupled;ATP-dependent DNA helicase activity;ATP-dependent helicase activity;binding;carbon-oxygen lyase activity;catalytic activity;damaged DNA binding;DNA binding;DNA helicase activity;DNA-dependent ATPase activity;double-stranded DNA binding;helicase act…	anatomical structure development;anatomical structure homeostasis;biological regulation;biosynthetic process;brain development;cellular biosynthetic process;cellular component organization;cellular component organization at cellular level;cellular component organization or biogenesis;cellular component organization or biogenesis at cellular level;cellular hyperosmotic response;cellular hyperosmot…	cell part;chromosomal part;cytoplasmic part;cytosol;intracellular membrane-bounded organelle;intracellular non-membrane-bounded organelle;intracellular organelle;intracellular organelle part;intracellular part;Ku70:Ku80 complex;macromolecular complex;membrane;membrane-bounded organelle;nonhomologous end joining complex;non-membrane-bounded organelle;nuclear chromosome part;nuclear part;nuclear te…	Non-homologous end-joining	NaN	NaN	0	NaN	NaN	0	0.515965	32.6019	4	0.729405	65.0195	4	NaN	NaN	0	NaN	NaN	0	0.0586247	32.0967	2	NaN	NaN	0	-0.0831343	22.5408	5	1.205	31.5762	6	-0.0183337	29.8913	3	-0.317803	NaN	2	0.204533	17.7234	5	0.380359	113.597	9	0
P13010-1	XRCC5	X-ray repair cross-complementing protein 5	adenyl nucleotide binding;adenyl ribonucleotide binding;ATP binding;ATPase activity;ATPase activity, coupled;ATP-dependent DNA helicase activity;ATP-dependent helicase activity;binding;catalytic activity;damaged DNA binding;DNA binding;DNA helicase activity;DNA-dependent ATPase activity;double-stranded DNA binding;enzyme binding;helicase activity;hydrolase activity;hydrolase activity, acting on a…	anatomical structure development;anatomical structure homeostasis;biological regulation;biosynthetic process;brain development;cell differentiation;cell proliferation;cellular biosynthetic process;cellular component organization;cellular component organization at cellular level;cellular component organization or biogenesis;cellular component organization or biogenesis at cellular level;cellular d…	cell part;chromosomal part;chromosome, telomeric region;cytoplasmic part;cytosol;intracellular membrane-bounded organelle;intracellular non-membrane-bounded organelle;intracellular organelle;intracellular organelle part;intracellular part;Ku70:Ku80 complex;macromolecular complex;membrane;membrane-bounded organelle;nonhomologous end joining complex;non-membrane-bounded organelle;nuclear chromosome…	Non-homologous end-joining	NaN	NaN	0	NaN	NaN	1	NaN	NaN	1	-0.178743	58.0116	3	NaN	NaN	1	NaN	NaN	1	NaN	NaN	0	-0.504462	NaN	2	NaN	NaN	1	1.13918	24.6359	7	NaN	NaN	0	-0.262827	24.9287	3	0.397785	8.66992	4	0.284238	26.849	7	0
P13639-1	EEF2	Elongation factor 2	binding;catalytic activity;enzyme binding;GTP binding;GTPase activity;guanyl nucleotide binding;guanyl ribonucleotide binding;hydrolase activity;hydrolase activity, acting on acid anhydrides;hydrolase activity, acting on acid anhydrides, in phosphorus-containing anhydrides;kinase binding;nucleic acid binding;nucleoside-triphosphatase activity;nucleotide binding;protein binding;protein kinase bind…	biological regulation;biosynthetic process;cell differentiation;cellular biosynthetic process;cellular developmental process;cellular macromolecule biosynthetic process;cellular macromolecule metabolic process;cellular metabolic process;cellular process;cellular protein metabolic process;developmental process;gene expression;hemopoietic progenitor cell differentiation;macromolecule biosynthetic p…	aggresome;cell part;cytoplasm;cytoplasmic part;cytosol;extracellular membrane-bounded organelle;extracellular organelle;extracellular region part;extracellular vesicular exosome;inclusion body;intracellular membrane-bounded organelle;intracellular organelle;intracellular part;macromolecular complex;membrane;membrane-bounded organelle;membrane-bounded vesicle;nucleus;organelle;plasma membrane;poly…		NaN	NaN	1	NaN	NaN	0	-0.973952	42.0755	5	-0.6048	31.8001	9	NaN	NaN	0	-0.629461	20.1348	2	NaN	NaN	1	0.091349	51.2509	2	NaN	NaN	0	0.789191	30.295	5	NaN	NaN	0	0.144052	75.5577	3	-0.193283	32.1287	4	-0.399143	47.1135	7	0
P14314-2;P14314-1	PRKCSH	Glucosidase 2 subunit beta	binding;calcium ion binding;cation binding;enzyme binding;ion binding;ion channel binding;kinase binding;metal ion binding;phosphoprotein binding;protein binding;protein kinase binding;protein kinase C binding	biological regulation;carbohydrate metabolic process;cellular carbohydrate metabolic process;cellular macromolecule metabolic process;cellular metabolic process;cellular process;cellular protein metabolic process;cellular response to stimulus;defense response;glycosylation;immune response;immune system process;innate immune response;intracellular signal transduction;macromolecule glycosylation;ma…	cell part;cytoplasmic part;endoplasmic reticulum;endoplasmic reticulum lumen;endoplasmic reticulum part;intracellular;intracellular membrane-bounded organelle;intracellular organelle;intracellular organelle lumen;intracellular organelle part;intracellular part;membrane-bounded organelle;membrane-enclosed lumen;organelle;organelle lumen;organelle part	Protein processing in endoplasmic reticulum	NaN	NaN	0	NaN	NaN	0	NaN	NaN	0	NaN	NaN	0	NaN	NaN	0	NaN	NaN	0	NaN	NaN	0	NaN	NaN	1	NaN	NaN	0	NaN	NaN	1	NaN	NaN	1	-0.201343	41.0457	2	NaN	NaN	1	NaN	NaN	0	0
P14618-1;P14618-3;P14618-2	PKLR;PKM	Pyruvate kinase PKLR;Pyruvate kinase PKM	adenyl nucleotide binding;adenyl ribonucleotide binding;alkali metal ion binding;antigen binding;ATP binding;binding;catalytic activity;cation binding;ion binding;kinase activity;magnesium ion binding;metal ion binding;MHC class II protein complex binding;MHC protein complex binding;nucleotide binding;phosphotransferase activity, alcohol group as acceptor;potassium ion binding;purine nucleotide b…	alcohol metabolic process;anatomical structure development;ATP biosynthetic process;ATP metabolic process;biological regulation;biosynthetic process;carbohydrate metabolic process;carboxylic acid biosynthetic process;carboxylic acid metabolic process;cell death;cellular biosynthetic process;cellular carbohydrate metabolic process;cellular ketone metabolic process;cellular metabolic process;cellul…	cell part;cell projection;cilium;cytoplasm;cytoplasmic part;cytosol;extracellular matrix;extracellular membrane-bounded organelle;extracellular organelle;extracellular region part;extracellular vesicular exosome;intracellular membrane-bounded organelle;intracellular organelle;intracellular part;membrane;membrane-bounded organelle;membrane-bounded vesicle;mitochondrion;nucleus;organelle;plasma mem…	Carbon fixation in photosynthetic organisms;Glycolysis / Gluconeogenesis;Insulin signaling pathway;Maturity onset diabetes of the young;Purine metabolism;Pyruvate metabolism;Type II diabetes mellitus	NaN	NaN	0	NaN	NaN	0	-1.25197	29.9809	9	-1.61832	48.0926	9	-0.488785	5.38853	2	-0.979855	NaN	2	NaN	NaN	1	0.156141	35.6079	4	-0.687309	NaN	9	0.616192	30.1321	4	-3.37161	NaN	2	-0.0533015	46.2123	5	-0.684569	45.0259	8	-0.189247	84.3292	16	0
P14625-1	HSP90B1;HSP90B2P	Endoplasmin;Putative endoplasmin-like protein	adenyl nucleotide binding;adenyl ribonucleotide binding;ATP binding;binding;calcium ion binding;cation binding;enzyme binding;ion binding;lipoprotein particle receptor binding;low-density lipoprotein particle receptor binding;metal ion binding;nucleic acid binding;nucleotide binding;phosphatase binding;protein binding;protein phosphatase binding;purine nucleotide binding;purine ribonucleoside tri…	actin cytoskeleton organization;actin filament organization;actin filament-based process;actin rod assembly;activation of immune response;activation of innate immune response;biological regulation;catabolic process;cellular catabolic process;cellular component assembly;cellular component assembly at cellular level;cellular component organization;cellular component organization at cellular level;c…	adherens junction;anchoring junction;cell junction;cell part;cell-substrate adherens junction;cell-substrate junction;cytoplasmic membrane-bounded vesicle;cytoplasmic membrane-bounded vesicle lumen;cytoplasmic part;cytoplasmic vesicle;cytoplasmic vesicle part;cytosol;endocytic vesicle lumen;endoplasmic reticulum;endoplasmic reticulum lumen;endoplasmic reticulum membrane;endoplasmic reticulum part…	NOD-like receptor signaling pathway;Pathways in cancer;Plant-pathogen interaction;Prostate cancer;Protein processing in endoplasmic reticulum	NaN	NaN	0	NaN	NaN	0	-0.362894	36.3661	2	-0.311944	17.3674	3	NaN	NaN	0	NaN	NaN	0	-0.276481	62.8289	3	NaN	NaN	1	NaN	NaN	0	0.888394	38.7245	11	-0.578098	43.3172	4	0.359327	44.117	11	-0.0358309	47.9866	3	0.0396796	33.9716	11	0
P15311-1	EZR	Ezrin	actin binding;actin filament binding;binding;cell adhesion molecule binding;cytoskeletal protein binding;protein binding	actin cytoskeleton organization;actin cytoskeleton reorganization;actin filament bundle assembly;actin filament organization;actin filament-based process;anatomical structure development;axon guidance;biological adhesion;biological regulation;cell adhesion;cell development;cell projection assembly;cell projection organization;cell-cell adhesion;cellular component assembly;cellular component assem…	actin cytoskeleton;actin filament;adherens junction;anchoring junction;apical part of cell;apical plasma membrane;basolateral plasma membrane;brush border;cell body;cell cortex part;cell junction;cell part;cell periphery;cell pole;cell projection;cell projection membrane;cell projection part;cell tip;cell-substrate adherens junction;cell-substrate junction;cortical cytoskeleton;cytoplasm;cytoplas…	Gastric acid secretion;Leukocyte transendothelial migration;Pathogenic Escherichia coli infection;Regulation of actin cytoskeleton	NaN	NaN	0	NaN	NaN	0	-0.891877	64.8972	2	NaN	NaN	1	NaN	NaN	0	-1.30473	11.8282	2	NaN	NaN	1	NaN	NaN	0	NaN	NaN	1	0.624292	37.8817	5	-0.473286	41.4597	2	NaN	NaN	1	-0.910411	33.349	2	-0.462877	34.4	3	0
P15559-3;P15559-2;P15559-1	NQO1	NAD(P)H dehydrogenase [quinone] 1	antioxidant activity;binding;catalytic activity;cytochrome-b5 reductase activity;identical protein binding;NAD(P)H dehydrogenase (quinone) activity;oxidoreductase activity;oxidoreductase activity, acting on NADH or NADPH;oxidoreductase activity, acting on NADH or NADPH, heme protein as acceptor;oxidoreductase activity, acting on NADH or NADPH, quinone or similar compound as acceptor;oxidoreductas…	aging;biological regulation;biosynthetic process;cell communication;cell-cell signaling;cellular biosynthetic process;cellular metabolic process;cellular nitrogen compound biosynthetic process;cellular nitrogen compound metabolic process;cellular process;developmental process;metabolic process;negative regulation of catalytic activity;negative regulation of molecular function;nitric oxide biosynt…	cell body;cell part;cytoplasm;cytoplasmic part;cytosol;extracellular membrane-bounded organelle;extracellular organelle;extracellular region part;extracellular vesicular exosome;intracellular part;membrane-bounded organelle;membrane-bounded vesicle;neuronal cell body;organelle;vesicle		NaN	NaN	0	NaN	NaN	0	NaN	NaN	0	NaN	NaN	0	NaN	NaN	0	NaN	NaN	0	NaN	NaN	0	NaN	NaN	0	NaN	NaN	0	1.06322	46.1449	2	NaN	NaN	0	NaN	NaN	0	NaN	NaN	0	NaN	NaN	1	0
P15880-1	RPS2	40S ribosomal protein S2	binding;enzyme binding;fibroblast growth factor binding;growth factor binding;mRNA binding;nucleic acid binding;protein binding;RNA binding;structural constituent of ribosome;structural molecule activity	biological regulation;biosynthetic process;catabolic process;cellular biosynthetic process;cellular catabolic process;cellular component disassembly;cellular component disassembly at cellular level;cellular component organization;cellular component organization at cellular level;cellular component organization or biogenesis;cellular component organization or biogenesis at cellular level;cellular …	adherens junction;anchoring junction;cell junction;cell part;cell-substrate adherens junction;cell-substrate junction;cytoplasm;cytoplasmic part;cytosol;cytosolic small ribosomal subunit;extracellular membrane-bounded organelle;extracellular organelle;extracellular region part;extracellular vesicular exosome;focal adhesion;intracellular membrane-bounded organelle;intracellular organelle;intracell…	Ribosome	NaN	NaN	0	NaN	NaN	0	NaN	NaN	1	NaN	NaN	0	NaN	NaN	0	NaN	NaN	1	NaN	NaN	0	NaN	NaN	0	NaN	NaN	0	NaN	NaN	1	NaN	NaN	0	NaN	NaN	0	0.62772	0.719488	2	0.98239	45.9111	2	0
P16144-4;P16144-2;P16144-1;P16144-3;P16144-5	ITGB4	Integrin beta-4	binding;G-protein-coupled receptor binding;protein binding;receptor activity;receptor binding	anatomical structure development;autophagy;biological adhesion;biological regulation;catabolic process;cell adhesion;cell differentiation;cell junction assembly;cell junction organization;cell motility;cell projection assembly;cell projection organization;cell surface receptor linked signaling pathway;cell-matrix adhesion;cell-substrate adhesion;cell-substrate junction assembly;cellular catabolic…	basal plasma membrane;basement membrane;cell junction;cell leading edge;cell part;cell surface;cell-substrate junction;extracellular matrix part;extracellular membrane-bounded organelle;extracellular organelle;extracellular region part;extracellular vesicular exosome;hemidesmosome;integrin complex;macromolecular complex;membrane;membrane part;membrane-bounded organelle;membrane-bounded vesicle;or…	Arrhythmogenic right ventricular cardiomyopathy (ARVC);Dilated cardiomyopathy;ECM-receptor interaction;Focal adhesion;Hypertrophic cardiomyopathy (HCM);Regulation of actin cytoskeleton	NaN	NaN	1	NaN	NaN	0	0.0422686	72.673	8	-0.195634	57.7639	7	NaN	NaN	0	-0.0659784	1.12128	2	NaN	NaN	1	NaN	NaN	1	NaN	NaN	0	0.70171	14.7865	4	-0.330838	NaN	2	NaN	NaN	1	-0.739988	54.3729	8	-0.817603	52.5631	6	0
P16401-1	HIST1H1B	Histone H1.5	binding;chromatin binding;chromatin DNA binding;DNA binding;enzyme binding;histone deacetylase binding;nucleic acid binding;protein binding;structure-specific DNA binding	biological regulation;cellular component assembly;cellular component assembly at cellular level;cellular component organization;cellular component organization at cellular level;cellular component organization or biogenesis;cellular component organization or biogenesis at cellular level;cellular macromolecular complex assembly;cellular macromolecular complex subunit organization;cellular process;…	cell part;chromatin;chromosomal part;extracellular membrane-bounded organelle;extracellular organelle;extracellular region part;extracellular vesicular exosome;heterochromatin;intracellular organelle part;intracellular part;macromolecular complex;membrane-bounded organelle;membrane-bounded vesicle;nuclear chromatin;nuclear chromosome part;nuclear heterochromatin;nuclear part;nucleosome;organelle;…		NaN	NaN	0	NaN	NaN	0	NaN	NaN	1	0.482678	7.51687	2	NaN	NaN	0	0.41828	10.0833	3	NaN	NaN	0	NaN	NaN	0	NaN	NaN	0	1.7514	27.7138	2	NaN	NaN	0	0.52276	36.9586	2	NaN	NaN	0	0.883694	21.7253	4	0
P16403-1;P10412-1	HIST1H1A;HIST1H1C;HIST1H1E;HIST1H1T	Histone H1.1;Histone H1.2;Histone H1.4;Histone H1t	binding;chromatin binding;chromatin DNA binding;DNA binding;nucleic acid binding;structure-specific DNA binding	binding of sperm to zona pellucida;cell differentiation;cell motility;cell recognition;cell-cell recognition;cellular component assembly;cellular component assembly at cellular level;cellular component movement;cellular component organization;cellular component organization at cellular level;cellular component organization or biogenesis;cellular component organization or biogenesis at cellular le…	cell part;chromatin;chromosomal part;chromosome;condensed chromosome;condensed nuclear chromosome;euchromatin;extracellular membrane-bounded organelle;extracellular organelle;extracellular region part;extracellular vesicular exosome;heterochromatin;intracellular membrane-bounded organelle;intracellular non-membrane-bounded organelle;intracellular organelle;intracellular organelle part;intracellul…		NaN	NaN	0	NaN	NaN	0	0.511825	3.75647	2	NaN	NaN	0	NaN	NaN	0	0.283334	2.47124	2	NaN	NaN	0	NaN	NaN	1	NaN	NaN	0	1.69603	20.74	3	NaN	NaN	0	0.494741	18.5776	2	NaN	NaN	0	0.897126	11.5665	4	0
P16444-1	DPEP1	Dipeptidase 1	amine binding;amino acid binding;binding;carboxylic acid binding;caspase inhibitor activity;caspase regulator activity;catalytic activity;cation binding;cysteine-type endopeptidase inhibitor activity;dipeptidase activity;dipeptidyl-peptidase activity;endopeptidase inhibitor activity;endopeptidase regulator activity;enzyme inhibitor activity;enzyme regulator activity;exopeptidase activity;GPI anch…	amine metabolic process;antibiotic metabolic process;arachidonic acid metabolic process;biological regulation;carboxylic acid metabolic process;catabolic process;cellular alkene metabolic process;cellular amide catabolic process;cellular amide metabolic process;cellular amine metabolic process;cellular amino acid metabolic process;cellular catabolic process;cellular ketone metabolic process;cellu…	anchored to membrane;apical part of cell;apical plasma membrane;cell junction;cell part;cell projection membrane;cell projection part;extracellular membrane-bounded organelle;extracellular organelle;extracellular region part;extracellular space;extracellular vesicular exosome;intracellular membrane-bounded organelle;intracellular organelle;intracellular part;intrinsic to membrane;membrane;membran…		NaN	NaN	0	NaN	NaN	0	NaN	NaN	0	NaN	NaN	0	NaN	NaN	0	NaN	NaN	0	NaN	NaN	0	NaN	NaN	1	NaN	NaN	0	1.06092	32.5137	2	NaN	NaN	0	NaN	NaN	0	-0.20815	5.68406	2	-0.456118	26.657	2	0
P17844-2;P17844-1	DDX5	Probable ATP-dependent RNA helicase DDX5	adenyl nucleotide binding;adenyl ribonucleotide binding;androgen receptor binding;ATP binding;ATPase activity;ATPase activity, coupled;ATP-dependent helicase activity;ATP-dependent RNA helicase activity;binding;catalytic activity;estrogen receptor binding;helicase activity;hormone receptor binding;hydrolase activity;hydrolase activity, acting on acid anhydrides;hydrolase activity, acting on acid …	biological regulation;biosynthetic process;cell growth;cellular biosynthetic process;cellular macromolecule biosynthetic process;cellular macromolecule metabolic process;cellular metabolic process;cellular nitrogen compound metabolic process;cellular process;cellular response to stimulus;chordate embryonic development;circadian rhythm;developmental process;embryo development;embryo development en…	catalytic step 2 spliceosome;cell part;cytoplasm;extracellular membrane-bounded organelle;extracellular organelle;extracellular region part;extracellular vesicular exosome;intracellular membrane-bounded organelle;intracellular non-membrane-bounded organelle;intracellular organelle;intracellular organelle part;intracellular part;macromolecular complex;membrane;membrane-bounded organelle;membrane-b…	Spliceosome	NaN	NaN	0	NaN	NaN	0	-0.688333	6.42751	3	-0.330801	1.18443	2	NaN	NaN	1	NaN	NaN	1	-0.51967	NaN	2	NaN	NaN	0	NaN	NaN	1	0.527677	37.6718	2	NaN	NaN	1	-0.910118	19.1763	2	-0.0953081	52.1739	10	-0.51152	37.5225	8	0
P18124-1	RPL7	60S ribosomal protein L7	binding;DNA binding;identical protein binding;mRNA binding;nucleic acid binding;protein binding;protein dimerization activity;protein homodimerization activity;RNA binding;structural constituent of ribosome;structural molecule activity	biosynthetic process;catabolic process;cellular biosynthetic process;cellular catabolic process;cellular component biogenesis;cellular component biogenesis at cellular level;cellular component disassembly;cellular component disassembly at cellular level;cellular component organization;cellular component organization at cellular level;cellular component organization or biogenesis;cellular componen…	adherens junction;anchoring junction;cell junction;cell part;cell-substrate adherens junction;cell-substrate junction;cytoplasm;cytoplasmic part;cytosol;cytosolic large ribosomal subunit;extracellular membrane-bounded organelle;extracellular organelle;extracellular region part;extracellular vesicular exosome;focal adhesion;intracellular membrane-bounded organelle;intracellular non-membrane-bounde…	Ribosome	NaN	NaN	0	NaN	NaN	0	0.563875	43.2441	2	NaN	NaN	1	NaN	NaN	1	NaN	NaN	1	NaN	NaN	0	-1.65021	NaN	2	NaN	NaN	0	0.705171	2.22105	4	NaN	NaN	1	0.0812957	42.7031	2	0.402805	45.4054	3	0.346212	42.1586	2	0
P21333-2;P21333-1	FLNA	Filamin-A	actin binding;actin filament binding;binding;cytoskeletal protein binding;enzyme binding;Fc-gamma receptor I complex binding;glycoprotein binding;GTPase binding;identical protein binding;immunoglobulin receptor binding;molecular transducer activity;protein binding;protein dimerization activity;protein homodimerization activity;Rac GTPase binding;Ral GTPase binding;Ras GTPase binding;receptor bind…	actin crosslink formation;actin cytoskeleton organization;actin cytoskeleton reorganization;actin filament organization;actin filament-based process;anatomical structure formation involved in morphogenesis;anatomical structure morphogenesis;biological adhesion;biological regulation;biosynthetic process;blood coagulation;cAMP-mediated signaling;cell activation;cell adhesion;cell cycle process;cell…	actin cytoskeleton;actin filament;adherens junction;anchoring junction;cell body;cell cortex part;cell junction;cell part;cell projection part;cell-substrate adherens junction;cell-substrate junction;chromosomal part;cortical cytoskeleton;cytoplasm;cytoplasmic part;cytoskeletal part;cytoskeleton;cytosol;dendritic shaft;extracellular membrane-bounded organelle;extracellular organelle;extracellular…	Focal adhesion;MAPK signaling pathway	NaN	NaN	0	NaN	NaN	0	NaN	NaN	0	-0.539827	44.7845	4	NaN	NaN	0	0.221981	35.0075	2	NaN	NaN	1	NaN	NaN	0	NaN	NaN	0	0.75164	48.179	2	NaN	NaN	0	NaN	NaN	0	-0.330246	29.9001	2	-0.723117	37.4149	4	0
P21980-1;P21980-2	TGM2	Protein-glutamine gamma-glutamyltransferase 2	binding;catalytic activity;cation binding;GTP binding;guanyl nucleotide binding;guanyl ribonucleotide binding;ion binding;metal ion binding;nucleotide binding;protein-glutamine gamma-glutamyltransferase activity;purine nucleotide binding;purine ribonucleoside triphosphate binding;purine ribonucleotide binding;ribonucleotide binding;transferase activity;transferase activity, transferring acyl grou…	anatomical structure formation involved in morphogenesis;anatomical structure morphogenesis;apoptotic cell clearance;biological regulation;blood vessel remodeling;branching involved in salivary gland morphogenesis;calcium ion homeostasis;cation homeostasis;cellular calcium ion homeostasis;cellular cation homeostasis;cellular chemical homeostasis;cellular component assembly;cellular component orga…	adherens junction;anchoring junction;cell junction;cell part;cell-substrate adherens junction;cell-substrate junction;cytoplasmic part;cytosol;extracellular membrane-bounded organelle;extracellular organelle;extracellular region part;extracellular vesicular exosome;focal adhesion;intracellular membrane-bounded organelle;intracellular organelle;intracellular part;intrinsic to membrane;intrinsic to…	Huntington's disease	NaN	NaN	1	NaN	NaN	1	NaN	NaN	1	-0.76894	96.0232	2	NaN	NaN	1	-0.693221	35.7152	3	NaN	NaN	0	NaN	NaN	0	NaN	NaN	0	NaN	NaN	0	NaN	NaN	0	NaN	NaN	0	NaN	NaN	0	NaN	NaN	0	0
P22234-1;P22234-2	PAICS	Multifunctional protein ADE2;Phosphoribosylaminoimidazole carboxylase;Phosphoribosylaminoimidazole-succinocarboxamide synthase	acid-amino acid ligase activity;adenyl nucleotide binding;adenyl ribonucleotide binding;ATP binding;binding;carbon-carbon lyase activity;carboxy-lyase activity;catalytic activity;identical protein binding;ligase activity;ligase activity, forming carbon-nitrogen bonds;lyase activity;nucleotide binding;phosphoribosylaminoimidazole carboxylase activity;phosphoribosylaminoimidazolesuccinocarboxamide …	biosynthetic process;cellular aromatic compound metabolic process;cellular biosynthetic process;cellular metabolic process;cellular nitrogen compound biosynthetic process;cellular nitrogen compound metabolic process;cellular process;'de novo' IMP biosynthetic process;heterocycle biosynthetic process;heterocycle metabolic process;IMP biosynthetic process;IMP metabolic process;metabolic process;nit…	cell part;cytoplasmic part;cytosol;extracellular membrane-bounded organelle;extracellular organelle;extracellular region part;extracellular vesicular exosome;intracellular part;membrane;membrane-bounded organelle;membrane-bounded vesicle;organelle;vesicle	Purine metabolism	NaN	NaN	0	NaN	NaN	1	NaN	NaN	0	NaN	NaN	0	NaN	NaN	0	NaN	NaN	0	NaN	NaN	0	NaN	NaN	0	NaN	NaN	0	0.586082	129.322	2	NaN	NaN	1	NaN	NaN	1	NaN	NaN	1	0.612908	14.808	2	0
P22626-1;P22626-2	HNRNPA2B1	Heterogeneous nuclear ribonucleoproteins A2/B1	binding;DNA binding;nucleic acid binding;nucleotide binding;RNA binding;sequence-specific DNA binding;single-stranded DNA binding;single-stranded telomeric DNA binding;structure-specific DNA binding;telomeric DNA binding	biological regulation;cellular macromolecule metabolic process;cellular metabolic process;cellular nitrogen compound metabolic process;cellular process;establishment of localization;establishment of RNA localization;gene expression;macromolecule metabolic process;metabolic process;mRNA metabolic process;mRNA processing;negative regulation of biological process;negative regulation of biosynthetic …	catalytic step 2 spliceosome;cell part;cytoplasm;intracellular membrane-bounded organelle;intracellular organelle;intracellular organelle part;intracellular part;macromolecular complex;membrane;membrane-bounded organelle;nuclear part;nucleoplasm;nucleus;organelle;organelle part;ribonucleoprotein complex;spliceosomal complex		-0.578247	57.5816	2	NaN	NaN	0	-0.524693	0.272413	2	-0.33181	34.3968	6	NaN	NaN	1	-0.564048	16.4526	4	NaN	NaN	1	-0.79867	8.8981	2	NaN	NaN	1	0.533164	17.2765	5	-0.81045	NaN	2	-0.854101	2.78905	2	0.334192	49.5141	5	-0.330424	35.776	7	0
P23229-4;P23229-2;P23229-5;P23229-3;P23229-9;P23229-6;P23229-1;P23229-7	ITGA6	Integrin alpha-6;Integrin alpha-6 heavy chain;Integrin alpha-6 light chain;Processed integrin alpha-6	binding;cation binding;ion binding;metal ion binding	anatomical structure development;biological adhesion;biological regulation;blood coagulation;brown fat cell differentiation;cell adhesion;cell adhesion mediated by integrin;cell communication;cell differentiation;cell junction assembly;cell junction organization;cell migration;cell motility;cell projection assembly;cell projection organization;cell surface receptor linked signaling pathway;cell-c…	adherens junction;alpha6-beta4 integrin complex;anchoring junction;basal plasma membrane;basement membrane;cell junction;cell part;cell projection;cell surface;cell-cell adherens junction;cell-cell junction;cell-substrate adherens junction;cell-substrate junction;external side of plasma membrane;extracellular matrix part;extracellular region part;filopodium;focal adhesion;hemidesmosome;integrin c…	Arrhythmogenic right ventricular cardiomyopathy (ARVC);Cell adhesion molecules (CAMs);Dilated cardiomyopathy;ECM-receptor interaction;Focal adhesion;Hematopoietic cell lineage;Hypertrophic cardiomyopathy (HCM);Pathways in cancer;Regulation of actin cytoskeleton;Small cell lung cancer;Toxoplasmosis	NaN	NaN	1	NaN	NaN	0	NaN	NaN	1	1.04039	95.2707	2	-1.21543	5.33558	2	NaN	NaN	1	NaN	NaN	1	0.766146	5.39023	2	NaN	NaN	0	2.23396	4.22884	2	NaN	NaN	0	-0.375563	95.0803	3	-0.851772	18.2832	4	-0.400426	45.2031	3	0
P23246-1;P23246-2	SFPQ	Splicing factor, proline- and glutamine-rich	binding;core promoter binding;DNA binding;enzyme binding;histone deacetylase binding;nucleic acid binding;nucleotide binding;protein binding;regulatory region DNA binding;regulatory region nucleic acid binding;sequence-specific DNA binding;transcription regulatory region DNA binding;transcription regulatory region sequence-specific DNA binding	alternative nuclear mRNA splicing, via spliceosome;biological regulation;biosynthetic process;cellular biosynthetic process;cellular component organization;cellular component organization at cellular level;cellular component organization or biogenesis;cellular component organization or biogenesis at cellular level;cellular macromolecule biosynthetic process;cellular macromolecule metabolic proces…	cell part;chromatin;chromosomal part;cytoplasm;intracellular membrane-bounded organelle;intracellular organelle;intracellular organelle part;intracellular part;membrane-bounded organelle;nuclear body;nuclear matrix;nuclear part;nucleoplasm;nucleoplasm part;nucleus;organelle;organelle part;paraspeckles		NaN	NaN	1	NaN	NaN	1	0.478946	25.898	3	0.0925276	45.9598	6	NaN	NaN	0	-0.48784	24.3948	3	NaN	NaN	0	NaN	NaN	1	NaN	NaN	0	NaN	NaN	1	NaN	NaN	0	NaN	NaN	1	NaN	NaN	1	-0.501957	64.1069	4	0
P23396-1;P23396-2	RPS3	40S ribosomal protein S3	binding;carbon-oxygen lyase activity;catalytic activity;damaged DNA binding;DNA binding;DNA N-glycosylase activity;DNA-(apurinic or apyrimidinic site) lyase activity;enzyme binding;hydrolase activity;hydrolase activity, acting on glycosyl bonds;hydrolase activity, hydrolyzing N-glycosyl compounds;iron-sulfur cluster binding;kinase binding;lyase activity;metal cluster binding;mRNA binding;NF-kappa…	apoptosis;biological regulation;biosynthetic process;catabolic process;cell cycle phase;cell cycle process;cell death;cell division;cellular biosynthetic process;cellular catabolic process;cellular component disassembly;cellular component disassembly at cellular level;cellular component organization;cellular component organization at cellular level;cellular component organization or biogenesis;ce…	adherens junction;anchoring junction;cell junction;cell part;cell projection membrane;cell projection part;cell-substrate adherens junction;cell-substrate junction;cytoplasm;cytoplasmic part;cytoskeletal part;cytosol;cytosolic small ribosomal subunit;extracellular membrane-bounded organelle;extracellular organelle;extracellular region part;extracellular vesicular exosome;focal adhesion;intracellu…	Ribosome	NaN	NaN	0	NaN	NaN	0	-0.777696	33.4997	3	-0.88701	8.10305	3	NaN	NaN	0	-0.324636	7.77263	2	0.0248767	77.2402	2	-0.825287	8.20617	2	NaN	NaN	1	0.763713	27.4818	5	-0.394404	2.99037	2	-0.315759	43.4029	6	0.630964	29.1391	5	-0.270568	61.4725	7	0
P23526-1;P23526-2	AHCY	Adenosylhomocysteinase	adenosylhomocysteinase activity;catalytic activity;hydrolase activity;hydrolase activity, acting on ether bonds;trialkylsulfonium hydrolase activity	amine metabolic process;carboxylic acid metabolic process;cellular amine metabolic process;cellular amino acid metabolic process;cellular ketone metabolic process;cellular metabolic process;cellular modified amino acid metabolic process;cellular nitrogen compound metabolic process;cellular process;coenzyme metabolic process;cofactor metabolic process;heterocycle metabolic process;metabolic proces…	cell part;cytoplasm;cytoplasmic membrane-bounded vesicle;cytoplasmic part;cytoplasmic vesicle;cytosol;extracellular membrane-bounded organelle;extracellular organelle;extracellular region part;extracellular vesicular exosome;intracellular membrane-bounded organelle;intracellular organelle;intracellular part;melanosome;membrane-bounded organelle;membrane-bounded vesicle;organelle;pigment granule;v…	Cysteine and methionine metabolism	NaN	NaN	0	NaN	NaN	0	NaN	NaN	0	NaN	NaN	0	NaN	NaN	0	NaN	NaN	0	NaN	NaN	0	NaN	NaN	0	NaN	NaN	0	0.809331	1.64446	2	NaN	NaN	0	NaN	NaN	1	-0.919446	24.1523	2	NaN	NaN	1	0
P23528-1	CFL1;CFL2	Cofilin-1;Cofilin-2		actin cytoskeleton organization;actin filament depolymerization;actin filament organization;actin filament-based process;actin polymerization or depolymerization;actomyosin structure organization;ameboidal cell migration;anatomical structure homeostasis;anatomical structure morphogenesis;axon guidance;biological regulation;blood coagulation;cell activation;cell cycle cytokinesis;cell cycle proces…	actin cytoskeleton;adherens junction;anchoring junction;cell cortex part;cell junction;cell part;cell projection membrane;cell projection part;cell-cell junction;cell-substrate adherens junction;cell-substrate junction;contractile fiber part;cortical actin cytoskeleton;cortical cytoskeleton;cytoplasm;cytoplasmic part;cytoskeletal part;cytoskeleton;extracellular membrane-bounded organelle;extracel…	Axon guidance;Fc gamma R-mediated phagocytosis;Regulation of actin cytoskeleton	NaN	NaN	0	NaN	NaN	1	-0.231551	17.7509	2	-0.552511	39.4675	2	NaN	NaN	1	NaN	NaN	1	NaN	NaN	1	NaN	NaN	0	NaN	NaN	0	NaN	NaN	1	NaN	NaN	0	NaN	NaN	1	NaN	NaN	1	-0.546331	39.2209	4	0
P25705-1;P25705-2;P25705-3	ATP5A1	ATP synthase subunit alpha, mitochondrial	active transmembrane transporter activity;adenyl nucleotide binding;adenyl ribonucleotide binding;ATP binding;ATPase activity;ATPase activity, coupled;ATPase activity, coupled to movement of substances;ATPase activity, coupled to transmembrane movement of ions;ATPase activity, coupled to transmembrane movement of substances;binding;catalytic activity;cation transmembrane transporter activity;cati…	ATP biosynthetic process;ATP hydrolysis coupled proton transport;ATP metabolic process;ATP synthesis coupled proton transport;biological regulation;biosynthetic process;cation transport;cellular biosynthetic process;cellular metabolic process;cellular nitrogen compound biosynthetic process;cellular nitrogen compound metabolic process;cellular process;developmental process;electron transport chain…	cell part;cytoplasmic part;extracellular membrane-bounded organelle;extracellular organelle;extracellular region part;extracellular vesicular exosome;intracellular membrane-bounded organelle;intracellular organelle;intracellular organelle lumen;intracellular organelle part;intracellular part;macromolecular complex;membrane;membrane part;membrane-bounded organelle;membrane-bounded vesicle;membrane…	Alzheimer's disease;Huntington's disease;Oxidative phosphorylation;Parkinson's disease	NaN	NaN	0	NaN	NaN	0	NaN	NaN	0	NaN	NaN	1	NaN	NaN	0	NaN	NaN	1	NaN	NaN	0	NaN	NaN	1	NaN	NaN	0	1.04793	37.5832	4	NaN	NaN	1	-0.409141	58.1568	5	NaN	NaN	1	-0.7436	59.3551	4	0
P26038-1	MSN;RDX	Moesin;Radixin	binding;cell adhesion molecule binding;double-stranded RNA binding;enzyme binding;kinase binding;nucleic acid binding;protein binding;protein kinase binding;receptor binding;RNA binding;structural constituent of cytoskeleton;structural molecule activity	actin filament capping;anatomical structure development;apical protein localization;asymmetric protein localization;biological adhesion;biological regulation;cell adhesion;cell development;cell migration;cell motility;cell projection assembly;cell projection organization;cell-cell adhesion;cellular component assembly;cellular component assembly at cellular level;cellular component movement;cellul…	adherens junction;anchoring junction;apical part of cell;apical plasma membrane;basolateral plasma membrane;blood microparticle;cell division site part;cell junction;cell part;cell periphery;cell pole;cell projection;cell projection membrane;cell projection part;cell tip;cell-substrate adherens junction;cell-substrate junction;cleavage furrow;cytoplasm;cytoskeleton;extracellular membrane-bounded …	Leukocyte transendothelial migration;Measles;Regulation of actin cytoskeleton	NaN	NaN	0	NaN	NaN	0	-0.894065	10.3482	4	-1.11444	38.6872	4	NaN	NaN	0	-1.38244	4.65593	2	NaN	NaN	1	NaN	NaN	1	-0.32874	6.4887	2	0.576159	57.1064	9	NaN	NaN	1	-0.883051	61.5379	4	-0.446833	35.4631	5	-0.824134	28.6893	6	0
P26373-1;P26373-2	RPL13	60S ribosomal protein L13	binding;nucleic acid binding;RNA binding;structural constituent of ribosome;structural molecule activity	biosynthetic process;catabolic process;cellular biosynthetic process;cellular catabolic process;cellular component disassembly;cellular component disassembly at cellular level;cellular component organization;cellular component organization at cellular level;cellular component organization or biogenesis;cellular component organization or biogenesis at cellular level;cellular macromolecular complex…	cell part;cytoplasm;cytoplasmic part;cytosol;cytosolic large ribosomal subunit;cytosolic part;cytosolic ribosome;intracellular membrane-bounded organelle;intracellular non-membrane-bounded organelle;intracellular organelle;intracellular organelle part;intracellular part;large ribosomal subunit;macromolecular complex;membrane;membrane-bounded organelle;non-membrane-bounded organelle;nuclear part;n…	Ribosome	NaN	NaN	1	NaN	NaN	0	NaN	NaN	1	0.115923	11.6593	3	NaN	NaN	1	-0.083408	13.6943	4	NaN	NaN	0	NaN	NaN	1	NaN	NaN	0	0.875329	42.2832	3	-0.157229	11.148	2	-0.368396	16.7979	2	NaN	NaN	1	-0.00112839	8.18125	2	0
P26599-1;P26599-2;P26599-3	PTBP1;PTBP3	Polypyrimidine tract-binding protein 1;Polypyrimidine tract-binding protein 3	binding;nucleic acid binding;nucleotide binding;poly-pyrimidine tract binding;pre-mRNA binding;RNA binding;single-stranded RNA binding	alternative nuclear mRNA splicing, via spliceosome;anatomical structure morphogenesis;biological regulation;cell maturation;cellular developmental process;cellular macromolecule metabolic process;cellular metabolic process;cellular nitrogen compound metabolic process;cellular process;developmental maturation;developmental process;erythrocyte maturation;gene expression;macromolecule metabolic proc…	cell part;extracellular membrane-bounded organelle;extracellular organelle;extracellular region part;extracellular vesicular exosome;intracellular membrane-bounded organelle;intracellular non-membrane-bounded organelle;intracellular organelle;intracellular organelle part;intracellular part;membrane;membrane-bounded organelle;membrane-bounded vesicle;non-membrane-bounded organelle;nuclear part;nuc…		NaN	NaN	0	NaN	NaN	0	NaN	NaN	1	0.481128	29.1688	3	NaN	NaN	0	NaN	NaN	1	NaN	NaN	0	NaN	NaN	0	NaN	NaN	0	NaN	NaN	1	NaN	NaN	1	NaN	NaN	1	0.207213	40.7464	2	0.415475	35.005	3	0
P26641-1;P26641-2	EEF1G	Elongation factor 1-gamma	binding;nucleic acid binding;RNA binding;translation elongation factor activity;translation factor activity, nucleic acid binding	biosynthetic process;cellular biosynthetic process;cellular macromolecule biosynthetic process;cellular macromolecule metabolic process;cellular metabolic process;cellular process;cellular protein metabolic process;gene expression;macromolecule biosynthetic process;macromolecule metabolic process;metabolic process;multi-organism process;primary metabolic process;protein metabolic process;response…	cell part;cytoplasm;cytoplasmic part;cytosol;extracellular membrane-bounded organelle;extracellular organelle;extracellular region part;extracellular vesicular exosome;intracellular membrane-bounded organelle;intracellular organelle;intracellular part;membrane;membrane-bounded organelle;membrane-bounded vesicle;nucleus;organelle;vesicle		NaN	NaN	0	NaN	NaN	1	NaN	NaN	1	-0.34411	50.6727	6	NaN	NaN	1	-0.214401	44.4853	3	NaN	NaN	0	-0.0337181	9.91204	2	NaN	NaN	1	0.94274	7.68246	3	NaN	NaN	1	-0.0272873	13.757	3	-0.185523	23.435	6	-0.423672	39.3697	6	0
P27816-1;P27816-6;P27816-2;P27816-4	MAP4	Microtubule-associated protein 4	structural molecule activity	cell cycle process;cell division;cellular component movement;cellular component organization;cellular component organization at cellular level;cellular component organization or biogenesis;cellular component organization or biogenesis at cellular level;cellular process;cytoskeleton organization;establishment of localization;establishment of localization in cell;establishment of organelle localiza…	cell part;cytoplasm;cytoskeletal part;cytoskeleton;extracellular membrane-bounded organelle;extracellular organelle;extracellular region part;extracellular vesicular exosome;intracellular non-membrane-bounded organelle;intracellular organelle;intracellular organelle part;intracellular part;macromolecular complex;membrane;membrane-bounded organelle;membrane-bounded vesicle;microtubule;microtubule …		NaN	NaN	0	NaN	NaN	0	-0.235821	97.1519	3	1.13513	42.012	11	NaN	NaN	1	0.840618	55.5006	2	NaN	NaN	0	NaN	NaN	0	NaN	NaN	0	1.47485	57.6139	5	NaN	NaN	0	0.371018	18.2416	2	NaN	NaN	1	NaN	NaN	0	0
P27824-1;P27824-2;P27824-3	CANX	Calnexin	binding;calcium ion binding;carbohydrate binding;cation binding;ion binding;metal ion binding	aging;antigen processing and presentation;antigen processing and presentation of exogenous antigen;antigen processing and presentation of exogenous peptide antigen;antigen processing and presentation of exogenous peptide antigen via MHC class II;antigen processing and presentation of peptide antigen;antigen processing and presentation of peptide antigen via MHC class I;antigen processing and pres…	axon;cell body;cell part;cell projection;cell projection cytoplasm;cell projection part;cytoplasmic membrane-bounded vesicle;cytoplasmic part;cytoplasmic vesicle;dendrite cytoplasm;dendritic spine;endoplasmic reticulum;endoplasmic reticulum lumen;endoplasmic reticulum membrane;endoplasmic reticulum part;ER-mitochondrion membrane contact site;extracellular membrane-bounded organelle;extracellular …	Antigen processing and presentation;Phagosome;Protein processing in endoplasmic reticulum	NaN	NaN	0	NaN	NaN	0	NaN	NaN	0	NaN	NaN	1	NaN	NaN	0	NaN	NaN	0	NaN	NaN	1	NaN	NaN	1	NaN	NaN	0	1.01332	50.2017	3	NaN	NaN	1	NaN	NaN	1	-0.0956209	4.04039	3	0.219238	36.7951	3	0
P29401-1;P29401-2	TKT	Transketolase	binding;catalytic activity;cation binding;cofactor binding;identical protein binding;ion binding;metal ion binding;protein binding;protein dimerization activity;protein homodimerization activity;transferase activity;transferase activity, transferring aldehyde or ketonic groups;transketolase activity	alcohol biosynthetic process;alcohol catabolic process;alcohol metabolic process;aldehyde biosynthetic process;biological regulation;biosynthetic process;carbohydrate biosynthetic process;carbohydrate catabolic process;carbohydrate metabolic process;catabolic process;cellular aldehyde metabolic process;cellular biosynthetic process;cellular carbohydrate biosynthetic process;cellular carbohydrate …	cell part;cytoplasmic part;cytosol;extracellular membrane-bounded organelle;extracellular organelle;extracellular region part;extracellular vesicular exosome;intracellular membrane-bounded organelle;intracellular organelle;intracellular organelle part;intracellular part;membrane-bounded organelle;membrane-bounded vesicle;microbody;nuclear part;nucleoplasm;nucleus;organelle;organelle part;peroxiso…	Biosynthesis of ansamycins;Carbon fixation in photosynthetic organisms;Pentose phosphate pathway	NaN	NaN	0	NaN	NaN	0	-0.445382	46.0651	2	NaN	NaN	0	NaN	NaN	0	-0.30568	11.4297	2	-0.11583	NaN	3	NaN	NaN	0	NaN	NaN	0	NaN	NaN	1	NaN	NaN	0	NaN	NaN	1	NaN	NaN	1	-1.11697	26.8739	3	0
P30050-1;P30050-2	RPL12	60S ribosomal protein L12	structural constituent of ribosome;structural molecule activity	biosynthetic process;catabolic process;cellular biosynthetic process;cellular catabolic process;cellular component disassembly;cellular component disassembly at cellular level;cellular component organization;cellular component organization at cellular level;cellular component organization or biogenesis;cellular component organization or biogenesis at cellular level;cellular macromolecular complex…	adherens junction;anchoring junction;cell junction;cell part;cell-substrate adherens junction;cell-substrate junction;cytoplasmic part;cytosol;cytosolic large ribosomal subunit;extracellular membrane-bounded organelle;extracellular organelle;extracellular region part;extracellular vesicular exosome;focal adhesion;intracellular organelle part;intracellular part;large ribosomal subunit;macromolecul…	Ribosome	NaN	NaN	0	NaN	NaN	0	0.407655	48.9552	2	0.699709	50.0067	2	NaN	NaN	0	0.399818	43.0594	2	NaN	NaN	0	NaN	NaN	0	NaN	NaN	0	1.52446	56.8562	3	NaN	NaN	1	0.326529	51.1785	2	NaN	NaN	1	-0.324484	36.1623	5	0
P30101-1	PDIA3	Protein disulfide-isomerase A3	catalytic activity;cysteine-type endopeptidase activity;cysteine-type peptidase activity;disulfide oxidoreductase activity;endopeptidase activity;hydrolase activity;hydrolase activity, acting on ester bonds;intramolecular oxidoreductase activity;intramolecular oxidoreductase activity, interconverting keto- and enol-groups;intramolecular oxidoreductase activity, transposing S-S bonds;isomerase act…	antigen processing and presentation;antigen processing and presentation of exogenous antigen;antigen processing and presentation of exogenous peptide antigen;antigen processing and presentation of exogenous peptide antigen via MHC class I;antigen processing and presentation of exogenous peptide antigen via MHC class I, TAP-dependent;antigen processing and presentation of peptide antigen;antigen p…	adherens junction;anchoring junction;cell junction;cell part;cell surface;cell-substrate adherens junction;cell-substrate junction;cytoplasmic membrane-bounded vesicle;cytoplasmic part;cytoplasmic vesicle;endoplasmic reticulum;endoplasmic reticulum lumen;endoplasmic reticulum part;extracellular membrane-bounded organelle;extracellular organelle;extracellular region part;extracellular vesicular ex…	Antigen processing and presentation;Protein processing in endoplasmic reticulum	NaN	NaN	0	NaN	NaN	0	NaN	NaN	0	NaN	NaN	1	NaN	NaN	0	NaN	NaN	0	NaN	NaN	1	NaN	NaN	1	NaN	NaN	1	NaN	NaN	1	NaN	NaN	1	NaN	NaN	1	0.364328	49.0426	2	-0.545178	5.18069	2	0
P30153-1	PPP2R1A;PPP2R1B	Serine/threonine-protein phosphatase 2A 65 kDa regulatory subunit A alpha isoform;Serine/threonine-protein phosphatase 2A 65 kDa regulatory subunit A beta isoform	antigen binding;binding;catalytic activity;enzyme regulator activity;hydrolase activity;hydrolase activity, acting on ester bonds;phosphatase activity;phosphatase regulator activity;phosphoprotein phosphatase activity;phosphoric ester hydrolase activity;protein binding;protein dimerization activity;protein heterodimerization activity;protein phosphatase regulator activity;protein phosphatase type…	apoptosis;apoptosis involved in morphogenesis;biological regulation;catabolic process;cell cycle;cell cycle process;cell death;cell surface receptor linked signaling pathway;cellular catabolic process;cellular component assembly;cellular component organization;cellular component organization at cellular level;cellular component organization or biogenesis;cellular component organization or biogene…	cell part;chromosomal part;chromosome, centromeric region;cytoplasmic part;cytoskeleton;cytosol;extracellular membrane-bounded organelle;extracellular organelle;extracellular region part;extracellular vesicular exosome;intracellular membrane-bounded organelle;intracellular non-membrane-bounded organelle;intracellular organelle;intracellular organelle part;intracellular part;macromolecular complex…	Cell cycle - yeast;Chagas disease (American trypanosomiasis);Hepatitis C;Long-term depression;Meiosis - yeast;mRNA surveillance pathway;Oocyte meiosis;TGF-beta signaling pathway;Tight junction;Wnt signaling pathway	NaN	NaN	0	NaN	NaN	0	NaN	NaN	0	NaN	NaN	0	NaN	NaN	0	NaN	NaN	0	NaN	NaN	0	NaN	NaN	0	NaN	NaN	0	NaN	NaN	0	NaN	NaN	0	NaN	NaN	0	NaN	NaN	1	-1.16374	54.0908	2	0
P31948-1;P31948-2;P31948-3	STIP1	Stress-induced-phosphoprotein 1		response to stimulus;response to stress	cell part;cytoplasmic part;Golgi apparatus;intracellular membrane-bounded organelle;intracellular organelle;intracellular part;membrane-bounded organelle;nucleus;organelle	Prion diseases	NaN	NaN	0	NaN	NaN	0	NaN	NaN	1	NaN	NaN	1	NaN	NaN	0	NaN	NaN	0	NaN	NaN	1	0.328298	60.0756	2	NaN	NaN	0	1.66551	21.0344	2	NaN	NaN	0	NaN	NaN	1	-0.53475	34.6742	4	-0.187984	27.3965	3	0
P32119-1	PRDX2	Peroxiredoxin-2	antioxidant activity;catalytic activity;oxidoreductase activity;oxidoreductase activity, acting on paired donors, with incorporation or reduction of molecular oxygen;oxidoreductase activity, acting on peroxide as acceptor;peroxidase activity;peroxiredoxin activity;thioredoxin peroxidase activity	biological regulation;biosynthetic process;catabolic process;cellular biosynthetic process;cellular catabolic process;cellular macromolecule metabolic process;cellular metabolic process;cellular nitrogen compound metabolic process;cellular process;cellular response to chemical stimulus;cellular response to hydrogen peroxide;cellular response to oxidative stress;cellular response to oxygen radical…	cell part;cytoplasm;cytoplasmic part;cytosol;extracellular membrane-bounded organelle;extracellular organelle;extracellular region part;extracellular vesicular exosome;intracellular part;membrane-bounded organelle;membrane-bounded vesicle;organelle;vesicle		NaN	NaN	0	NaN	NaN	0	NaN	NaN	1	-3.82495	13.462	2	NaN	NaN	0	NaN	NaN	0	NaN	NaN	0	NaN	NaN	0	NaN	NaN	0	NaN	NaN	1	NaN	NaN	0	NaN	NaN	1	NaN	NaN	0	NaN	NaN	0	0
P32969-1	RPL9	60S ribosomal protein L9	binding;nucleic acid binding;RNA binding;rRNA binding;structural constituent of ribosome;structural molecule activity	biosynthetic process;catabolic process;cellular biosynthetic process;cellular catabolic process;cellular component disassembly;cellular component disassembly at cellular level;cellular component organization;cellular component organization at cellular level;cellular component organization or biogenesis;cellular component organization or biogenesis at cellular level;cellular macromolecular complex…	adherens junction;anchoring junction;cell junction;cell part;cell-substrate adherens junction;cell-substrate junction;cytoplasm;cytoplasmic part;cytosol;cytosolic large ribosomal subunit;focal adhesion;intracellular membrane-bounded organelle;intracellular non-membrane-bounded organelle;intracellular organelle;intracellular organelle part;intracellular part;large ribosomal subunit;macromolecular …	Ribosome	NaN	NaN	0	NaN	NaN	0	NaN	NaN	0	NaN	NaN	1	NaN	NaN	1	NaN	NaN	0	NaN	NaN	1	NaN	NaN	0	NaN	NaN	0	2.02289	25.8792	2	NaN	NaN	0	NaN	NaN	1	NaN	NaN	1	0.543194	15.574	3	0
P34932-1	HSPA4	Heat shock 70 kDa protein 4	adenyl nucleotide binding;adenyl ribonucleotide binding;ATP binding;binding;nucleotide binding;purine nucleotide binding;purine ribonucleoside triphosphate binding;purine ribonucleotide binding;ribonucleotide binding	cellular component assembly;cellular component assembly at cellular level;cellular component organization;cellular component organization at cellular level;cellular component organization or biogenesis;cellular component organization or biogenesis at cellular level;cellular macromolecular complex assembly;cellular macromolecular complex subunit organization;cellular membrane organization;cellular…	cell part;cytoplasmic part;cytosol;extracellular membrane-bounded organelle;extracellular organelle;extracellular region part;extracellular vesicular exosome;intracellular membrane-bounded organelle;intracellular organelle;intracellular part;membrane-bounded organelle;membrane-bounded vesicle;mitochondrion;organelle;vesicle	Antigen processing and presentation	NaN	NaN	0	NaN	NaN	0	NaN	NaN	0	-0.580138	7.11865	2	NaN	NaN	0	NaN	NaN	0	NaN	NaN	0	NaN	NaN	0	NaN	NaN	0	NaN	NaN	1	NaN	NaN	0	NaN	NaN	0	-0.731192	5.79763	3	-1.17761	76.3363	3	0
P35221-1;P35221-2;P35221-3	CTNNA1;CTNNA3	Catenin alpha-1;Catenin alpha-3	beta-catenin binding;binding;cadherin binding;cell adhesion molecule binding;cytoskeletal protein binding;gamma-catenin binding;protein binding;structural molecule activity;vinculin binding	actin cytoskeleton organization;actin filament organization;actin filament-based process;adherens junction organization;aging;anatomical structure development;anatomical structure morphogenesis;apical junction assembly;axon regeneration;axonogenesis;biological adhesion;biological regulation;cell adhesion;cell differentiation;cell junction assembly;cell junction organization;cell part morphogenesi…	acrosomal vesicle;actin cytoskeleton;adherens junction;anchoring junction;catenin complex;cell junction;cell part;cell projection;cell-cell adherens junction;cell-cell contact zone;cell-cell junction;cell-substrate adherens junction;cell-substrate junction;cytoplasm;cytoplasmic membrane-bounded vesicle;cytoplasmic part;cytoplasmic vesicle;cytoskeleton;cytosol;extrinsic to membrane;extrinsic to pl…	Adherens junction;Arrhythmogenic right ventricular cardiomyopathy (ARVC);Bacterial invasion of epithelial cells;Endometrial cancer;Leukocyte transendothelial migration;Pathways in cancer;Tight junction	NaN	NaN	0	NaN	NaN	0	NaN	NaN	1	0.479321	40.7418	3	NaN	NaN	0	NaN	NaN	1	NaN	NaN	1	0.954669	16.4663	3	NaN	NaN	0	1.3952	82.8486	9	NaN	NaN	1	0.542681	46.5703	7	-0.240813	55.1669	11	0.140974	32.5257	17	0
P35579-1;P35579-2	MYH1;MYH11;MYH13;MYH2;MYH3;MYH4;MYH6;MYH7;MYH7B;MYH8;MYH9	Myosin-1;Myosin-11;Myosin-13;Myosin-2;Myosin-3;Myosin-4;Myosin-6;Myosin-7;Myosin-7B;Myosin-8;Myosin-9	actin binding;actin filament binding;actin-dependent ATPase activity;adenyl nucleotide binding;adenyl ribonucleotide binding;ADP binding;ATP binding;ATPase activity;ATPase activity, coupled;binding;calmodulin binding;catalytic activity;cytoskeletal protein binding;double-stranded RNA binding;enzyme binding;hydrolase activity;hydrolase activity, acting on acid anhydrides;hydrolase activity, acting…	actin cytoskeleton organization;actin cytoskeleton reorganization;actin filament-based movement;actin filament-based process;actin-mediated cell contraction;actin-myosin filament sliding;actomyosin structure organization;adult heart development;anatomical structure development;anatomical structure formation involved in morphogenesis;anatomical structure morphogenesis;angiogenesis;appendage morpho…	A band;actin cytoskeleton;actin filament bundle;actomyosin;actomyosin contractile ring;adherens junction;anchoring junction;cell cortex part;cell division site part;cell junction;cell leading edge;cell part;cell projection;cell-cell adherens junction;cell-cell contact zone;cell-cell junction;cell-substrate adherens junction;cell-substrate junction;cleavage furrow;contractile fiber;contractile fib…	Tight junction;Viral myocarditis	NaN	NaN	1	NaN	NaN	0	-1.26609	35.3989	4	-1.11927	6.89604	2	NaN	NaN	0	-0.453581	7.12806	2	-2.22023	0.577868	2	-3.02687	2.63239	2	NaN	NaN	1	0.75164	31.269	6	-0.923367	8.69593	2	0.495537	16.1328	2	-1.30732	64.2852	12	-1.32757	56.0844	24	0
P35613-2;P35613-1;P35613-3;P35613-4	BSG	Basigin	binding;carbohydrate binding;mannose binding;monosaccharide binding;sugar binding	anatomical structure development;anatomical structure morphogenesis;biological regulation;blood coagulation;carboxylic acid metabolic process;cell migration;cell motility;cell surface receptor linked signaling pathway;cellular component disassembly;cellular component disassembly at cellular level;cellular component movement;cellular component organization;cellular component organization at cellul…	acrosomal membrane;adherens junction;anchoring junction;cell junction;cell part;cell-substrate adherens junction;cell-substrate junction;cytoplasmic membrane-bounded vesicle;cytoplasmic part;cytoplasmic vesicle;cytoplasmic vesicle membrane;cytoplasmic vesicle part;extracellular membrane-bounded organelle;extracellular organelle;extracellular region part;extracellular vesicular exosome;focal adhes…		NaN	NaN	1	NaN	NaN	0	NaN	NaN	1	-0.247982	1.49899	2	NaN	NaN	0	-0.666584	8.39919	2	NaN	NaN	0	NaN	NaN	1	NaN	NaN	0	1.65057	60.6281	2	NaN	NaN	1	NaN	NaN	0	NaN	NaN	1	-1.73774	95.0874	2	0
P35637-2;P35637-1;Q92804-2;Q92804-1	FUS;TAF15	RNA-binding protein FUS;TATA-binding protein-associated factor 2N	binding;cation binding;DNA binding;identical protein binding;ion binding;metal ion binding;nucleic acid binding;nucleotide binding;protein binding;protein binding transcription factor activity;RNA binding;transcription coactivator activity;transcription cofactor activity;transcription factor binding transcription factor activity;transition metal ion binding;zinc ion binding	biological regulation;cellular macromolecule metabolic process;cellular metabolic process;cellular nitrogen compound metabolic process;cellular process;gene expression;macromolecule metabolic process;metabolic process;mRNA metabolic process;mRNA processing;nitrogen compound metabolic process;nuclear mRNA splicing, via spliceosome;nucleic acid metabolic process;nucleobase-containing compound metab…	cell part;cytoplasm;intracellular membrane-bounded organelle;intracellular organelle;intracellular organelle part;intracellular part;membrane-bounded organelle;nuclear part;nucleoplasm;nucleus;organelle;organelle part	Basal transcription factors	NaN	NaN	0	NaN	NaN	0	NaN	NaN	1	NaN	NaN	0	NaN	NaN	0	NaN	NaN	1	NaN	NaN	0	NaN	NaN	0	NaN	NaN	0	1.41505	83.2514	2	NaN	NaN	1	NaN	NaN	0	NaN	NaN	0	NaN	NaN	0	0
P36578-1	RPL4	60S ribosomal protein L4	binding;nucleic acid binding;RNA binding;structural constituent of ribosome;structural molecule activity	biosynthetic process;catabolic process;cellular biosynthetic process;cellular catabolic process;cellular component disassembly;cellular component disassembly at cellular level;cellular component organization;cellular component organization at cellular level;cellular component organization or biogenesis;cellular component organization or biogenesis at cellular level;cellular macromolecular complex…	adherens junction;anchoring junction;cell junction;cell part;cell-substrate adherens junction;cell-substrate junction;cytoplasm;cytoplasmic part;cytosol;cytosolic large ribosomal subunit;extracellular membrane-bounded organelle;extracellular organelle;extracellular region part;extracellular vesicular exosome;focal adhesion;intracellular membrane-bounded organelle;intracellular non-membrane-bounde…	Ribosome	0.377587	34.8784	2	NaN	NaN	0	0.59954	43.4149	4	1.08388	43.7361	7	NaN	NaN	1	0.160969	33.8751	6	NaN	NaN	1	NaN	NaN	1	NaN	NaN	0	1.41464	59.1614	6	NaN	NaN	0	0.302183	25.2173	5	0.846573	26.5258	4	0.944195	36.7777	7	0
P37837-1	TALDO1	Transaldolase	catalytic activity;sedoheptulose-7-phosphate:D-glyceraldehyde-3-phosphate glyceronetransferase activity;transferase activity;transferase activity, transferring aldehyde or ketonic groups	alcohol biosynthetic process;alcohol catabolic process;alcohol metabolic process;biosynthetic process;carbohydrate biosynthetic process;carbohydrate catabolic process;carbohydrate metabolic process;catabolic process;cellular biosynthetic process;cellular carbohydrate biosynthetic process;cellular carbohydrate catabolic process;cellular carbohydrate metabolic process;cellular metabolic process;cel…	cell part;cytoplasm;cytoplasmic part;cytosol;extracellular membrane-bounded organelle;extracellular organelle;extracellular region part;extracellular vesicular exosome;intracellular membrane-bounded organelle;intracellular organelle;intracellular part;membrane-bounded organelle;membrane-bounded vesicle;nucleus;organelle;vesicle	Pentose phosphate pathway	NaN	NaN	0	NaN	NaN	0	-0.502795	16.9651	2	NaN	NaN	1	NaN	NaN	0	NaN	NaN	0	NaN	NaN	0	NaN	NaN	0	NaN	NaN	0	NaN	NaN	0	NaN	NaN	0	NaN	NaN	0	NaN	NaN	1	-1.67289	3.27025	2	0
P40926-1;P40926-2	MDH2	Malate dehydrogenase, mitochondrial	catalytic activity;L-malate dehydrogenase activity;malate dehydrogenase (NADP+) activity;malate dehydrogenase activity;oxidoreductase activity;oxidoreductase activity, acting on CH-OH group of donors;oxidoreductase activity, acting on the CH-OH group of donors, NAD or NADP as acceptor	acetyl-CoA catabolic process;acetyl-CoA metabolic process;alcohol biosynthetic process;alcohol metabolic process;biosynthetic process;carbohydrate biosynthetic process;carbohydrate metabolic process;carboxylic acid metabolic process;catabolic process;cellular biosynthetic process;cellular carbohydrate biosynthetic process;cellular carbohydrate metabolic process;cellular catabolic process;cellular…	cell part;cytoplasmic part;extracellular membrane-bounded organelle;extracellular organelle;extracellular region part;extracellular vesicular exosome;intracellular membrane-bounded organelle;intracellular organelle;intracellular organelle lumen;intracellular organelle part;intracellular part;membrane;membrane-bounded organelle;membrane-bounded vesicle;membrane-enclosed lumen;mitochondrial inner m…	Carbon fixation in photosynthetic organisms;Citrate cycle (TCA cycle);Glyoxylate and dicarboxylate metabolism;Pyruvate metabolism	NaN	NaN	0	NaN	NaN	0	-1.45089	25.6049	4	-1.70708	14.575	2	NaN	NaN	0	NaN	NaN	0	NaN	NaN	0	NaN	NaN	1	NaN	NaN	1	NaN	NaN	1	NaN	NaN	1	NaN	NaN	1	-0.179693	35.4203	4	0.246972	29.8129	5	0
P41091-1;Q2VIR3-1;Q2VIR3-2	EIF2S3;EIF2S3L	Eukaryotic translation initiation factor 2 subunit 3;Putative eukaryotic translation initiation factor 2 subunit 3-like protein	binding;catalytic activity;GTP binding;GTPase activity;guanyl nucleotide binding;guanyl ribonucleotide binding;hydrolase activity;hydrolase activity, acting on acid anhydrides;hydrolase activity, acting on acid anhydrides, in phosphorus-containing anhydrides;nucleic acid binding;nucleoside-triphosphatase activity;nucleotide binding;purine nucleotide binding;purine ribonucleoside triphosphate bind…	biosynthetic process;cellular biosynthetic process;cellular macromolecule biosynthetic process;cellular macromolecule metabolic process;cellular metabolic process;cellular process;cellular protein metabolic process;establishment of localization;gene expression;macromolecule biosynthetic process;macromolecule metabolic process;metabolic process;primary metabolic process;protein metabolic process;t…	cell part;cytoplasm;cytoplasmic part;cytosol;extracellular membrane-bounded organelle;extracellular organelle;extracellular region part;extracellular vesicular exosome;intracellular part;membrane-bounded organelle;membrane-bounded vesicle;organelle;vesicle	RNA transport	NaN	NaN	0	NaN	NaN	0	NaN	NaN	1	-1.17002	116.554	2	NaN	NaN	0	NaN	NaN	0	NaN	NaN	0	NaN	NaN	0	NaN	NaN	0	1.25852	28.7954	5	NaN	NaN	0	0.0338027	69.2586	2	NaN	NaN	1	-0.786377	56.1053	3	0
P42166-1;P42167-3;P42167-2;P42167-1	TMPO	Lamina-associated polypeptide 2, isoform alpha;Lamina-associated polypeptide 2, isoforms beta/gamma;Thymopentin;Thymopoietin	binding;DNA binding;lamin binding;nucleic acid binding;protein binding	biological regulation;regulation of biological process;regulation of biosynthetic process;regulation of cellular biosynthetic process;regulation of cellular macromolecule biosynthetic process;regulation of cellular metabolic process;regulation of cellular process;regulation of gene expression;regulation of macromolecule biosynthetic process;regulation of macromolecule metabolic process;regulation…	cell part;chromatin;chromosomal part;cytoplasm;envelope;integral to membrane;intracellular membrane-bounded organelle;intracellular organelle;intracellular organelle part;intracellular part;intrinsic to membrane;membrane;membrane part;membrane-bounded organelle;nuclear envelope;nuclear inner membrane;nuclear membrane;nuclear part;nucleus;organelle;organelle envelope;organelle inner membrane;organ…		NaN	NaN	0	NaN	NaN	0	NaN	NaN	0	NaN	NaN	0	NaN	NaN	0	NaN	NaN	0	NaN	NaN	0	NaN	NaN	0	NaN	NaN	0	NaN	NaN	0	NaN	NaN	0	NaN	NaN	0	NaN	NaN	1	-0.885839	55.3556	2	0
P43121-1;P43121-2	MCAM	Cell surface glycoprotein MUC18		anatomical structure formation involved in morphogenesis;anatomical structure morphogenesis;angiogenesis;angiogenesis involved in wound healing;biological adhesion;biological regulation;cell adhesion;cellular process;developmental process;glomerular filtration;multicellular organismal process;positive regulation of biological process;positive regulation of cell migration;positive regulation of ce…	adherens junction;anchoring junction;cell junction;cell part;cell-substrate adherens junction;cell-substrate junction;external side of plasma membrane;extracellular region part;extracellular space;focal adhesion;integral to membrane;intracellular membrane-bounded organelle;intracellular organelle;intracellular part;intrinsic to membrane;membrane;membrane part;membrane-bounded organelle;nucleus;or…		NaN	NaN	0	NaN	NaN	0	NaN	NaN	1	0.0497869	16.3054	3	NaN	NaN	0	-0.38676	1.87268	3	NaN	NaN	0	NaN	NaN	0	NaN	NaN	0	NaN	NaN	0	NaN	NaN	0	NaN	NaN	0	NaN	NaN	0	NaN	NaN	0	0
P46087-2;P46087-1;P46087-4;P46087-3	NOP2	Probable 28S rRNA (cytosine(4447)-C(5))-methyltransferase	catalytic activity;methyltransferase activity;S-adenosylmethionine-dependent methyltransferase activity;transferase activity;transferase activity, transferring one-carbon groups	biological regulation;cellular macromolecule metabolic process;cellular metabolic process;cellular nitrogen compound metabolic process;cellular process;macromolecule metabolic process;metabolic process;ncRNA metabolic process;ncRNA processing;nitrogen compound metabolic process;nucleic acid metabolic process;nucleobase-containing compound metabolic process;positive regulation of biological proces…	cell part;intracellular non-membrane-bounded organelle;intracellular organelle;intracellular organelle part;intracellular part;non-membrane-bounded organelle;nuclear part;nucleolus;organelle;organelle part		NaN	NaN	0	NaN	NaN	0	-0.436084	5.0888	3	-0.448728	77.5619	5	NaN	NaN	1	-0.284315	65.897	3	NaN	NaN	1	NaN	NaN	1	NaN	NaN	0	0.429005	18.6798	2	NaN	NaN	0	NaN	NaN	1	-0.188036	44.6814	4	-0.192127	37.7333	8	0
P46776-1	RPL27A	60S ribosomal protein L27a	binding;nucleic acid binding;RNA binding;structural constituent of ribosome;structural molecule activity	biosynthetic process;catabolic process;cellular biosynthetic process;cellular catabolic process;cellular component disassembly;cellular component disassembly at cellular level;cellular component organization;cellular component organization at cellular level;cellular component organization or biogenesis;cellular component organization or biogenesis at cellular level;cellular macromolecular complex…	cell part;cytoplasmic part;cytosol;cytosolic large ribosomal subunit;intracellular organelle part;intracellular part;large ribosomal subunit;macromolecular complex;membrane;organelle part;ribonucleoprotein complex	Ribosome	NaN	NaN	0	NaN	NaN	0	NaN	NaN	1	NaN	NaN	1	NaN	NaN	0	NaN	NaN	1	NaN	NaN	0	NaN	NaN	0	NaN	NaN	0	0.818685	25.0766	2	NaN	NaN	0	0.186352	32.6861	2	NaN	NaN	1	0.291365	38.5175	2	0
P46777-1	RPL5	60S ribosomal protein L5	5S rRNA binding;binding;nucleic acid binding;RNA binding;rRNA binding;structural constituent of ribosome;structural molecule activity	biosynthetic process;catabolic process;cellular biosynthetic process;cellular catabolic process;cellular component biogenesis;cellular component biogenesis at cellular level;cellular component disassembly;cellular component disassembly at cellular level;cellular component organization;cellular component organization at cellular level;cellular component organization or biogenesis;cellular componen…	adherens junction;anchoring junction;cell junction;cell part;cell-substrate adherens junction;cell-substrate junction;cytoplasm;cytoplasmic part;cytosol;cytosolic large ribosomal subunit;extracellular membrane-bounded organelle;extracellular organelle;extracellular region part;extracellular vesicular exosome;focal adhesion;intracellular membrane-bounded organelle;intracellular non-membrane-bounde…	Ribosome	NaN	NaN	0	NaN	NaN	0	-0.203935	99.894	3	0.306047	67.7411	2	NaN	NaN	0	1.01215	NaN	2	NaN	NaN	0	NaN	NaN	0	NaN	NaN	0	1.65502	35.44	4	NaN	NaN	1	0.341343	39.1751	3	-0.340245	34.5816	4	0.362669	32.9172	4	0
P46940-1	IQGAP1	Ras GTPase-activating-like protein IQGAP1	binding;calcium ion binding;calmodulin binding;cation binding;enzyme activator activity;enzyme binding;enzyme inhibitor activity;enzyme regulator activity;GTPase activator activity;GTPase inhibitor activity;GTPase regulator activity;ion binding;kinase activator activity;kinase binding;kinase regulator activity;lipid binding;metal ion binding;nucleoside-triphosphatase regulator activity;phosphatas…	anatomical structure development;biological regulation;cell development;cell surface receptor linked signaling pathway;cellular developmental process;cellular metabolic process;cellular process;cellular response to calcium ion;cellular response to chemical stimulus;cellular response to endogenous stimulus;cellular response to epidermal growth factor stimulus;cellular response to fibroblast growth…	actin filament;adherens junction;anchoring junction;axon;cell junction;cell leading edge;cell part;cell projection;cell projection part;cell-substrate adherens junction;cell-substrate junction;cytoplasm;cytoplasmic part;cytoskeletal part;cytosol;extracellular membrane-bounded organelle;extracellular organelle;extracellular region part;extracellular vesicular exosome;extrinsic to internal side of …	Regulation of actin cytoskeleton	NaN	NaN	0	NaN	NaN	0	NaN	NaN	1	NaN	NaN	1	NaN	NaN	0	NaN	NaN	0	NaN	NaN	1	NaN	NaN	1	NaN	NaN	0	1.41822	33.9726	3	NaN	NaN	0	0.611751	85.6728	2	-1.13836	39.4619	2	-0.773206	50.0254	5	0
P49368-2;P49368-1	CCT3	T-complex protein 1 subunit gamma	adenyl nucleotide binding;adenyl ribonucleotide binding;ATP binding;binding;nucleotide binding;protein binding;purine nucleotide binding;purine ribonucleoside triphosphate binding;purine ribonucleotide binding;ribonucleotide binding;unfolded protein binding	binding of sperm to zona pellucida;cell recognition;cell-cell recognition;cellular component assembly;cellular component assembly at cellular level;cellular component organization;cellular component organization at cellular level;cellular component organization or biogenesis;cellular component organization or biogenesis at cellular level;cellular macromolecule metabolic process;cellular metabolic…	cell body;cell part;chaperonin-containing T-complex;cytoplasm;cytoplasmic part;cytoskeletal part;cytoskeleton;cytosol;cytosolic part;extracellular membrane-bounded organelle;extracellular organelle;extracellular region part;extracellular vesicular exosome;intracellular non-membrane-bounded organelle;intracellular organelle;intracellular organelle part;intracellular part;macromolecular complex;mem…		NaN	NaN	0	NaN	NaN	0	NaN	NaN	1	NaN	NaN	0	NaN	NaN	0	NaN	NaN	1	NaN	NaN	1	NaN	NaN	1	NaN	NaN	0	0.808937	47.2457	7	0.165078	7.29609	2	0.488144	46.4798	2	-0.44763	44.3052	5	0.0574805	31.7378	8	0
P49588-1;P49588-2	AARS	Alanine--tRNA ligase, cytoplasmic	adenyl nucleotide binding;adenyl ribonucleotide binding;alanine-tRNA ligase activity;amine binding;amino acid binding;aminoacyl-tRNA editing activity;aminoacyl-tRNA ligase activity;ATP binding;binding;carboxylic acid binding;carboxylic ester hydrolase activity;catalytic activity;cation binding;hydrolase activity;hydrolase activity, acting on ester bonds;ion binding;ligase activity;ligase activity…	alanyl-tRNA aminoacylation;amine metabolic process;amino acid activation;anatomical structure development;biological regulation;carboxylic acid metabolic process;cellular amine metabolic process;cellular amino acid metabolic process;cellular ketone metabolic process;cellular macromolecule metabolic process;cellular metabolic process;cellular nitrogen compound metabolic process;cellular process;ce…	cell part;cytoplasm;cytoplasmic part;cytosol;extracellular membrane-bounded organelle;extracellular organelle;extracellular region part;extracellular vesicular exosome;intracellular part;membrane;membrane-bounded organelle;membrane-bounded vesicle;organelle;vesicle	Aminoacyl-tRNA biosynthesis	NaN	NaN	0	NaN	NaN	0	NaN	NaN	0	NaN	NaN	0	NaN	NaN	0	NaN	NaN	1	NaN	NaN	1	NaN	NaN	0	NaN	NaN	1	1.21183	66.7194	2	NaN	NaN	1	NaN	NaN	1	0.267192	40.5688	2	0.255381	52.0862	4	0
P49748-2;P49748-1;P49748-3	ACADVL	Very long-chain specific acyl-CoA dehydrogenase, mitochondrial	acyl-CoA dehydrogenase activity;binding;catalytic activity;coenzyme binding;cofactor binding;flavin adenine dinucleotide binding;long-chain-acyl-CoA dehydrogenase activity;oxidoreductase activity;oxidoreductase activity, acting on the CH-CH group of donors	biological regulation;carboxylic acid catabolic process;carboxylic acid metabolic process;catabolic process;cell differentiation;cellular catabolic process;cellular developmental process;cellular ketone metabolic process;cellular lipid catabolic process;cellular lipid metabolic process;cellular macromolecule metabolic process;cellular metabolic process;cellular process;cellular protein metabolic …	cell part;cytoplasm;cytoplasmic part;intracellular membrane-bounded organelle;intracellular non-membrane-bounded organelle;intracellular organelle;intracellular organelle lumen;intracellular organelle part;intracellular part;membrane;membrane-bounded organelle;membrane-enclosed lumen;mitochondrial inner membrane;mitochondrial matrix;mitochondrial membrane;mitochondrial nucleoid;mitochondrial part…	Fatty acid metabolism	NaN	NaN	0	NaN	NaN	0	-1.66002	85.8657	3	-1.02287	52.2956	2	NaN	NaN	0	NaN	NaN	0	NaN	NaN	0	NaN	NaN	1	-0.21013	24.5794	3	0.784798	82.4581	6	NaN	NaN	1	0.82038	28.244	2	-0.305162	33.755	8	-0.9603	50.3998	6	0
P50990-2;P50990-1;P50990-3	CCT8	T-complex protein 1 subunit theta	adenyl nucleotide binding;adenyl ribonucleotide binding;ATP binding;ATPase activity;ATPase activity, coupled;binding;catalytic activity;hydrolase activity;hydrolase activity, acting on acid anhydrides;hydrolase activity, acting on acid anhydrides, in phosphorus-containing anhydrides;nucleoside-triphosphatase activity;nucleotide binding;purine nucleotide binding;purine ribonucleoside triphosphate …	binding of sperm to zona pellucida;cell recognition;cell-cell recognition;cellular component assembly;cellular component assembly at cellular level;cellular component organization;cellular component organization at cellular level;cellular component organization or biogenesis;cellular component organization or biogenesis at cellular level;cellular macromolecule metabolic process;cellular metabolic…	aggresome;cell body;cell part;centrosome;chaperonin-containing T-complex;cytoplasm;cytoplasmic part;cytoskeletal part;cytoskeleton;cytosol;cytosolic part;extracellular membrane-bounded organelle;extracellular organelle;extracellular region part;extracellular vesicular exosome;inclusion body;intermediate filament cytoskeleton;intracellular non-membrane-bounded organelle;intracellular organelle;int…		NaN	NaN	0	NaN	NaN	0	-1.53634	87.1637	2	-0.726359	53.2443	3	NaN	NaN	0	NaN	NaN	0	NaN	NaN	1	0.379881	62.5934	2	-1.16217	67.2853	2	0.996261	48.0269	10	NaN	NaN	1	0.459505	29.3564	2	NaN	NaN	1	-0.0374904	43.9985	4	0
P50991-1;P50991-2	CCT4	T-complex protein 1 subunit delta	adenyl nucleotide binding;adenyl ribonucleotide binding;ATP binding;binding;nucleotide binding;protein binding;purine nucleotide binding;purine ribonucleoside triphosphate binding;purine ribonucleotide binding;ribonucleotide binding;unfolded protein binding	binding of sperm to zona pellucida;cell recognition;cell-cell recognition;cellular macromolecule metabolic process;cellular metabolic process;cellular process;cellular process involved in reproduction;cellular protein metabolic process;'de novo' posttranslational protein folding;'de novo' protein folding;macromolecule metabolic process;metabolic process;primary metabolic process;protein folding;p…	cell body;cell part;centrosome;chaperonin-containing T-complex;cytoplasm;cytoplasmic membrane-bounded vesicle;cytoplasmic part;cytoplasmic vesicle;cytoskeletal part;cytosol;cytosolic part;extracellular membrane-bounded organelle;extracellular organelle;extracellular region part;extracellular vesicular exosome;intracellular membrane-bounded organelle;intracellular non-membrane-bounded organelle;in…		NaN	NaN	0	NaN	NaN	0	NaN	NaN	1	NaN	NaN	0	NaN	NaN	0	NaN	NaN	0	NaN	NaN	0	NaN	NaN	1	NaN	NaN	0	1.03699	33.963	4	NaN	NaN	0	-0.11064	50.1426	3	-0.0567778	17.4997	2	NaN	NaN	1	0
P50995-2;P50995-1	ANXA11	Annexin A11	antigen binding;binding;calcium ion binding;calcium-dependent phospholipid binding;calcium-dependent protein binding;cation binding;ion binding;lipid binding;metal ion binding;MHC class II protein complex binding;MHC protein complex binding;phosphatidylethanolamine binding;phospholipid binding;protein binding	cell cycle;cell division;cellular component organization;cellular component organization or biogenesis;cellular membrane organization;cellular process;endocytosis;establishment of localization;membrane invagination;membrane organization;phagocytosis;response to calcium ion;response to chemical stimulus;response to inorganic substance;response to metal ion;response to stimulus;transport;vesicle-me…	azurophil granule;cell part;cytoplasm;cytoplasmic membrane-bounded vesicle;cytoplasmic part;cytoplasmic vesicle;cytoskeletal part;endocytic vesicle;envelope;extracellular membrane-bounded organelle;extracellular organelle;extracellular region part;extracellular vesicular exosome;intracellular membrane-bounded organelle;intracellular non-membrane-bounded organelle;intracellular organelle;intracell…		NaN	NaN	0	NaN	NaN	0	NaN	NaN	0	-0.660181	30.8969	2	NaN	NaN	0	NaN	NaN	0	0.196597	NaN	2	NaN	NaN	1	-0.393396	10.6961	3	0.756993	39.8547	6	-0.492968	7.99923	3	-0.523038	16.4938	12	-0.482565	46.3309	6	-0.587177	111.925	9	0
P51114-2;P51114-1;P51114-3	FMR1;FXR1	Fragile X mental retardation protein 1;Fragile X mental retardation syndrome-related protein 1	binding;G-quadruplex RNA binding;mRNA 3'-UTR binding;mRNA binding;nucleic acid binding;RNA binding	anatomical structure development;apoptosis;biological regulation;cell death;cell differentiation;cellular developmental process;cellular process;central nervous system development;death;developmental process;establishment of localization;establishment of RNA localization;mRNA transport;muscle organ development;muscle structure development;negative regulation of biological process;negative regulat…	cell body;cell part;cell projection;cell projection part;contractile fiber part;costamere;cytoplasm;cytoplasmic part;cytoskeletal part;dendritic shaft;dendritic spine;intracellular non-membrane-bounded organelle;intracellular organelle;intracellular organelle part;intracellular part;macromolecular complex;membrane;microtubule;mRNA cap binding complex;neuron projection;neuron spine;neuronal RNA gr…		NaN	NaN	0	NaN	NaN	0	NaN	NaN	1	NaN	NaN	0	NaN	NaN	1	0.100035	48.3208	3	NaN	NaN	0	NaN	NaN	0	NaN	NaN	0	NaN	NaN	0	NaN	NaN	0	-0.237072	21.7444	2	NaN	NaN	0	NaN	NaN	1	0
P52272-2;P52272-1	HNRNPM	Heterogeneous nuclear ribonucleoprotein M	binding;nucleic acid binding;nucleotide binding;protein binding;protein domain specific binding;RNA binding	alternative nuclear mRNA splicing, via spliceosome;cellular macromolecule metabolic process;cellular metabolic process;cellular nitrogen compound metabolic process;cellular process;gene expression;macromolecule metabolic process;metabolic process;mRNA metabolic process;mRNA processing;nitrogen compound metabolic process;nuclear mRNA splicing, via spliceosome;nucleic acid metabolic process;nucleob…	catalytic step 2 spliceosome;cell part;extracellular matrix;extracellular membrane-bounded organelle;extracellular organelle;extracellular region part;extracellular vesicular exosome;integral to membrane;integral to plasma membrane;intracellular non-membrane-bounded organelle;intracellular organelle;intracellular organelle part;intracellular part;intrinsic to membrane;intrinsic to plasma membrane…	Spliceosome	NaN	NaN	1	NaN	NaN	0	NaN	NaN	0	0.318915	10.3231	2	NaN	NaN	0	-0.442281	33.671	2	NaN	NaN	0	NaN	NaN	0	NaN	NaN	1	NaN	NaN	0	NaN	NaN	0	NaN	NaN	0	0.546143	36.1241	3	0.338647	33.1873	3	0
P54652-1	HSPA2	Heat shock-related 70 kDa protein 2	adenyl nucleotide binding;adenyl ribonucleotide binding;ATP binding;binding;enzyme binding;glycolipid binding;lipid binding;nucleotide binding;protein binding;purine nucleotide binding;purine ribonucleoside triphosphate binding;purine ribonucleotide binding;ribonucleotide binding;unfolded protein binding	anatomical structure development;biological regulation;cell cycle phase;cell cycle process;cell development;cellular component disassembly;cellular component disassembly at cellular level;cellular component organization;cellular component organization at cellular level;cellular component organization or biogenesis;cellular component organization or biogenesis at cellular level;cellular developmen…	blood microparticle;cell part;cell surface;chromosomal part;cytoplasmic part;cytosol;extracellular membrane-bounded organelle;extracellular organelle;extracellular region part;extracellular vesicular exosome;germ cell nucleus;intracellular membrane-bounded organelle;intracellular organelle;intracellular organelle part;intracellular part;male germ cell nucleus;membrane;membrane-bounded organelle;m…	Antigen processing and presentation;Endocytosis;MAPK signaling pathway;Measles;Protein processing in endoplasmic reticulum;Spliceosome;Toxoplasmosis	NaN	NaN	0	NaN	NaN	0	NaN	NaN	0	NaN	NaN	0	NaN	NaN	0	NaN	NaN	0	-0.405234	2.74091	3	NaN	NaN	0	NaN	NaN	0	NaN	NaN	0	NaN	NaN	0	NaN	NaN	0	NaN	NaN	0	NaN	NaN	0	0
P55072-1	VCP	Transitional endoplasmic reticulum ATPase	adenyl nucleotide binding;adenyl ribonucleotide binding;ADP binding;ATP binding;ATPase activity;binding;catalytic activity;enzyme activator activity;enzyme binding;enzyme regulator activity;hydrolase activity;hydrolase activity, acting on acid anhydrides;hydrolase activity, acting on acid anhydrides, in phosphorus-containing anhydrides;lipid binding;nucleoside-triphosphatase activity;nucleotide b…	activation of caspase activity;aggresome assembly;biological regulation;biosynthetic process;carbohydrate metabolic process;catabolic process;cellular biosynthetic process;cellular carbohydrate metabolic process;cellular catabolic process;cellular component assembly;cellular component assembly at cellular level;cellular component organization;cellular component organization at cellular level;cell…	cell part;chromosomal part;cytoplasm;cytoplasmic part;cytoplasmic ubiquitin ligase complex;cytosol;endoplasmic reticulum;endoplasmic reticulum membrane;endoplasmic reticulum part;ER ubiquitin ligase complex;extracellular membrane-bounded organelle;extracellular organelle;extracellular region part;extracellular vesicular exosome;Hrd1p ubiquitin ligase complex;intracellular membrane-bounded organel…	Protein processing in endoplasmic reticulum	NaN	NaN	0	NaN	NaN	0	-0.394143	45.1945	3	-0.0965568	49.1211	2	NaN	NaN	0	NaN	NaN	0	NaN	NaN	1	NaN	NaN	1	NaN	NaN	1	NaN	NaN	1	NaN	NaN	0	-0.548364	16.0584	2	-1.05225	54.7371	3	0.209263	6.84328	2	0
P60174-1;P60174-3;P60174-4	TPI1	Triosephosphate isomerase	binding;catalytic activity;enzyme binding;intramolecular oxidoreductase activity;intramolecular oxidoreductase activity, interconverting aldoses and ketoses;isomerase activity;protein binding;triose-phosphate isomerase activity;ubiquitin protein ligase binding	alcohol biosynthetic process;alcohol catabolic process;alcohol metabolic process;biosynthetic process;carbohydrate biosynthetic process;carbohydrate catabolic process;carbohydrate metabolic process;catabolic process;cellular biosynthetic process;cellular carbohydrate biosynthetic process;cellular carbohydrate catabolic process;cellular carbohydrate metabolic process;cellular metabolic process;cel…	cell part;cytoplasmic part;cytosol;extracellular membrane-bounded organelle;extracellular organelle;extracellular region part;extracellular space;extracellular vesicular exosome;intracellular membrane-bounded organelle;intracellular organelle;intracellular part;membrane-bounded organelle;membrane-bounded vesicle;nucleus;organelle;vesicle	Carbon fixation in photosynthetic organisms;Fructose and mannose metabolism;Glycolysis / Gluconeogenesis;Inositol phosphate metabolism	NaN	NaN	0	NaN	NaN	1	NaN	NaN	0	-0.219759	71.6083	2	NaN	NaN	0	NaN	NaN	1	NaN	NaN	0	NaN	NaN	0	NaN	NaN	0	NaN	NaN	1	NaN	NaN	0	0.0689157	28.9666	3	0.288923	10.8595	5	-0.24881	27.9447	4	0
P60709-1;P63261-1	ACTB;ACTG1;POTEE;POTEF;POTEI;POTEJ;POTEKP	Actin, cytoplasmic 1;Actin, cytoplasmic 1, N-terminally processed;Actin, cytoplasmic 2;Actin, cytoplasmic 2, N-terminally processed;POTE ankyrin domain family member E;POTE ankyrin domain family member F;POTE ankyrin domain family member I;POTE ankyrin domain family member J;Putative beta-actin-like protein 3;Putative beta-actin-like protein 3, N-terminally processed	adenyl nucleotide binding;adenyl ribonucleotide binding;ATP binding;binding;cytoskeletal protein binding;enzyme binding;identical protein binding;kinesin binding;nitric-oxide synthase binding;nucleotide binding;protein binding;purine nucleotide binding;purine ribonucleoside triphosphate binding;purine ribonucleotide binding;ribonucleotide binding;structural constituent of cytoskeleton;structural …	actin cytoskeleton organization;actin filament-based process;actomyosin structure organization;adherens junction organization;anatomical structure development;anatomical structure homeostasis;ATP-dependent chromatin remodeling;axon guidance;biological adhesion;biological regulation;blood coagulation;cell activation;cell adhesion;cell junction assembly;cell junction organization;cell surface recep…	adherens junction;anchoring junction;axon;blood microparticle;cell cortex;cell cortex part;cell junction;cell part;cell projection;cell-substrate adherens junction;cell-substrate junction;chromatin;chromosomal part;contractile fiber;cortical cytoskeleton;cytoplasm;cytoplasmic part;cytoskeletal part;cytoskeleton;cytosol;extracellular membrane-bounded organelle;extracellular organelle;extracellular…	Adherens junction;Arrhythmogenic right ventricular cardiomyopathy (ARVC);Bacterial invasion of epithelial cells;Dilated cardiomyopathy;Focal adhesion;Hypertrophic cardiomyopathy (HCM);Leukocyte transendothelial migration;Pathogenic Escherichia coli infection;Phagosome;Phototransduction - fly;Regulation of actin cytoskeleton;Shigellosis;Tight junction;Vibrio cholerae infection;Viral myocarditis	-0.657458	47.1797	4	NaN	NaN	0	-0.645522	30.6517	10	-0.575832	32.2419	17	-0.588554	5.5611	4	-0.77215	55.1507	9	-0.206031	62.8464	7	-0.24672	64.5372	2	0.00354159	36.4323	10	0.672364	46.6313	12	-0.596426	26.7286	7	-0.31447	35.4858	9	-0.696994	52.9025	21	-0.854094	53.1266	18	0
P60866-1;P60866-2	RPS20	40S ribosomal protein S20	structural constituent of ribosome;structural molecule activity	biosynthetic process;catabolic process;cellular biosynthetic process;cellular catabolic process;cellular component disassembly;cellular component disassembly at cellular level;cellular component organization;cellular component organization at cellular level;cellular component organization or biogenesis;cellular component organization or biogenesis at cellular level;cellular macromolecular complex…	cell part;cytoplasm;cytoplasmic part;cytosol;cytosolic small ribosomal subunit;extracellular membrane-bounded organelle;extracellular organelle;extracellular region part;extracellular vesicular exosome;intracellular organelle part;intracellular part;macromolecular complex;membrane;membrane-bounded organelle;membrane-bounded vesicle;organelle;organelle part;ribonucleoprotein complex;small ribosoma…	Ribosome	NaN	NaN	0	NaN	NaN	0	NaN	NaN	0	NaN	NaN	1	NaN	NaN	0	NaN	NaN	1	NaN	NaN	0	NaN	NaN	0	NaN	NaN	0	NaN	NaN	1	NaN	NaN	0	NaN	NaN	1	NaN	NaN	0	0.454956	80.2651	3	0
P61221-1	ABCE1	ATP-binding cassette sub-family E member 1	adenyl nucleotide binding;adenyl ribonucleotide binding;ATP binding;ATPase activity;binding;catalytic activity;enzyme inhibitor activity;enzyme regulator activity;hydrolase activity;hydrolase activity, acting on acid anhydrides;hydrolase activity, acting on acid anhydrides, in phosphorus-containing anhydrides;iron-sulfur cluster binding;metal cluster binding;nucleoside-triphosphatase activity;nuc…	biological regulation;catabolic process;cellular catabolic process;cellular macromolecule catabolic process;cellular macromolecule metabolic process;cellular metabolic process;cellular nitrogen compound metabolic process;cellular process;establishment of localization;macromolecule catabolic process;macromolecule metabolic process;metabolic process;multi-organism process;negative regulation of cat…	cell part;cytoplasm;cytoplasmic part;intracellular membrane-bounded organelle;intracellular organelle;intracellular organelle lumen;intracellular organelle part;intracellular part;membrane;membrane-bounded organelle;membrane-enclosed lumen;mitochondrial matrix;mitochondrial part;mitochondrion;organelle;organelle lumen;organelle part		NaN	NaN	0	NaN	NaN	0	NaN	NaN	0	NaN	NaN	0	NaN	NaN	0	NaN	NaN	0	NaN	NaN	0	NaN	NaN	0	NaN	NaN	0	0.980792	33.6723	3	NaN	NaN	0	NaN	NaN	1	NaN	NaN	0	NaN	NaN	0	0
P61247-1	RPS3A	40S ribosomal protein S3a	binding;nucleic acid binding;RNA binding;structural constituent of ribosome;structural molecule activity	biological regulation;biosynthetic process;catabolic process;cell differentiation;cellular biosynthetic process;cellular catabolic process;cellular component disassembly;cellular component disassembly at cellular level;cellular component organization;cellular component organization at cellular level;cellular component organization or biogenesis;cellular component organization or biogenesis at cel…	adherens junction;anchoring junction;cell junction;cell part;cell-substrate adherens junction;cell-substrate junction;cytoplasm;cytoplasmic part;cytosol;cytosolic small ribosomal subunit;extracellular membrane-bounded organelle;extracellular organelle;extracellular region part;extracellular vesicular exosome;focal adhesion;intracellular membrane-bounded organelle;intracellular non-membrane-bounde…	Ribosome	NaN	NaN	0	NaN	NaN	0	NaN	NaN	0	NaN	NaN	0	NaN	NaN	0	NaN	NaN	1	NaN	NaN	0	NaN	NaN	0	NaN	NaN	1	1.25729	62.1868	2	NaN	NaN	0	NaN	NaN	1	0.45564	42.7304	2	-0.214978	18.9642	4	0
P61353-1	RPL27	60S ribosomal protein L27	structural constituent of ribosome;structural molecule activity	biosynthetic process;catabolic process;cellular biosynthetic process;cellular catabolic process;cellular component disassembly;cellular component disassembly at cellular level;cellular component organization;cellular component organization at cellular level;cellular component organization or biogenesis;cellular component organization or biogenesis at cellular level;cellular macromolecular complex…	adherens junction;anchoring junction;cell junction;cell part;cell-substrate adherens junction;cell-substrate junction;cytoplasmic part;cytosol;cytosolic large ribosomal subunit;extracellular membrane-bounded organelle;extracellular organelle;extracellular region part;extracellular vesicular exosome;focal adhesion;intracellular membrane-bounded organelle;intracellular non-membrane-bounded organell…	Ribosome	NaN	NaN	0	NaN	NaN	0	NaN	NaN	1	NaN	NaN	1	NaN	NaN	1	NaN	NaN	1	NaN	NaN	0	NaN	NaN	0	NaN	NaN	0	1.15492	46.828	2	NaN	NaN	0	0.0418087	47.7358	2	NaN	NaN	1	0.496587	60.7475	2	0
P61978-3;P61978-1;P61978-2	HNRNPK	Heterogeneous nuclear ribonucleoprotein K	binding;core promoter proximal region DNA binding;core promoter proximal region sequence-specific DNA binding;DNA binding;nucleic acid binding;nucleic acid binding transcription factor activity;regulatory region DNA binding;regulatory region nucleic acid binding;RNA binding;RNA polymerase II core promoter proximal region sequence-specific DNA binding;RNA polymerase II core promoter proximal regio…	biological regulation;cellular macromolecule metabolic process;cellular metabolic process;cellular nitrogen compound metabolic process;cellular process;cellular response to stimulus;gene expression;macromolecule metabolic process;metabolic process;mRNA metabolic process;mRNA processing;nitrogen compound metabolic process;nuclear mRNA splicing, via spliceosome;nucleic acid metabolic process;nucleo…	adherens junction;anchoring junction;catalytic step 2 spliceosome;cell junction;cell part;cell projection;cell-substrate adherens junction;cell-substrate junction;chromatin;chromosomal part;cytoplasm;cytoskeletal part;extracellular membrane-bounded organelle;extracellular organelle;extracellular region part;extracellular vesicular exosome;focal adhesion;intracellular membrane-bounded organelle;in…	Spliceosome	NaN	NaN	0	NaN	NaN	0	0.415361	19.0127	3	-0.389173	18.8451	5	NaN	NaN	0	-0.413188	9.85786	3	NaN	NaN	0	-0.756095	14.1595	2	NaN	NaN	0	0.626316	74.9412	5	NaN	NaN	0	-0.639482	57.0376	4	0.296231	9.92389	5	-0.22526	41.006	8	0
P62241-1	RPS8	40S ribosomal protein S8	structural constituent of ribosome;structural molecule activity	biosynthetic process;catabolic process;cellular biosynthetic process;cellular catabolic process;cellular component disassembly;cellular component disassembly at cellular level;cellular component organization;cellular component organization at cellular level;cellular component organization or biogenesis;cellular component organization or biogenesis at cellular level;cellular macromolecular complex…	adherens junction;anchoring junction;cell junction;cell part;cell-substrate adherens junction;cell-substrate junction;cytoplasm;cytoplasmic part;cytosol;cytosolic small ribosomal subunit;extracellular membrane-bounded organelle;extracellular organelle;extracellular region part;extracellular vesicular exosome;focal adhesion;intracellular membrane-bounded organelle;intracellular organelle;intracell…	Ribosome	NaN	NaN	0	NaN	NaN	0	-0.343802	44.436	2	0.832482	2.71959	2	NaN	NaN	1	NaN	NaN	1	NaN	NaN	1	NaN	NaN	0	NaN	NaN	0	0.704092	64.9418	4	-0.378483	54.4457	3	0.108487	21.4833	2	0.0545901	55.3962	3	0.125393	33.4267	6	0
P62249-1	RPS16	40S ribosomal protein S16	binding;nucleic acid binding;RNA binding;structural constituent of ribosome;structural molecule activity	biosynthetic process;catabolic process;cellular biosynthetic process;cellular catabolic process;cellular component biogenesis;cellular component biogenesis at cellular level;cellular component disassembly;cellular component disassembly at cellular level;cellular component organization;cellular component organization at cellular level;cellular component organization or biogenesis;cellular componen…	adherens junction;anchoring junction;cell junction;cell part;cell-substrate adherens junction;cell-substrate junction;cytoplasmic part;cytosol;cytosolic small ribosomal subunit;extracellular membrane-bounded organelle;extracellular organelle;extracellular region part;extracellular vesicular exosome;focal adhesion;intracellular organelle part;intracellular part;macromolecular complex;membrane;memb…	Ribosome	NaN	NaN	0	NaN	NaN	0	NaN	NaN	1	NaN	NaN	0	NaN	NaN	0	NaN	NaN	0	NaN	NaN	0	NaN	NaN	1	NaN	NaN	0	1.14186	25.6186	2	NaN	NaN	1	NaN	NaN	0	0.249039	38.1369	3	NaN	NaN	1	0
P62263-1	RPS14	40S ribosomal protein S14	binding;mRNA 5'-UTR binding;mRNA binding;nucleic acid binding;RNA binding;structural constituent of ribosome;structural molecule activity;translation regulator activity	biological regulation;biosynthetic process;catabolic process;cell differentiation;cellular biosynthetic process;cellular catabolic process;cellular component assembly;cellular component assembly at cellular level;cellular component disassembly;cellular component disassembly at cellular level;cellular component organization;cellular component organization at cellular level;cellular component organ…	adherens junction;anchoring junction;cell junction;cell part;cell-substrate adherens junction;cell-substrate junction;cytoplasm;cytoplasmic part;cytosol;cytosolic small ribosomal subunit;extracellular membrane-bounded organelle;extracellular organelle;extracellular region part;extracellular vesicular exosome;focal adhesion;intracellular membrane-bounded organelle;intracellular non-membrane-bounde…	Ribosome	NaN	NaN	0	NaN	NaN	0	NaN	NaN	1	-0.238854	7.61122	2	NaN	NaN	0	-0.190176	4.84232	2	NaN	NaN	1	NaN	NaN	1	NaN	NaN	0	NaN	NaN	1	NaN	NaN	0	NaN	NaN	1	NaN	NaN	0	NaN	NaN	1	0
P62277-1	RPS13	40S ribosomal protein S13	binding;mRNA binding;nucleic acid binding;RNA binding;rRNA binding;SSU rRNA binding;structural constituent of ribosome;structural molecule activity	biological regulation;biosynthetic process;catabolic process;cellular biosynthetic process;cellular catabolic process;cellular component disassembly;cellular component disassembly at cellular level;cellular component organization;cellular component organization at cellular level;cellular component organization or biogenesis;cellular component organization or biogenesis at cellular level;cellular …	adherens junction;anchoring junction;cell junction;cell part;cell-substrate adherens junction;cell-substrate junction;cytoplasmic part;cytosol;cytosolic small ribosomal subunit;extracellular membrane-bounded organelle;extracellular organelle;extracellular region part;extracellular vesicular exosome;focal adhesion;intracellular membrane-bounded organelle;intracellular non-membrane-bounded organell…	Ribosome	NaN	NaN	0	NaN	NaN	0	NaN	NaN	1	0.13129	47.0749	2	NaN	NaN	0	NaN	NaN	1	NaN	NaN	0	NaN	NaN	1	NaN	NaN	0	0.843895	19.8999	3	NaN	NaN	0	NaN	NaN	1	0.644685	40.0468	3	0.108455	38.7615	3	0
P62424-1	RPL7A	60S ribosomal protein L7a	binding;nucleic acid binding;RNA binding;structural constituent of ribosome;structural molecule activity	biosynthetic process;catabolic process;cellular biosynthetic process;cellular catabolic process;cellular component biogenesis;cellular component biogenesis at cellular level;cellular component disassembly;cellular component disassembly at cellular level;cellular component organization;cellular component organization at cellular level;cellular component organization or biogenesis;cellular componen…	adherens junction;anchoring junction;cell junction;cell part;cell-substrate adherens junction;cell-substrate junction;cytoplasm;cytoplasmic part;cytosol;cytosolic large ribosomal subunit;extracellular membrane-bounded organelle;extracellular organelle;extracellular region part;extracellular vesicular exosome;focal adhesion;intracellular membrane-bounded organelle;intracellular non-membrane-bounde…	Ribosome	NaN	NaN	0	NaN	NaN	0	-0.0569904	19.5342	2	NaN	NaN	0	NaN	NaN	0	NaN	NaN	1	NaN	NaN	0	NaN	NaN	0	NaN	NaN	1	NaN	NaN	1	NaN	NaN	1	0.451835	23.3553	6	0.466436	NaN	2	0.664977	37.1803	6	0
P62750-1	RPL23A	60S ribosomal protein L23a	binding;nucleic acid binding;nucleotide binding;RNA binding;rRNA binding;structural constituent of ribosome;structural molecule activity	biosynthetic process;catabolic process;cell proliferation;cellular biosynthetic process;cellular catabolic process;cellular component disassembly;cellular component disassembly at cellular level;cellular component organization;cellular component organization at cellular level;cellular component organization or biogenesis;cellular component organization or biogenesis at cellular level;cellular mac…	cell part;cytoplasm;cytoplasmic part;cytosol;cytosolic large ribosomal subunit;extracellular membrane-bounded organelle;extracellular organelle;extracellular region part;extracellular vesicular exosome;intracellular membrane-bounded organelle;intracellular non-membrane-bounded organelle;intracellular organelle;intracellular organelle part;intracellular part;large ribosomal subunit;macromolecular …	Ribosome	NaN	NaN	1	NaN	NaN	0	NaN	NaN	0	NaN	NaN	1	NaN	NaN	0	NaN	NaN	1	NaN	NaN	0	NaN	NaN	0	NaN	NaN	0	NaN	NaN	1	NaN	NaN	0	NaN	NaN	0	NaN	NaN	0	0.868818	18.1169	2	0
P62753-1	RPS6	40S ribosomal protein S6	binding;enzyme binding;kinase binding;protein binding;protein kinase binding;structural constituent of ribosome;structural molecule activity	activation-induced cell death of T cells;anatomical structure development;anatomical structure morphogenesis;apoptosis;biological regulation;biosynthetic process;carbohydrate homeostasis;catabolic process;cell activation;cell activation involved in immune response;cell cycle checkpoint;cell cycle phase;cell cycle process;cell death;cell development;cell differentiation;cell proliferation;cell sur…	cell body;cell part;cell projection;cytoplasm;cytoplasmic part;cytosol;cytosolic small ribosomal subunit;dendrite;intracellular membrane-bounded organelle;intracellular non-membrane-bounded organelle;intracellular organelle;intracellular organelle part;intracellular part;macromolecular complex;membrane;membrane-bounded organelle;neuron projection;non-membrane-bounded organelle;nuclear part;nucleo…	Insulin signaling pathway;mTOR signaling pathway;Ribosome	NaN	NaN	0	NaN	NaN	0	NaN	NaN	0	0.775103	64.7709	2	NaN	NaN	0	NaN	NaN	0	NaN	NaN	1	NaN	NaN	0	NaN	NaN	0	0.833891	56.4975	4	NaN	NaN	1	NaN	NaN	0	0.541149	9.61978	2	0.738502	47.9645	4	0
P62805-1	HIST1H4A	Histone H4	binding;catalytic activity;demethylase activity;DNA binding;histone binding;histone demethylase activity;histone demethylase activity (H4-K20 specific);nucleic acid binding;protein binding	anatomical structure homeostasis;ATP-dependent chromatin remodeling;biological regulation;cell cycle;cellular component assembly;cellular component assembly at cellular level;cellular component organization;cellular component organization at cellular level;cellular component organization or biogenesis;cellular component organization or biogenesis at cellular level;cellular macromolecular complex …	cell part;chromosomal part;chromosome;extracellular membrane-bounded organelle;extracellular organelle;extracellular region;extracellular region part;extracellular vesicular exosome;intracellular membrane-bounded organelle;intracellular non-membrane-bounded organelle;intracellular organelle;intracellular organelle part;intracellular part;macromolecular complex;membrane;membrane-bounded organelle;…	Systemic lupus erythematosus	0.0465081	100.209	2	NaN	NaN	0	-1.09197	5.5797	3	-0.939429	27.5286	3	-1.3711	4.71967	2	-1.11757	NaN	2	-1.7757	0.898994	7	-1.91575	10.042	2	-0.54697	4.65202	3	0.588459	106.07	7	-0.830206	52.1321	4	NaN	NaN	1	0.123341	30.8148	9	-0.164863	40.6467	5	0
P62826-1	RAN	GTP-binding nuclear protein Ran	androgen receptor binding;binding;catalytic activity;chromatin binding;GDP binding;GTP binding;GTPase activity;guanyl nucleotide binding;guanyl ribonucleotide binding;hormone receptor binding;hydrolase activity;hydrolase activity, acting on acid anhydrides;hydrolase activity, acting on acid anhydrides, in phosphorus-containing anhydrides;nuclear hormone receptor binding;nucleoside-triphosphatase …	actin cytoskeleton organization;actin filament-based process;anatomical structure development;androgen receptor signaling pathway;biological regulation;cell cycle phase;cell cycle process;cell development;cell division;cellular component organization;cellular component organization at cellular level;cellular component organization or biogenesis;cellular component organization or biogenesis at cel…	cell part;centriole;cytoplasm;cytoplasmic membrane-bounded vesicle;cytoplasmic part;cytoplasmic vesicle;cytoskeletal part;cytosol;endosome;extracellular membrane-bounded organelle;extracellular organelle;extracellular region part;extracellular vesicular exosome;intracellular membrane-bounded organelle;intracellular non-membrane-bounded organelle;intracellular organelle;intracellular organelle par…	Ribosome biogenesis in eukaryotes;RNA transport	NaN	NaN	0	NaN	NaN	0	NaN	NaN	0	NaN	NaN	1	NaN	NaN	0	NaN	NaN	0	NaN	NaN	0	NaN	NaN	0	NaN	NaN	0	1.49631	4.75336	2	NaN	NaN	0	NaN	NaN	1	NaN	NaN	1	-0.264012	36.1635	2	0
P62829-1	RPL23	60S ribosomal protein L23	structural constituent of ribosome;structural molecule activity	biosynthetic process;catabolic process;cellular biosynthetic process;cellular catabolic process;cellular component disassembly;cellular component disassembly at cellular level;cellular component organization;cellular component organization at cellular level;cellular component organization or biogenesis;cellular component organization or biogenesis at cellular level;cellular macromolecular complex…	adherens junction;anchoring junction;cell junction;cell part;cell-substrate adherens junction;cell-substrate junction;cytoplasm;cytoplasmic part;cytosol;cytosolic large ribosomal subunit;extracellular membrane-bounded organelle;extracellular organelle;extracellular region part;extracellular vesicular exosome;focal adhesion;intracellular non-membrane-bounded organelle;intracellular organelle;intra…	Ribosome	NaN	NaN	0	NaN	NaN	0	NaN	NaN	0	NaN	NaN	0	NaN	NaN	0	NaN	NaN	0	NaN	NaN	0	NaN	NaN	0	NaN	NaN	0	NaN	NaN	0	NaN	NaN	0	NaN	NaN	0	NaN	NaN	1	0.726275	4.63167	2	0
P62851-1	RPS25	40S ribosomal protein S25	binding;nucleic acid binding;RNA binding;structural constituent of ribosome;structural molecule activity	biosynthetic process;catabolic process;cellular biosynthetic process;cellular catabolic process;cellular component assembly;cellular component assembly at cellular level;cellular component disassembly;cellular component disassembly at cellular level;cellular component organization;cellular component organization at cellular level;cellular component organization or biogenesis;cellular component or…	cell part;cytoplasm;cytoplasmic part;cytosol;cytosolic small ribosomal subunit;extracellular membrane-bounded organelle;extracellular organelle;extracellular region part;extracellular vesicular exosome;intracellular membrane-bounded organelle;intracellular non-membrane-bounded organelle;intracellular organelle;intracellular organelle part;intracellular part;macromolecular complex;membrane-bounded…	Ribosome	NaN	NaN	0	NaN	NaN	0	NaN	NaN	1	NaN	NaN	1	NaN	NaN	0	NaN	NaN	0	NaN	NaN	1	NaN	NaN	1	NaN	NaN	0	1.49801	15.9016	2	NaN	NaN	0	0.010197	34.8664	2	0.778567	4.51153	2	0.647969	26.3838	2	0
P62888-1	RPL30	60S ribosomal protein L30	binding;nucleic acid binding;RNA binding;structural constituent of ribosome;structural molecule activity	biosynthetic process;catabolic process;cellular biosynthetic process;cellular catabolic process;cellular component disassembly;cellular component disassembly at cellular level;cellular component organization;cellular component organization at cellular level;cellular component organization or biogenesis;cellular component organization or biogenesis at cellular level;cellular macromolecular complex…	adherens junction;anchoring junction;cell junction;cell part;cell-substrate adherens junction;cell-substrate junction;cytoplasm;cytoplasmic part;cytosol;cytosolic large ribosomal subunit;extracellular membrane-bounded organelle;extracellular organelle;extracellular region part;extracellular vesicular exosome;focal adhesion;intracellular membrane-bounded organelle;intracellular organelle;intracell…	Ribosome	NaN	NaN	0	NaN	NaN	0	-0.286111	5.00909	3	NaN	NaN	0	NaN	NaN	1	NaN	NaN	1	NaN	NaN	0	NaN	NaN	0	NaN	NaN	0	1.05258	NaN	2	NaN	NaN	1	NaN	NaN	0	-0.148131	6.27587	3	-0.0430091	0.367199	2	0
P62899-1;P62899-3;P62899-2	RPL31	60S ribosomal protein L31	binding;nucleic acid binding;RNA binding;structural constituent of ribosome;structural molecule activity	biosynthetic process;catabolic process;cellular biosynthetic process;cellular catabolic process;cellular component disassembly;cellular component disassembly at cellular level;cellular component organization;cellular component organization at cellular level;cellular component organization or biogenesis;cellular component organization or biogenesis at cellular level;cellular macromolecular complex…	adherens junction;anchoring junction;cell junction;cell part;cell-substrate adherens junction;cell-substrate junction;cytoplasmic part;cytosol;cytosolic large ribosomal subunit;extracellular membrane-bounded organelle;extracellular organelle;extracellular region part;extracellular vesicular exosome;focal adhesion;intracellular organelle part;intracellular part;large ribosomal subunit;macromolecul…	Ribosome	NaN	NaN	0	NaN	NaN	1	NaN	NaN	1	NaN	NaN	0	NaN	NaN	0	NaN	NaN	1	NaN	NaN	0	NaN	NaN	1	NaN	NaN	0	NaN	NaN	1	NaN	NaN	0	NaN	NaN	1	0.723685	NaN	3	0.176632	37.9525	3	0
P62910-1	RPL32	60S ribosomal protein L32	structural constituent of ribosome;structural molecule activity	biosynthetic process;catabolic process;cellular biosynthetic process;cellular catabolic process;cellular component disassembly;cellular component disassembly at cellular level;cellular component organization;cellular component organization at cellular level;cellular component organization or biogenesis;cellular component organization or biogenesis at cellular level;cellular macromolecular complex…	cell part;centrosome;cytoplasm;cytoplasmic part;cytoskeletal part;cytosol;cytosolic large ribosomal subunit;intracellular non-membrane-bounded organelle;intracellular organelle;intracellular organelle part;intracellular part;large ribosomal subunit;macromolecular complex;membrane;microtubule organizing center;non-membrane-bounded organelle;organelle;organelle part;ribonucleoprotein complex	Ribosome	NaN	NaN	0	NaN	NaN	0	NaN	NaN	0	NaN	NaN	1	NaN	NaN	0	NaN	NaN	0	NaN	NaN	0	NaN	NaN	0	NaN	NaN	1	0.418449	NaN	2	NaN	NaN	0	NaN	NaN	0	NaN	NaN	0	NaN	NaN	0	0
P62913-2;P62913-1	RPL11	60S ribosomal protein L11	binding;nucleic acid binding;RNA binding;rRNA binding;structural constituent of ribosome;structural molecule activity	biosynthetic process;catabolic process;cellular biosynthetic process;cellular catabolic process;cellular component biogenesis;cellular component biogenesis at cellular level;cellular component disassembly;cellular component disassembly at cellular level;cellular component organization;cellular component organization at cellular level;cellular component organization or biogenesis;cellular componen…	cell part;cytoplasm;cytoplasmic part;cytosol;cytosolic large ribosomal subunit;extracellular membrane-bounded organelle;extracellular organelle;extracellular region part;extracellular vesicular exosome;intracellular non-membrane-bounded organelle;intracellular organelle;intracellular organelle part;intracellular part;large ribosomal subunit;macromolecular complex;membrane;membrane-bounded organel…	Ribosome	NaN	NaN	0	NaN	NaN	0	NaN	NaN	0	NaN	NaN	1	NaN	NaN	0	NaN	NaN	1	NaN	NaN	0	NaN	NaN	0	NaN	NaN	0	1.81988	8.65063	2	NaN	NaN	1	0.168496	44.7083	3	NaN	NaN	1	0.835168	1.3579	2	0
P62917-1	RPL8	60S ribosomal protein L8	binding;nucleic acid binding;RNA binding;rRNA binding;structural constituent of ribosome;structural molecule activity	biosynthetic process;catabolic process;cellular biosynthetic process;cellular catabolic process;cellular component disassembly;cellular component disassembly at cellular level;cellular component organization;cellular component organization at cellular level;cellular component organization or biogenesis;cellular component organization or biogenesis at cellular level;cellular macromolecular complex…	adherens junction;anchoring junction;cell junction;cell part;cell-substrate adherens junction;cell-substrate junction;cytoplasm;cytoplasmic part;cytosol;cytosolic large ribosomal subunit;focal adhesion;intracellular non-membrane-bounded organelle;intracellular organelle;intracellular organelle part;intracellular part;large ribosomal subunit;macromolecular complex;membrane;non-membrane-bounded org…	Ribosome	NaN	NaN	0	NaN	NaN	0	NaN	NaN	0	-0.882562	116.942	2	NaN	NaN	0	0.367553	52.1905	2	NaN	NaN	0	NaN	NaN	0	NaN	NaN	0	NaN	NaN	1	NaN	NaN	0	NaN	NaN	1	NaN	NaN	1	NaN	NaN	1	0
P62979-1;P62987-1;P0CG47-1;P0CG48-1	RPS27A;UBA52;UBB;UBC	40S ribosomal protein S27a;60S ribosomal protein L40;Polyubiquitin-B;Polyubiquitin-C;Ubiquitin;Ubiquitin-40S ribosomal protein S27a;Ubiquitin-60S ribosomal protein L40	binding;cation binding;enzyme binding;ion binding;metal ion binding;protease binding;protein binding;structural constituent of ribosome;structural molecule activity	activation of immune response;activation of innate immune response;activation of MAPK activity;adipose tissue development;alcohol metabolic process;anaphase-promoting complex-dependent proteasomal ubiquitin-dependent protein catabolic process;anatomical structure development;anatomical structure morphogenesis;antigen processing and presentation;antigen processing and presentation of exogenous ant…	cell body;cell part;cell projection;cytoplasm;cytoplasmic part;cytoplasmic vesicle membrane;cytoplasmic vesicle part;cytosol;cytosolic large ribosomal subunit;cytosolic small ribosomal subunit;endocytic vesicle membrane;endosomal part;endosome membrane;extracellular membrane-bounded organelle;extracellular organelle;extracellular region part;extracellular vesicular exosome;intracellular membrane-…	Parkinson's disease;PPAR signaling pathway;Ribosome	NaN	NaN	0	NaN	NaN	0	-2.3222	30.6576	2	-2.17798	14.0501	3	NaN	NaN	0	NaN	NaN	0	NaN	NaN	0	NaN	NaN	0	NaN	NaN	0	0.838682	25.2815	4	0.250408	NaN	4	-3.88048	NaN	3	NaN	NaN	1	-0.0759373	49.0592	3	0
P67809-1	YBX1	Nuclease-sensitive element-binding protein 1	binding;core promoter proximal region DNA binding;core promoter proximal region sequence-specific DNA binding;DNA binding;double-stranded DNA binding;enzyme binding;GTPase binding;nucleic acid binding;nucleic acid binding transcription factor activity;protein binding;regulatory region DNA binding;regulatory region nucleic acid binding;RNA binding;RNA polymerase II core promoter proximal region se…	biological regulation;biosynthetic process;cellular biosynthetic process;cellular macromolecule biosynthetic process;cellular macromolecule metabolic process;cellular metabolic process;cellular nitrogen compound metabolic process;cellular process;chordate embryonic development;CRD-mediated mRNA stabilization;developmental process;embryo development;embryo development ending in birth or egg hatchi…	cell part;CRD-mediated mRNA stability complex;cytoplasm;cytoplasmic part;extracellular membrane-bounded organelle;extracellular organelle;extracellular region part;extracellular vesicular exosome;histone pre-mRNA 3'end processing complex;intracellular membrane-bounded organelle;intracellular non-membrane-bounded organelle;intracellular organelle;intracellular organelle part;intracellular part;mac…		NaN	NaN	0	NaN	NaN	0	NaN	NaN	0	NaN	NaN	1	NaN	NaN	1	NaN	NaN	1	NaN	NaN	0	NaN	NaN	0	NaN	NaN	0	NaN	NaN	1	NaN	NaN	0	NaN	NaN	0	0.341527	NaN	2	0.650182	44.8917	3	0
P68133-1;P68032-1;P63267-1;P62736-1;P63267-2	ACTA1;ACTA2;ACTBL2;ACTC1;ACTG2	Actin, alpha cardiac muscle 1;Actin, alpha skeletal muscle;Actin, aortic smooth muscle;Actin, gamma-enteric smooth muscle;Beta-actin-like protein 2	adenyl nucleotide binding;adenyl ribonucleotide binding;ADP binding;ATP binding;ATPase activity;binding;catalytic activity;cytoskeletal protein binding;enzyme binding;hydrolase activity;hydrolase activity, acting on acid anhydrides;hydrolase activity, acting on acid anhydrides, in phosphorus-containing anhydrides;kinase binding;myosin binding;nucleoside-triphosphatase activity;nucleotide binding;…	actin cytoskeleton organization;actin filament organization;actin filament-based movement;actin filament-based process;actin-mediated cell contraction;actin-myosin filament sliding;actomyosin structure organization;anatomical structure development;anatomical structure formation involved in morphogenesis;anatomical structure morphogenesis;apoptosis;biological regulation;cardiac muscle contraction;…	actin cytoskeleton;actin filament;actin filament bundle;actomyosin;actomyosin, actin part;adherens junction;anchoring junction;blood microparticle;cell junction;cell part;cell periphery;cell-substrate adherens junction;cell-substrate junction;contractile fiber;contractile fiber part;cytoplasm;cytoplasmic part;cytoskeletal part;cytoskeleton;cytosol;extracellular membrane-bounded organelle;extracel…	Cardiac muscle contraction;Dilated cardiomyopathy;Hypertrophic cardiomyopathy (HCM);Vascular smooth muscle contraction	NaN	NaN	0	NaN	NaN	0	NaN	NaN	1	NaN	NaN	1	NaN	NaN	0	NaN	NaN	0	NaN	NaN	0	NaN	NaN	0	NaN	NaN	0	NaN	NaN	0	NaN	NaN	0	NaN	NaN	1	-0.698551	47.6406	4	-0.917722	54.0998	3	0
P68104-1;Q5VTE0-1;P68104-2	EEF1A1;EEF1A1P5	Elongation factor 1-alpha 1;Putative elongation factor 1-alpha-like 3	binding;catalytic activity;enzyme binding;GTP binding;GTPase activity;guanyl nucleotide binding;guanyl ribonucleotide binding;hydrolase activity;hydrolase activity, acting on acid anhydrides;hydrolase activity, acting on acid anhydrides, in phosphorus-containing anhydrides;kinase binding;nucleic acid binding;nucleoside-triphosphatase activity;nucleotide binding;protein binding;protein kinase bind…	biological regulation;biosynthetic process;cellular biosynthetic process;cellular macromolecule biosynthetic process;cellular macromolecule metabolic process;cellular metabolic process;cellular nitrogen compound metabolic process;cellular process;cellular protein metabolic process;cellular response to chemical stimulus;cellular response to endogenous stimulus;cellular response to epidermal growth…	cell cortex part;cell part;cell projection membrane;cell projection part;cortical actin cytoskeleton;cortical cytoskeleton;cytoplasm;cytoplasmic part;cytoskeletal part;cytoskeleton;cytosol;eukaryotic translation elongation factor 1 complex;extracellular membrane-bounded organelle;extracellular organelle;extracellular region part;extracellular space;extracellular vesicular exosome;intracellular me…	RNA transport	0.996187	53.4993	4	0.235567	15.9999	3	-0.444556	57.6705	7	-0.310915	41.4069	4	0.210305	5.54129	2	0.448299	31.902	10	NaN	NaN	1	2.37265	97.6305	2	NaN	NaN	1	1.21703	26.8872	6	0.800771	135	4	0.556126	32.4694	11	2.04954	114.864	2	0.407332	119.754	7	0
P68363-1;P68363-2	TUBA1B;TUBA4B	Putative tubulin-like protein alpha-4B;Tubulin alpha-1B chain	binding;catalytic activity;double-stranded RNA binding;enzyme binding;GTP binding;GTPase activity;guanyl nucleotide binding;guanyl ribonucleotide binding;hydrolase activity;hydrolase activity, acting on acid anhydrides;hydrolase activity, acting on acid anhydrides, in phosphorus-containing anhydrides;nucleic acid binding;nucleoside-triphosphatase activity;nucleotide binding;protein binding;purine…	cell division;cellular component assembly;cellular component assembly at cellular level;cellular component organization;cellular component organization at cellular level;cellular component organization or biogenesis;cellular component organization or biogenesis at cellular level;cellular macromolecular complex assembly;cellular macromolecular complex subunit organization;cellular macromolecule me…	cell part;cytoplasm;cytoplasmic microtubule;cytoplasmic part;cytoskeletal part;extracellular membrane-bounded organelle;extracellular organelle;extracellular region part;extracellular vesicular exosome;intracellular organelle part;intracellular part;macromolecular complex;membrane-bounded organelle;membrane-bounded vesicle;microtubule;organelle;organelle part;protein complex;vesicle	Gap junction;Pathogenic Escherichia coli infection;Phagosome	NaN	NaN	0	0.393966	40.6702	2	-0.899369	36.9226	7	-0.769793	38.7543	6	-0.386268	6.47716	5	-0.0897768	56.8811	6	NaN	NaN	0	NaN	NaN	1	-0.781709	50.6907	2	1.42299	79.0976	7	-0.309011	88.3767	4	-0.0255227	64.0504	3	0.224995	41.3867	18	0.21924	34.7113	15	0
P68366-2;P68366-1	TUBA4A	Tubulin alpha-4A chain	binding;catalytic activity;GTP binding;GTPase activity;guanyl nucleotide binding;guanyl ribonucleotide binding;hydrolase activity;hydrolase activity, acting on acid anhydrides;hydrolase activity, acting on acid anhydrides, in phosphorus-containing anhydrides;nucleoside-triphosphatase activity;nucleotide binding;purine nucleotide binding;purine ribonucleoside triphosphate binding;purine ribonucleo…	biological regulation;blood coagulation;cell activation;cell cycle;cell cycle process;cellular component assembly;cellular component assembly at cellular level;cellular component organization;cellular component organization at cellular level;cellular component organization or biogenesis;cellular component organization or biogenesis at cellular level;cellular macromolecular complex assembly;cellul…	cell part;cytoplasmic part;cytoskeletal part;cytosol;extracellular membrane-bounded organelle;extracellular organelle;extracellular region;extracellular region part;extracellular vesicular exosome;intracellular organelle part;intracellular part;macromolecular complex;membrane-bounded organelle;membrane-bounded vesicle;microtubule;organelle;organelle part;protein complex;vesicle	Gap junction;Pathogenic Escherichia coli infection;Phagosome	NaN	NaN	0	NaN	NaN	0	NaN	NaN	1	NaN	NaN	1	NaN	NaN	0	NaN	NaN	0	NaN	NaN	0	NaN	NaN	0	NaN	NaN	0	NaN	NaN	1	NaN	NaN	0	NaN	NaN	1	0.196761	41.1373	4	0.284905	37.2362	2	0
P68371-1;P04350-1	TUBB4A;TUBB4B	Tubulin beta-4A chain;Tubulin beta-4B chain	binding;catalytic activity;double-stranded RNA binding;GTP binding;GTPase activity;guanyl nucleotide binding;guanyl ribonucleotide binding;hydrolase activity;hydrolase activity, acting on acid anhydrides;hydrolase activity, acting on acid anhydrides, in phosphorus-containing anhydrides;MHC class I protein binding;MHC protein binding;nucleic acid binding;nucleoside-triphosphatase activity;nucleoti…	biological regulation;cell cycle;cell cycle process;cell killing;cellular component assembly;cellular component assembly at cellular level;cellular component movement;cellular component organization;cellular component organization at cellular level;cellular component organization or biogenesis;cellular component organization or biogenesis at cellular level;cellular macromolecular complex assembly…	axon part;cell body;cell part;cell projection;cell projection part;cilium;cytoplasmic part;cytoskeletal part;cytoskeleton;cytosol;extracellular membrane-bounded organelle;extracellular organelle;extracellular region part;extracellular vesicular exosome;internode region of axon;intracellular membrane-bounded organelle;intracellular non-membrane-bounded organelle;intracellular organelle;intracellul…	Gap junction;Pathogenic Escherichia coli infection;Phagosome	NaN	NaN	1	NaN	NaN	1	-0.71701	44.4162	9	-0.70852	29.8341	8	-0.291798	4.92362	5	-0.17827	59.4341	8	-0.727592	8.61323	5	-1.12359	4.96735	2	NaN	NaN	1	0.782255	43.6738	8	-0.614278	5.76316	4	-0.408462	37.8501	5	-0.148241	39.2619	24	0.413345	81.4493	17	0
P84098-1	RPL19	60S ribosomal protein L19	binding;nucleic acid binding;RNA binding;structural constituent of ribosome;structural molecule activity	biosynthetic process;catabolic process;cellular biosynthetic process;cellular catabolic process;cellular component disassembly;cellular component disassembly at cellular level;cellular component organization;cellular component organization at cellular level;cellular component organization or biogenesis;cellular component organization or biogenesis at cellular level;cellular macromolecular complex…	adherens junction;anchoring junction;cell junction;cell part;cell-substrate adherens junction;cell-substrate junction;cytoplasm;cytoplasmic part;cytosol;cytosolic large ribosomal subunit;focal adhesion;intracellular non-membrane-bounded organelle;intracellular organelle;intracellular organelle part;intracellular part;large ribosomal subunit;macromolecular complex;membrane;non-membrane-bounded org…	Ribosome	NaN	NaN	0	NaN	NaN	0	NaN	NaN	0	0.152604	31.7633	2	NaN	NaN	0	-0.283742	13.8379	2	NaN	NaN	1	NaN	NaN	0	NaN	NaN	0	NaN	NaN	1	-0.413726	NaN	2	NaN	NaN	1	NaN	NaN	1	NaN	NaN	0	0
P84103-2;P84103-1	SRSF3	Serine/arginine-rich splicing factor 3	binding;nucleic acid binding;nucleotide binding;RNA binding	biosynthetic process;cellular biosynthetic process;cellular macromolecule biosynthetic process;cellular macromolecule metabolic process;cellular metabolic process;cellular nitrogen compound metabolic process;cellular process;establishment of localization;establishment of localization in cell;establishment of RNA localization;gene expression;intracellular transport;macromolecule biosynthetic proce…	cell part;cytoplasm;intracellular organelle part;intracellular part;nuclear part;nucleoplasm;organelle part	Spliceosome	NaN	NaN	0	NaN	NaN	0	NaN	NaN	1	NaN	NaN	0	NaN	NaN	0	NaN	NaN	0	NaN	NaN	0	NaN	NaN	0	NaN	NaN	0	NaN	NaN	0	NaN	NaN	0	NaN	NaN	0	-0.0164515	28.9465	3	-0.162736	57.1414	4	0
Q00839-2;Q00839-1	HNRNPU	Heterogeneous nuclear ribonucleoprotein U	adenyl nucleotide binding;adenyl ribonucleotide binding;ATP binding;binding;core promoter binding;DNA binding;nucleic acid binding;nucleotide binding;purine nucleotide binding;purine ribonucleoside triphosphate binding;purine ribonucleotide binding;regulatory region DNA binding;regulatory region nucleic acid binding;ribonucleotide binding;RNA binding;transcription regulatory region DNA binding	biological regulation;cell differentiation;cellular developmental process;cellular macromolecule metabolic process;cellular metabolic process;cellular nitrogen compound metabolic process;cellular process;circadian regulation of gene expression;circadian rhythm;CRD-mediated mRNA stabilization;developmental process;gene expression;macromolecule metabolic process;metabolic process;mRNA metabolic pro…	catalytic step 2 spliceosome;cell part;cell surface;CRD-mediated mRNA stability complex;cytoplasmic part;intracellular membrane-bounded organelle;intracellular organelle;intracellular organelle part;intracellular part;macromolecular complex;membrane;membrane-bounded organelle;nuclear part;nucleoplasm;nucleus;organelle;organelle part;protein complex;ribonucleoprotein complex;spliceosomal complex	Spliceosome	NaN	NaN	0	NaN	NaN	0	-0.286119	53.8444	4	-0.500035	53.4865	3	NaN	NaN	0	-0.325904	57.3371	3	NaN	NaN	1	-0.506061	3.71835	2	NaN	NaN	0	0.805815	46.9834	9	-0.57416	NaN	2	-0.347949	107.006	2	0.42531	30.9617	5	0.0979108	49.9333	9	0
Q02878-1	RPL6	60S ribosomal protein L6	binding;DNA binding;nucleic acid binding;RNA binding;structural constituent of ribosome;structural molecule activity	biological regulation;biosynthetic process;catabolic process;cellular biosynthetic process;cellular catabolic process;cellular component disassembly;cellular component disassembly at cellular level;cellular component organization;cellular component organization at cellular level;cellular component organization or biogenesis;cellular component organization or biogenesis at cellular level;cellular …	adherens junction;anchoring junction;cell junction;cell part;cell-substrate adherens junction;cell-substrate junction;cytoplasmic part;cytosol;cytosolic large ribosomal subunit;focal adhesion;intracellular membrane-bounded organelle;intracellular organelle;intracellular organelle part;intracellular part;large ribosomal subunit;macromolecular complex;membrane;membrane-bounded organelle;nucleus;org…	Ribosome	NaN	NaN	0	NaN	NaN	0	0.254205	5.66791	2	0.505495	46.3964	5	NaN	NaN	0	NaN	NaN	1	NaN	NaN	0	NaN	NaN	1	NaN	NaN	0	0.923298	45.6109	5	NaN	NaN	1	NaN	NaN	1	NaN	NaN	1	-0.0471591	29.4139	3	0
Q02880-2;Q02880-1;P11388-1;P11388-2;P11388-3;P11388-4	TOP2A;TOP2B	DNA topoisomerase 2-alpha;DNA topoisomerase 2-beta	adenyl nucleotide binding;adenyl ribonucleotide binding;ATP binding;ATPase activity;ATPase activity, coupled;binding;catalytic activity;cation binding;chromatin binding;DNA bending activity;DNA binding;DNA topoisomerase (ATP-hydrolyzing) activity;DNA topoisomerase activity;DNA-dependent ATPase activity;drug binding;enzyme binding;histone deacetylase binding;hydrolase activity;hydrolase activity, …	anatomical structure development;anatomical structure morphogenesis;apoptotic chromosome condensation;axonogenesis;biological regulation;cell cycle;cell cycle process;cell differentiation;cell division;cell migration;cell motility;cell part morphogenesis;cell projection morphogenesis;cell projection organization;cellular component morphogenesis;cellular component movement;cellular component organ…	cell part;chromosome;condensed chromosome;cytoplasm;cytoplasmic part;cytosol;DNA topoisomerase complex (ATP-hydrolyzing);intracellular membrane-bounded organelle;intracellular non-membrane-bounded organelle;intracellular organelle;intracellular organelle part;intracellular part;macromolecular complex;membrane-bounded organelle;non-membrane-bounded organelle;nuclear part;nucleolus;nucleoplasm;nucl…		NaN	NaN	0	NaN	NaN	0	NaN	NaN	0	NaN	NaN	0	NaN	NaN	0	NaN	NaN	0	NaN	NaN	0	-1.17584	0.550937	2	NaN	NaN	0	NaN	NaN	0	NaN	NaN	0	NaN	NaN	0	NaN	NaN	1	NaN	NaN	1	0
Q06830-1	PRDX1	Peroxiredoxin-1	antioxidant activity;binding;catalytic activity;cation binding;heme binding;ion binding;iron ion binding;metal ion binding;oxidoreductase activity;oxidoreductase activity, acting on paired donors, with incorporation or reduction of molecular oxygen;oxidoreductase activity, acting on peroxide as acceptor;peroxidase activity;peroxiredoxin activity;tetrapyrrole binding;thioredoxin peroxidase activit…	anatomical structure development;anatomical structure homeostasis;biological regulation;biosynthetic process;catabolic process;cell killing;cell proliferation;cellular biosynthetic process;cellular catabolic process;cellular macromolecule metabolic process;cellular metabolic process;cellular nitrogen compound metabolic process;cellular process;cellular response to chemical stimulus;cellular respo…	cell part;chromatin;chromosomal part;cytoplasm;cytoplasmic membrane-bounded vesicle;cytoplasmic part;cytoplasmic vesicle;cytosol;euchromatin;extracellular membrane-bounded organelle;extracellular organelle;extracellular region part;extracellular space;extracellular vesicular exosome;intracellular membrane-bounded organelle;intracellular non-membrane-bounded organelle;intracellular organelle;intra…	Peroxisome	NaN	NaN	1	NaN	NaN	0	NaN	NaN	0	-1.79851	15.5355	4	NaN	NaN	0	NaN	NaN	0	NaN	NaN	1	-1.08794	96.9209	2	NaN	NaN	0	NaN	NaN	1	NaN	NaN	0	-0.623597	41.8995	3	-0.219205	33.2738	2	0.332391	42.9686	5	0
Q07020-1;Q07020-2	RPL18	60S ribosomal protein L18	binding;nucleic acid binding;RNA binding;structural constituent of ribosome;structural molecule activity	biosynthetic process;catabolic process;cellular biosynthetic process;cellular catabolic process;cellular component disassembly;cellular component disassembly at cellular level;cellular component organization;cellular component organization at cellular level;cellular component organization or biogenesis;cellular component organization or biogenesis at cellular level;cellular macromolecular complex…	adherens junction;anchoring junction;cell junction;cell part;cell-substrate adherens junction;cell-substrate junction;cytoplasm;cytoplasmic part;cytosol;cytosolic large ribosomal subunit;focal adhesion;intracellular membrane-bounded organelle;intracellular non-membrane-bounded organelle;intracellular organelle;intracellular organelle part;intracellular part;large ribosomal subunit;macromolecular …	Ribosome	NaN	NaN	1	NaN	NaN	0	NaN	NaN	1	0.356521	39.8338	2	NaN	NaN	1	0.0398346	45.8407	4	NaN	NaN	0	-1.87764	NaN	3	-1.17536	121.131	2	0.778356	38.2653	3	-0.502604	NaN	3	-0.694122	46.0858	4	NaN	NaN	0	0.126588	22.187	3	0
Q08211-1	DHX9	ATP-dependent RNA helicase A	adenyl nucleotide binding;adenyl ribonucleotide binding;ATP binding;ATPase activity;ATPase activity, coupled;ATP-dependent DNA helicase activity;ATP-dependent helicase activity;ATP-dependent RNA helicase activity;binding;catalytic activity;DNA binding;DNA helicase activity;DNA-dependent ATPase activity;helicase activity;hydrolase activity;hydrolase activity, acting on acid anhydrides;hydrolase ac…	biological regulation;cell differentiation;cellular developmental process;cellular macromolecule metabolic process;cellular metabolic process;cellular nitrogen compound metabolic process;cellular process;cellular response to heat;cellular response to stimulus;cellular response to stress;circadian rhythm;CRD-mediated mRNA stabilization;defense response;developmental process;DNA conformation change…	cell part;centrosome;CRD-mediated mRNA stability complex;cytoplasm;cytoplasmic part;cytoskeletal part;cytosol;intracellular membrane-bounded organelle;intracellular non-membrane-bounded organelle;intracellular organelle;intracellular organelle part;intracellular part;macromolecular complex;membrane;membrane-bounded organelle;microtubule organizing center;non-membrane-bounded organelle;nuclear par…		NaN	NaN	0	NaN	NaN	0	-0.89247	15.5398	2	-0.396538	26.0183	2	NaN	NaN	0	-0.807751	49.8978	3	NaN	NaN	0	NaN	NaN	1	NaN	NaN	0	1.04449	38.4076	3	NaN	NaN	0	NaN	NaN	1	1.02081	2.70975	2	-0.0131749	31.9339	8	0
Q08380-1	LGALS3BP	Galectin-3-binding protein	cargo receptor activity;receptor activity;scavenger receptor activity	biological adhesion;biological regulation;cell adhesion;cellular component organization;cellular component organization or biogenesis;cellular defense response;cellular membrane organization;cellular process;cellular response to stimulus;defense response;endocytosis;establishment of localization;membrane invagination;membrane organization;receptor-mediated endocytosis;regulation of biological pro…	blood microparticle;cell part;extracellular matrix;extracellular membrane-bounded organelle;extracellular organelle;extracellular region part;extracellular space;extracellular vesicular exosome;membrane;membrane-bounded organelle;membrane-bounded vesicle;organelle;proteinaceous extracellular matrix;vesicle		NaN	NaN	0	NaN	NaN	0	NaN	NaN	0	NaN	NaN	0	NaN	NaN	0	NaN	NaN	0	NaN	NaN	0	NaN	NaN	0	NaN	NaN	0	NaN	NaN	0	NaN	NaN	0	NaN	NaN	0	-0.742832	59.4381	3	-0.612187	45.0067	3	0
Q08945-1	SSRP1	FACT complex subunit SSRP1	binding;chromatin binding;DNA binding;nucleic acid binding	biological regulation;biosynthetic process;cellular biosynthetic process;cellular component organization;cellular component organization at cellular level;cellular component organization or biogenesis;cellular component organization or biogenesis at cellular level;cellular macromolecule biosynthetic process;cellular macromolecule metabolic process;cellular metabolic process;cellular nitrogen comp…	cell part;chromosome;cytoplasm;intracellular membrane-bounded organelle;intracellular non-membrane-bounded organelle;intracellular organelle;intracellular organelle part;intracellular part;membrane-bounded organelle;non-membrane-bounded organelle;nuclear part;nucleolus;nucleoplasm;nucleus;organelle;organelle part		NaN	NaN	0	NaN	NaN	0	NaN	NaN	1	NaN	NaN	1	NaN	NaN	0	NaN	NaN	0	NaN	NaN	0	NaN	NaN	1	NaN	NaN	1	NaN	NaN	0	NaN	NaN	0	NaN	NaN	0	0.151684	32.8012	6	-0.0182646	33.7848	15	0
Q09666-1	AHNAK;AHNAK2	Neuroblast differentiation-associated protein AHNAK;Protein AHNAK2		biological regulation;cellular component assembly;cellular component organization;cellular component organization or biogenesis;macromolecular complex assembly;macromolecular complex subunit organization;protein complex assembly;protein complex subunit organization;protein oligomerization;regulation of biological process;regulation of cellular metabolic process;regulation of cellular process;regu…	actin cytoskeleton;adherens junction;anchoring junction;cell junction;cell part;cell-cell contact zone;cell-cell junction;cell-substrate adherens junction;cell-substrate junction;contractile fiber part;costamere;cytoplasm;cytoplasmic part;cytoplasmic vesicle membrane;cytoplasmic vesicle part;cytoskeleton;cytosol;extracellular membrane-bounded organelle;extracellular organelle;extracellular region…		0.00289586	67.6748	8	0.439689	38.9235	2	0.934995	55.0235	44	0.973989	41.8418	54	0.829823	5.27556	8	0.953121	41.0696	39	NaN	NaN	0	-0.484973	91.7755	5	NaN	NaN	0	1.30513	68.0412	24	-1.10641	85.6032	12	0.459673	54.8395	29	-0.0715417	36.923	20	0.143956	52.1111	42	0
Q12906-5;Q12906-4;Q12906-2;Q12906-6;Q12906-3;Q12906-1;Q12906-7	ILF3;STRBP	Interleukin enhancer-binding factor 3;Spermatid perinuclear RNA-binding protein	binding;DNA binding;double-stranded RNA binding;nucleic acid binding;RNA binding;single-stranded RNA binding	anatomical structure development;behavior;biological regulation;biosynthetic process;cell development;cellular biosynthetic process;cellular developmental process;cellular macromolecule biosynthetic process;cellular macromolecule metabolic process;cellular metabolic process;cellular nitrogen compound metabolic process;cellular process;cellular process involved in reproduction;cellular protein met…	cell part;cytoplasm;cytoplasmic part;cytoskeleton;intracellular membrane-bounded organelle;intracellular non-membrane-bounded organelle;intracellular organelle;intracellular organelle part;intracellular part;macromolecular complex;membrane;membrane-bounded organelle;microtubule cytoskeleton;mitochondrion;non-membrane-bounded organelle;nuclear part;nucleolus;nucleoplasm;nucleus;organelle;organelle…		NaN	NaN	0	NaN	NaN	0	-0.105928	33.1207	3	NaN	NaN	0	NaN	NaN	0	-0.0146911	16.4016	4	NaN	NaN	0	NaN	NaN	1	NaN	NaN	0	0.952051	42.5078	8	-0.451048	NaN	3	-0.501727	43.4336	4	0.611879	31.0245	6	-0.0689708	60.4861	10	0
Q13283-1	G3BP1	Ras GTPase-activating protein-binding protein 1	adenyl nucleotide binding;adenyl ribonucleotide binding;ATP binding;ATPase activity;ATPase activity, coupled;ATP-dependent DNA helicase activity;ATP-dependent helicase activity;ATP-dependent RNA helicase activity;binding;catalytic activity;DNA binding;DNA helicase activity;DNA-dependent ATPase activity;endonuclease activity;helicase activity;hydrolase activity;hydrolase activity, acting on acid a…	biological regulation;cellular macromolecule metabolic process;cellular metabolic process;cellular nitrogen compound metabolic process;cellular process;cellular response to stimulus;DNA conformation change;DNA duplex unwinding;DNA geometric change;DNA metabolic process;establishment of localization;intracellular signal transduction;macromolecule metabolic process;metabolic process;negative regula…	adherens junction;anchoring junction;cell junction;cell part;cell-substrate adherens junction;cell-substrate junction;cytoplasm;cytoplasmic part;cytosol;focal adhesion;intracellular membrane-bounded organelle;intracellular non-membrane-bounded organelle;intracellular organelle;intracellular part;macromolecular complex;membrane;membrane-bounded organelle;non-membrane-bounded organelle;nucleus;orga…		NaN	NaN	0	NaN	NaN	0	NaN	NaN	1	0.546242	30.874	5	NaN	NaN	0	NaN	NaN	0	NaN	NaN	0	NaN	NaN	0	NaN	NaN	0	NaN	NaN	1	NaN	NaN	0	NaN	NaN	1	-0.141655	44.3198	4	-0.381692	21.3187	3	0
Q14103-4;Q14103-3;Q14103-2;Q14103-1	HNRNPD	Heterogeneous nuclear ribonucleoprotein D0	binding;DNA binding;nucleic acid binding;nucleotide binding;RNA binding;sequence-specific DNA binding;telomeric DNA binding	biological regulation;biosynthetic process;catabolic process;cellular biosynthetic process;cellular catabolic process;cellular macromolecule biosynthetic process;cellular macromolecule catabolic process;cellular macromolecule metabolic process;cellular metabolic process;cellular nitrogen compound metabolic process;cellular process;gene expression;macromolecule biosynthetic process;macromolecule c…	cell part;cytoplasmic part;cytosol;extracellular membrane-bounded organelle;extracellular organelle;extracellular region part;extracellular vesicular exosome;intracellular membrane-bounded organelle;intracellular organelle;intracellular organelle part;intracellular part;macromolecular complex;membrane-bounded organelle;membrane-bounded vesicle;nuclear part;nucleoplasm;nucleus;organelle;organelle …		NaN	NaN	0	NaN	NaN	0	NaN	NaN	0	NaN	NaN	1	NaN	NaN	0	0.400299	NaN	2	NaN	NaN	0	NaN	NaN	0	NaN	NaN	0	1.653	2.58257	3	NaN	NaN	0	NaN	NaN	1	1.04806	27.5531	5	0.72314	1.84732	4	0
Q14157-4;Q14157-1;Q14157-3;Q14157-2;Q14157-5	UBAP2L	Ubiquitin-associated protein 2-like		binding of sperm to zona pellucida;cell recognition;cell-cell recognition;cellular process;cellular process involved in reproduction;reproductive process;sperm-egg recognition	cell part;intracellular organelle part;intracellular part;macromolecular complex;nuclear part;organelle part;PcG protein complex;protein complex		NaN	NaN	0	NaN	NaN	0	0.985887	17.0264	2	NaN	NaN	0	NaN	NaN	0	NaN	NaN	0	NaN	NaN	1	NaN	NaN	0	NaN	NaN	0	0.467608	59.5527	2	NaN	NaN	1	NaN	NaN	0	NaN	NaN	1	0.582065	61.6465	2	0
Q14684-1;Q14684-2	RRP1B	Ribosomal RNA processing protein 1 homolog B		biological regulation;cellular macromolecule metabolic process;cellular metabolic process;cellular nitrogen compound metabolic process;cellular process;macromolecule metabolic process;metabolic process;ncRNA metabolic process;ncRNA processing;negative regulation of catalytic activity;negative regulation of hydrolase activity;negative regulation of molecular function;negative regulation of phospha…	cell part;chromatin;chromosomal part;cytoplasmic part;cytosol;euchromatin;heterochromatin;intracellular membrane-bounded organelle;intracellular non-membrane-bounded organelle;intracellular organelle;intracellular organelle part;intracellular part;macromolecular complex;membrane-bounded organelle;non-membrane-bounded organelle;nuclear part;nucleolus;nucleus;organelle;organelle part;preribosome;pr…		NaN	NaN	0	NaN	NaN	0	NaN	NaN	0	NaN	NaN	0	NaN	NaN	0	NaN	NaN	0	NaN	NaN	0	NaN	NaN	0	NaN	NaN	0	NaN	NaN	0	NaN	NaN	0	NaN	NaN	0	NaN	NaN	0	-0.752195	61.7324	2	0
Q14697-1;Q14697-2	GANAB	Neutral alpha-glucosidase AB	alpha-glucosidase activity;binding;carbohydrate binding;catalytic activity;glucan 1,3-alpha-glucosidase activity;glucosidase activity;hydrolase activity;hydrolase activity, acting on glycosyl bonds;hydrolase activity, hydrolyzing O-glycosyl compounds	carbohydrate metabolic process;cellular carbohydrate metabolic process;cellular macromolecule metabolic process;cellular metabolic process;cellular process;cellular protein metabolic process;glycosylation;macromolecule glycosylation;macromolecule metabolic process;macromolecule modification;metabolic process;peptidyl-amino acid modification;peptidyl-asparagine modification;post-translational prot…	cell part;cytoplasmic membrane-bounded vesicle;cytoplasmic part;cytoplasmic vesicle;endoplasmic reticulum lumen;endoplasmic reticulum part;extracellular membrane-bounded organelle;extracellular organelle;extracellular region part;extracellular vesicular exosome;glucosidase II complex;Golgi apparatus;intracellular membrane-bounded organelle;intracellular organelle;intracellular organelle lumen;int…	N-Glycan biosynthesis;Protein processing in endoplasmic reticulum	NaN	NaN	0	NaN	NaN	0	NaN	NaN	0	NaN	NaN	1	NaN	NaN	0	NaN	NaN	1	NaN	NaN	1	NaN	NaN	1	NaN	NaN	0	0.522709	72.3496	3	NaN	NaN	1	0.0983958	64.3547	2	0.716826	29.1638	4	-0.162016	49.7653	6	0
Q15019-1;Q15019-3;Q15019-2	2002-09-01	Septin-2	binding;enzyme regulator activity;GTP binding;guanyl nucleotide binding;guanyl ribonucleotide binding;nucleotide binding;purine nucleotide binding;purine ribonucleoside triphosphate binding;purine ribonucleotide binding;ribonucleotide binding	anatomical structure formation involved in morphogenesis;biological regulation;cell cycle phase;cell cycle process;cell division;cell projection assembly;cell projection organization;cell surface receptor linked signaling pathway;cellular component assembly;cellular component assembly at cellular level;cellular component assembly involved in morphogenesis;cellular component organization;cellular …	actin cytoskeleton;cell cortex part;cell division site part;cell part;cell projection membrane;cell projection part;chromosomal part;ciliary transition zone;cilium membrane;cilium part;cleavage furrow;condensed chromosome kinetochore;cytoplasm;cytoplasmic part;cytoskeletal part;cytoskeleton;exocyst;extracellular membrane-bounded organelle;extracellular organelle;extracellular region part;extracel…		NaN	NaN	0	NaN	NaN	0	NaN	NaN	1	0.745034	33.1589	3	NaN	NaN	1	NaN	NaN	1	NaN	NaN	0	NaN	NaN	0	NaN	NaN	0	NaN	NaN	0	NaN	NaN	0	NaN	NaN	1	NaN	NaN	0	NaN	NaN	0	0
Q15029-2;Q15029-1;Q15029-3	EFTUD2	116 kDa U5 small nuclear ribonucleoprotein component	binding;catalytic activity;GTP binding;GTPase activity;guanyl nucleotide binding;guanyl ribonucleotide binding;hydrolase activity;hydrolase activity, acting on acid anhydrides;hydrolase activity, acting on acid anhydrides, in phosphorus-containing anhydrides;nucleoside-triphosphatase activity;nucleotide binding;purine nucleotide binding;purine ribonucleoside triphosphate binding;purine ribonucleo…	cellular macromolecule metabolic process;cellular metabolic process;cellular nitrogen compound metabolic process;cellular process;gene expression;macromolecule metabolic process;metabolic process;mRNA metabolic process;mRNA processing;nitrogen compound metabolic process;nuclear mRNA splicing, via spliceosome;nucleic acid metabolic process;nucleobase-containing compound metabolic process;primary m…	Cajal body;catalytic step 2 spliceosome;cell part;cytoplasm;intracellular organelle part;intracellular part;macromolecular complex;membrane;nuclear body;nuclear part;nuclear speck;nucleoplasm;nucleoplasm part;organelle part;ribonucleoprotein complex;spliceosomal complex	Spliceosome	NaN	NaN	0	NaN	NaN	0	NaN	NaN	0	NaN	NaN	0	NaN	NaN	0	NaN	NaN	0	NaN	NaN	0	NaN	NaN	0	NaN	NaN	0	NaN	NaN	0	NaN	NaN	0	NaN	NaN	0	NaN	NaN	1	-0.231042	52.3072	4	0
Q15149-7;Q15149-8;Q15149-9;Q15149-5;Q15149-4;Q15149-6;Q15149-3;Q15149-2;Q15149-1	PLEC	Plectin	ankyrin binding;binding;cytoskeletal protein binding;protein binding;structural constituent of muscle;structural molecule activity	apoptosis;cell death;cell junction assembly;cell junction organization;cell-substrate junction assembly;cellular component assembly;cellular component assembly at cellular level;cellular component disassembly;cellular component disassembly at cellular level;cellular component disassembly involved in apoptosis;cellular component organization;cellular component organization at cellular level;cellul…	adherens junction;anchoring junction;cell junction;cell part;cell-substrate adherens junction;cell-substrate junction;contractile fiber part;costamere;cytoplasm;cytoplasmic part;cytoskeleton;cytosol;extracellular membrane-bounded organelle;extracellular organelle;extracellular region part;extracellular vesicular exosome;focal adhesion;hemidesmosome;intermediate filament cytoskeleton;intracellular…		NaN	NaN	0	NaN	NaN	0	NaN	NaN	1	NaN	NaN	0	NaN	NaN	0	NaN	NaN	0	NaN	NaN	0	NaN	NaN	1	NaN	NaN	0	0.472279	7.97189	2	NaN	NaN	0	NaN	NaN	1	-0.664206	15.3272	5	-0.471057	19.3926	4	0
Q15233-1;Q15233-2	NONO	Non-POU domain-containing octamer-binding protein	binding;core promoter binding;DNA binding;identical protein binding;nucleic acid binding;nucleotide binding;protein binding;regulatory region DNA binding;regulatory region nucleic acid binding;transcription regulatory region DNA binding	biological regulation;biosynthetic process;cellular biosynthetic process;cellular macromolecule biosynthetic process;cellular macromolecule metabolic process;cellular metabolic process;cellular nitrogen compound metabolic process;cellular process;cellular response to stimulus;cellular response to stress;circadian rhythm;DNA metabolic process;DNA recombination;DNA repair;macromolecule biosynthetic…	cell part;intracellular membrane-bounded organelle;intracellular non-membrane-bounded organelle;intracellular organelle;intracellular organelle part;intracellular part;membrane;membrane-bounded organelle;non-membrane-bounded organelle;nuclear body;nuclear matrix;nuclear part;nuclear speck;nucleolus;nucleoplasm;nucleoplasm part;nucleus;organelle;organelle part;paraspeckles		NaN	NaN	0	NaN	NaN	0	0.229642	0.515074	2	-0.326438	24.7328	3	NaN	NaN	0	NaN	NaN	0	NaN	NaN	0	NaN	NaN	0	NaN	NaN	0	NaN	NaN	0	NaN	NaN	0	NaN	NaN	1	NaN	NaN	0	-0.498524	13.061	3	0
Q15365-1	PCBP1	Poly(rC)-binding protein 1	binding;DNA binding;nucleic acid binding;RNA binding;single-stranded DNA binding;structure-specific DNA binding	cellular macromolecule metabolic process;cellular metabolic process;cellular nitrogen compound metabolic process;cellular process;gene expression;macromolecule metabolic process;metabolic process;mRNA metabolic process;mRNA processing;nitrogen compound metabolic process;nuclear mRNA splicing, via spliceosome;nucleic acid metabolic process;nucleobase-containing compound metabolic process;primary m…	cell part;cytoplasm;extracellular membrane-bounded organelle;extracellular organelle;extracellular region part;extracellular vesicular exosome;intracellular membrane-bounded organelle;intracellular organelle;intracellular organelle part;intracellular part;macromolecular complex;membrane;membrane-bounded organelle;membrane-bounded vesicle;nuclear part;nucleoplasm;organelle;organelle part;ribonucle…	Spliceosome	NaN	NaN	0	NaN	NaN	0	NaN	NaN	0	NaN	NaN	0	NaN	NaN	0	NaN	NaN	0	NaN	NaN	0	NaN	NaN	0	NaN	NaN	0	NaN	NaN	1	NaN	NaN	0	NaN	NaN	0	NaN	NaN	1	0.158948	54.5316	2	0
Q15366-7;Q15366-8;Q15366-4;Q15366-5;Q15366-6;Q15366-3;Q15366-1;Q15366-2	PCBP2;PCBP3	Poly(rC)-binding protein 2;Poly(rC)-binding protein 3	binding;DNA binding;enzyme binding;nucleic acid binding;protein binding;RNA binding;ubiquitin protein ligase binding	biological regulation;catabolic process;cellular catabolic process;cellular macromolecule catabolic process;cellular macromolecule metabolic process;cellular metabolic process;cellular nitrogen compound metabolic process;cellular process;defense response;defense response to virus;gene expression;immune effector process;immune response;immune system process;innate immune response;macromolecule cat…	adherens junction;anchoring junction;cell junction;cell part;cell-substrate adherens junction;cell-substrate junction;cytoplasm;cytoplasmic part;cytosol;extracellular membrane-bounded organelle;extracellular organelle;extracellular region part;extracellular vesicular exosome;focal adhesion;intracellular membrane-bounded organelle;intracellular organelle;intracellular organelle part;intracellular …		NaN	NaN	0	NaN	NaN	0	NaN	NaN	0	-0.72642	40.6688	3	NaN	NaN	0	NaN	NaN	0	NaN	NaN	0	NaN	NaN	0	NaN	NaN	0	0.959253	43.397	2	NaN	NaN	0	NaN	NaN	1	0.439856	0.932151	2	NaN	NaN	1	0
Q15758-1;Q15758-3;Q15758-2	SLC1A5	Neutral amino acid transporter B(0)	active transmembrane transporter activity;amine transmembrane transporter activity;amino acid transmembrane transporter activity;anion transmembrane transporter activity;anion:cation symporter activity;carboxylic acid transmembrane transporter activity;cation transmembrane transporter activity;dicarboxylic acid transmembrane transporter activity;inorganic cation transmembrane transporter activity…	amine transport;amino acid transport;carboxylic acid transport;cellular process;establishment of localization;extracellular amino acid transport;extracellular transport;glutamine transport;ion transport;neutral amino acid transport;nitrogen compound transport;organic acid transport;organic substance transport;transmembrane transport;transport	cell part;cytoplasmic membrane-bounded vesicle;cytoplasmic part;cytoplasmic vesicle;extracellular membrane-bounded organelle;extracellular organelle;extracellular region part;extracellular vesicular exosome;Golgi apparatus;integral to membrane;integral to plasma membrane;intracellular membrane-bounded organelle;intracellular organelle;intracellular part;intrinsic to membrane;intrinsic to plasma m…	Protein digestion and absorption	NaN	NaN	0	NaN	NaN	0	NaN	NaN	1	NaN	NaN	0	NaN	NaN	0	NaN	NaN	1	NaN	NaN	1	NaN	NaN	1	NaN	NaN	1	1.19929	48.1186	4	NaN	NaN	1	-2.42251	NaN	2	-0.853575	7.4311	4	-0.748702	47.5924	4	0
Q16555-2;Q16555-1	CRMP1;DPYSL2;DPYSL3	Dihydropyrimidinase-related protein 1;Dihydropyrimidinase-related protein 2;Dihydropyrimidinase-related protein 3	binding;carbohydrate binding;catalytic activity;chondroitin sulfate binding;dihydropyrimidinase activity;glycosaminoglycan binding;hydrolase activity;hydrolase activity, acting on carbon-nitrogen (but not peptide) bonds;hydrolase activity, acting on carbon-nitrogen (but not peptide) bonds, in cyclic amides;pattern binding;polysaccharide binding;protein binding;protein domain specific binding;SH3 …	actin crosslink formation;actin cytoskeleton organization;actin filament bundle assembly;actin filament organization;actin filament-based process;anatomical structure development;axon guidance;biological regulation;cellular component assembly;cellular component assembly at cellular level;cellular component organization;cellular component organization at cellular level;cellular component organizat…	axon part;cell body;cell part;cell projection;cell projection part;cytoplasm;cytoplasmic membrane-bounded vesicle;cytoplasmic part;cytoplasmic vesicle;cytoskeletal part;cytoskeleton;cytosol;dendrite;exocytic vesicle;extracellular membrane-bounded organelle;extracellular organelle;extracellular region part;extracellular space;extracellular vesicular exosome;filamentous actin;growth cone;intracellu…	Axon guidance	NaN	NaN	0	NaN	NaN	0	-1.26121	15.7234	3	NaN	NaN	1	NaN	NaN	0	NaN	NaN	1	NaN	NaN	1	NaN	NaN	0	-0.745662	NaN	2	1.64699	37.1018	4	-0.357641	0.98143	2	NaN	NaN	1	0.386446	36.1599	8	-0.0396354	37.9861	7	0
Q3ZCM7-1	TUBB8	Tubulin beta-8 chain	binding;catalytic activity;GTP binding;GTPase activity;guanyl nucleotide binding;guanyl ribonucleotide binding;hydrolase activity;hydrolase activity, acting on acid anhydrides;hydrolase activity, acting on acid anhydrides, in phosphorus-containing anhydrides;nucleoside-triphosphatase activity;nucleotide binding;purine nucleotide binding;purine ribonucleoside triphosphate binding;purine ribonucleo…	cellular component assembly;cellular component assembly at cellular level;cellular component organization;cellular component organization at cellular level;cellular component organization or biogenesis;cellular component organization or biogenesis at cellular level;cellular macromolecular complex assembly;cellular macromolecular complex subunit organization;cellular process;cellular protein compl…	cell part;cytoplasm;cytoskeletal part;extracellular membrane-bounded organelle;extracellular organelle;extracellular region part;extracellular vesicular exosome;intracellular organelle part;intracellular part;macromolecular complex;membrane-bounded organelle;membrane-bounded vesicle;microtubule;organelle;organelle part;protein complex;vesicle	Gap junction;Pathogenic Escherichia coli infection;Phagosome	NaN	NaN	0	NaN	NaN	0	NaN	NaN	0	NaN	NaN	0	NaN	NaN	0	NaN	NaN	0	NaN	NaN	0	NaN	NaN	0	NaN	NaN	0	NaN	NaN	0	NaN	NaN	0	NaN	NaN	0	-0.173781	49.7645	2	NaN	NaN	0	0
Q7KZF4-1	SND1	Staphylococcal nuclease domain-containing protein 1	catalytic activity;hydrolase activity;hydrolase activity, acting on ester bonds;nuclease activity;protein binding transcription factor activity;transcription cofactor activity;transcription factor binding transcription factor activity	biological regulation;biosynthetic process;cell differentiation;cellular biosynthetic process;cellular developmental process;cellular macromolecule biosynthetic process;cellular macromolecule metabolic process;cellular metabolic process;cellular nitrogen compound metabolic process;cellular process;developmental process;gene silencing;gene silencing by RNA;macromolecule biosynthetic process;macrom…	cell part;cytoplasm;cytoplasmic membrane-bounded vesicle;cytoplasmic part;cytoplasmic vesicle;extracellular membrane-bounded organelle;extracellular organelle;extracellular region part;extracellular vesicular exosome;intracellular membrane-bounded organelle;intracellular organelle;intracellular part;macromolecular complex;melanosome;membrane;membrane-bounded organelle;membrane-bounded vesicle;mit…		NaN	NaN	0	NaN	NaN	0	0.63974	57.4573	2	0.239959	41.5431	8	NaN	NaN	0	0.617826	62.9594	3	NaN	NaN	1	-0.0968657	14.4733	2	0.0860847	43.3025	2	1.17894	35.5736	9	-0.208312	44.2055	3	-0.46609	66.707	7	-0.516867	24.934	4	-0.547776	35.7373	8	0
Q7L1Q6-2;Q7L1Q6-1;Q7L1Q6-4;Q7L1Q6-3	BZW1	Basic leucine zipper and W2 domain-containing protein 1		biological regulation;biosynthetic process;cellular biosynthetic process;cellular macromolecule biosynthetic process;cellular macromolecule metabolic process;cellular metabolic process;cellular nitrogen compound metabolic process;cellular process;macromolecule biosynthetic process;macromolecule metabolic process;metabolic process;nitrogen compound metabolic process;nucleic acid metabolic process;…	cell part;cytoplasm;intracellular part;membrane		NaN	NaN	0	NaN	NaN	0	NaN	NaN	0	NaN	NaN	0	NaN	NaN	0	NaN	NaN	0	NaN	NaN	0	NaN	NaN	0	NaN	NaN	0	1.24772	63.2083	2	NaN	NaN	0	-0.0157278	19.0169	2	NaN	NaN	0	NaN	NaN	0	0
Q86VP6-1;Q86VP6-2	CAND1;CAND2	Cullin-associated NEDD8-dissociated protein 1;Cullin-associated NEDD8-dissociated protein 2		biological regulation;biosynthetic process;cell differentiation;cellular biosynthetic process;cellular component assembly;cellular component assembly at cellular level;cellular component organization;cellular component organization at cellular level;cellular component organization or biogenesis;cellular component organization or biogenesis at cellular level;cellular developmental process;cellular…	cell part;cullin-RING ubiquitin ligase complex;cytoplasm;extracellular membrane-bounded organelle;extracellular organelle;extracellular region part;extracellular vesicular exosome;intracellular;intracellular membrane-bounded organelle;intracellular organelle;intracellular organelle part;intracellular part;macromolecular complex;membrane;membrane-bounded organelle;membrane-bounded vesicle;nuclear …		NaN	NaN	0	NaN	NaN	0	NaN	NaN	0	NaN	NaN	0	NaN	NaN	0	NaN	NaN	0	NaN	NaN	0	-0.343548	53.1589	3	NaN	NaN	0	0.92571	66.1103	4	NaN	NaN	0	NaN	NaN	1	NaN	NaN	0	-0.0855012	10.9052	2	0
Q92598-2;Q92598-3;Q92598-1;Q92598-4	HSPA4L;HSPH1	Heat shock 70 kDa protein 4L;Heat shock protein 105 kDa	adenyl nucleotide binding;adenyl ribonucleotide binding;ATP binding;binding;nucleotide binding;purine nucleotide binding;purine ribonucleoside triphosphate binding;purine ribonucleotide binding;ribonucleotide binding	biological regulation;cellular component organization;cellular component organization or biogenesis;cellular macromolecule metabolic process;cellular membrane organization;cellular metabolic process;cellular process;cellular protein metabolic process;cellular response to heat;cellular response to stimulus;cellular response to stress;chaperone mediated protein folding requiring cofactor;chaperone-…	cell part;cytoplasm;cytoplasmic membrane-bounded vesicle lumen;cytoplasmic part;cytoplasmic vesicle part;cytoskeletal part;cytosol;endocytic vesicle lumen;extracellular membrane-bounded organelle;extracellular organelle;extracellular region;extracellular region part;extracellular vesicular exosome;intracellular membrane-bounded organelle;intracellular organelle;intracellular organelle part;intrac…	Protein processing in endoplasmic reticulum	NaN	NaN	0	NaN	NaN	0	NaN	NaN	0	-0.558874	5.53971	3	NaN	NaN	0	NaN	NaN	0	NaN	NaN	0	NaN	NaN	0	NaN	NaN	0	NaN	NaN	0	NaN	NaN	0	NaN	NaN	0	NaN	NaN	0	NaN	NaN	1	0
Q92616-1	GCN1L1	Translational activator GCN1	binding;nucleic acid binding;RNA binding;translation factor activity, nucleic acid binding	biological regulation;biosynthetic process;cellular biosynthetic process;cellular macromolecule biosynthetic process;cellular macromolecule metabolic process;cellular metabolic process;cellular process;cellular protein metabolic process;macromolecule biosynthetic process;macromolecule metabolic process;metabolic process;posttranscriptional regulation of gene expression;primary metabolic process;p…	cell part;cytoplasm;cytoplasmic part;intracellular non-membrane-bounded organelle;intracellular organelle;intracellular part;macromolecular complex;membrane;non-membrane-bounded organelle;organelle;ribonucleoprotein complex;ribosome		NaN	NaN	0	NaN	NaN	0	NaN	NaN	0	NaN	NaN	0	NaN	NaN	0	NaN	NaN	1	NaN	NaN	0	0.0621605	24.8965	2	NaN	NaN	0	1.06198	34.7905	6	NaN	NaN	1	-0.247323	23.5909	4	NaN	NaN	1	NaN	NaN	0	0
Q92841-1;Q92841-3;Q92841-2;Q92841-4	DDX17	Probable ATP-dependent RNA helicase DDX17	adenyl nucleotide binding;adenyl ribonucleotide binding;ATP binding;ATPase activity;ATPase activity, coupled;ATP-dependent helicase activity;ATP-dependent RNA helicase activity;binding;catalytic activity;estrogen receptor binding;helicase activity;hormone receptor binding;hydrolase activity;hydrolase activity, acting on acid anhydrides;hydrolase activity, acting on acid anhydrides, in phosphorus-…	biological regulation;biosynthetic process;cellular biosynthetic process;cellular macromolecule biosynthetic process;cellular macromolecule metabolic process;cellular metabolic process;cellular nitrogen compound metabolic process;cellular process;macromolecule biosynthetic process;macromolecule metabolic process;metabolic process;mRNA metabolic process;mRNA processing;nitrogen compound metabolic …	cell part;cytoplasm;intracellular membrane-bounded organelle;intracellular non-membrane-bounded organelle;intracellular organelle;intracellular organelle part;intracellular part;membrane;membrane-bounded organelle;non-membrane-bounded organelle;nuclear part;nucleolus;nucleoplasm;nucleus;organelle;organelle part		NaN	NaN	0	NaN	NaN	1	NaN	NaN	1	-0.305261	21.1743	3	NaN	NaN	0	0.0347906	38.4741	3	NaN	NaN	0	NaN	NaN	0	NaN	NaN	0	0.733843	46.7068	5	NaN	NaN	0	NaN	NaN	0	-0.0953081	35.9974	5	-0.316951	42.7962	5	0
Q99536-1;Q99536-2;Q99536-3	VAT1	Synaptic vesicle membrane protein VAT-1 homolog	binding;catalytic activity;cation binding;ion binding;metal ion binding;oxidoreductase activity;transition metal ion binding;zinc ion binding	biological regulation;negative regulation of biological process;negative regulation of cellular component organization;negative regulation of cellular process;negative regulation of developmental process;negative regulation of mitochondrial fusion;negative regulation of mitochondrion organization;negative regulation of organelle organization;regulation of anatomical structure morphogenesis;regula…	cell part;cytoplasmic part;extracellular membrane-bounded organelle;extracellular organelle;extracellular region part;extracellular vesicular exosome;integral to membrane;intracellular organelle part;intracellular part;intrinsic to membrane;membrane;membrane part;membrane-bounded organelle;membrane-bounded vesicle;mitochondrial membrane;mitochondrial outer membrane;mitochondrial part;organelle;or…		NaN	NaN	0	NaN	NaN	0	NaN	NaN	0	NaN	NaN	0	NaN	NaN	0	NaN	NaN	0	NaN	NaN	0	NaN	NaN	0	NaN	NaN	0	NaN	NaN	0	NaN	NaN	0	NaN	NaN	0	-1.2198	7.73449	2	NaN	NaN	0	0
Q99729-3;Q99729-2;Q99729-4;Q99729-1	HNRNPAB	Heterogeneous nuclear ribonucleoprotein A/B	binding;mRNA binding;nucleic acid binding;nucleotide binding;RNA binding	anatomical structure morphogenesis;biological regulation;cell morphogenesis;cell morphogenesis involved in differentiation;cellular component morphogenesis;cellular component organization;cellular component organization or biogenesis;cellular developmental process;cellular process;developmental process;epithelial to mesenchymal transition;negative regulation of biological process;negative regulat…	cell part;cytoplasm;intracellular membrane-bounded organelle;intracellular organelle;intracellular organelle part;intracellular part;macromolecular complex;membrane-bounded organelle;nuclear part;nucleoplasm;nucleus;organelle;organelle part;ribonucleoprotein complex		NaN	NaN	0	NaN	NaN	0	NaN	NaN	0	NaN	NaN	0	NaN	NaN	0	NaN	NaN	0	NaN	NaN	0	NaN	NaN	0	NaN	NaN	0	NaN	NaN	1	NaN	NaN	0	NaN	NaN	0	0.755534	0.895347	2	0.291367	14.7428	2	0
Q9BQE3-1	TUBA1C	Tubulin alpha-1C chain	binding;catalytic activity;GTP binding;GTPase activity;guanyl nucleotide binding;guanyl ribonucleotide binding;hydrolase activity;hydrolase activity, acting on acid anhydrides;hydrolase activity, acting on acid anhydrides, in phosphorus-containing anhydrides;nucleoside-triphosphatase activity;nucleotide binding;purine nucleotide binding;purine ribonucleoside triphosphate binding;purine ribonucleo…	cell division;cellular component assembly;cellular component assembly at cellular level;cellular component organization;cellular component organization at cellular level;cellular component organization or biogenesis;cellular component organization or biogenesis at cellular level;cellular macromolecular complex assembly;cellular macromolecular complex subunit organization;cellular macromolecule me…	cell part;cytoplasmic microtubule;cytoplasmic part;cytoskeletal part;intracellular membrane-bounded organelle;intracellular organelle;intracellular organelle part;intracellular part;macromolecular complex;membrane-bounded organelle;microtubule;nucleus;organelle;organelle part;protein complex;vesicle	Gap junction;Pathogenic Escherichia coli infection;Phagosome	NaN	NaN	0	NaN	NaN	0	NaN	NaN	0	NaN	NaN	0	NaN	NaN	0	NaN	NaN	0	NaN	NaN	0	NaN	NaN	0	NaN	NaN	0	NaN	NaN	0	NaN	NaN	0	NaN	NaN	0	-0.174604	45.7097	3	-0.0481221	35.6869	2	0
Q9BVA1-1;Q13885-1	TUBB2A;TUBB2B	Tubulin beta-2A chain;Tubulin beta-2B chain	binding;catalytic activity;GTP binding;GTPase activity;guanyl nucleotide binding;guanyl ribonucleotide binding;hydrolase activity;hydrolase activity, acting on acid anhydrides;hydrolase activity, acting on acid anhydrides, in phosphorus-containing anhydrides;nucleoside-triphosphatase activity;nucleotide binding;purine nucleotide binding;purine ribonucleoside triphosphate binding;purine ribonucleo…	cell migration;cell motility;cellular component assembly;cellular component assembly at cellular level;cellular component movement;cellular component organization;cellular component organization at cellular level;cellular component organization or biogenesis;cellular component organization or biogenesis at cellular level;cellular macromolecular complex assembly;cellular macromolecular complex sub…	cell part;cytoplasm;cytoskeletal part;extracellular membrane-bounded organelle;extracellular organelle;extracellular region part;extracellular vesicular exosome;intracellular membrane-bounded organelle;intracellular organelle;intracellular organelle part;intracellular part;macromolecular complex;membrane-bounded organelle;membrane-bounded vesicle;microtubule;nucleus;organelle;organelle part;prote…	Gap junction;Pathogenic Escherichia coli infection;Phagosome	NaN	NaN	0	NaN	NaN	0	NaN	NaN	0	NaN	NaN	0	NaN	NaN	0	NaN	NaN	1	NaN	NaN	0	NaN	NaN	0	NaN	NaN	0	NaN	NaN	0	NaN	NaN	0	NaN	NaN	0	-0.0793459	28.9573	3	NaN	NaN	1	0
Q9H5V8-1;Q9H5V8-2	CDCP1	CUB domain-containing protein 1			cell part;extracellular region;integral to membrane;intrinsic to membrane;membrane;membrane part;plasma membrane		NaN	NaN	0	NaN	NaN	0	0.70836	66.8812	4	-0.15317	59.484	4	NaN	NaN	0	NaN	NaN	1	NaN	NaN	0	NaN	NaN	0	NaN	NaN	0	NaN	NaN	0	NaN	NaN	0	NaN	NaN	1	NaN	NaN	0	NaN	NaN	0	0
Q9NR30-2;Q9NR30-1	DDX21;DDX50	ATP-dependent RNA helicase DDX50;Nucleolar RNA helicase 2	adenyl nucleotide binding;adenyl ribonucleotide binding;ATP binding;ATPase activity;ATPase activity, coupled;ATP-dependent helicase activity;ATP-dependent RNA helicase activity;binding;catalytic activity;double-stranded RNA binding;helicase activity;hydrolase activity;hydrolase activity, acting on acid anhydrides;hydrolase activity, acting on acid anhydrides, in phosphorus-containing anhydrides;n…	biosynthetic process;cell differentiation;cellular biosynthetic process;cellular developmental process;cellular macromolecule biosynthetic process;cellular macromolecule metabolic process;cellular metabolic process;cellular nitrogen compound metabolic process;cellular process;developmental process;macromolecule biosynthetic process;macromolecule metabolic process;metabolic process;multi-organism …	cell part;cytoplasm;intracellular membrane-bounded organelle;intracellular non-membrane-bounded organelle;intracellular organelle;intracellular organelle part;intracellular part;membrane;membrane-bounded organelle;non-membrane-bounded organelle;nuclear part;nucleolus;nucleoplasm;nucleus;organelle;organelle part;plasma membrane		NaN	NaN	0	NaN	NaN	0	NaN	NaN	0	NaN	NaN	0	NaN	NaN	0	NaN	NaN	0	NaN	NaN	0	NaN	NaN	0	NaN	NaN	0	0.325581	89.3178	2	NaN	NaN	0	NaN	NaN	1	0.942051	33.0808	4	0.895039	33.5867	7	0
Q9NSD9-1;Q9NSD9-2	FARSB	Phenylalanine--tRNA ligase beta subunit	adenyl nucleotide binding;adenyl ribonucleotide binding;aminoacyl-tRNA ligase activity;ATP binding;binding;catalytic activity;cation binding;ion binding;ligase activity;ligase activity, forming aminoacyl-tRNA and related compounds;ligase activity, forming carbon-oxygen bonds;magnesium ion binding;metal ion binding;nucleic acid binding;nucleotide binding;phenylalanine-tRNA ligase activity;purine n…	amine metabolic process;amino acid activation;biosynthetic process;carboxylic acid metabolic process;cellular amine metabolic process;cellular amino acid metabolic process;cellular biosynthetic process;cellular ketone metabolic process;cellular macromolecule biosynthetic process;cellular macromolecule metabolic process;cellular metabolic process;cellular nitrogen compound metabolic process;cellul…	cell part;cytoplasm;cytoplasmic part;cytosol;intracellular part;macromolecular complex;membrane;phenylalanine-tRNA ligase complex;protein complex	Aminoacyl-tRNA biosynthesis	NaN	NaN	0	NaN	NaN	0	NaN	NaN	0	NaN	NaN	0	NaN	NaN	0	NaN	NaN	1	NaN	NaN	1	1.04332	19.4737	2	NaN	NaN	0	1.45018	39.9669	6	NaN	NaN	1	0.666132	10.9475	3	0.651369	35.7677	4	0.694026	28.1516	6	0
Q9NZI8-1;Q9NZI8-2	IGF2BP1	Insulin-like growth factor 2 mRNA-binding protein 1	binding;mRNA 3'-UTR binding;mRNA 5'-UTR binding;mRNA binding;nucleic acid binding;nucleotide binding;RNA binding;translation regulator activity	biological regulation;cellular macromolecule metabolic process;cellular metabolic process;cellular nitrogen compound metabolic process;cellular process;CRD-mediated mRNA stabilization;establishment of localization;establishment of RNA localization;gene expression;macromolecule metabolic process;metabolic process;mRNA metabolic process;mRNA stabilization;mRNA transport;negative regulation of biolo…	axon;cell part;cell projection;cell projection part;CRD-mediated mRNA stability complex;cytoplasm;cytoplasmic part;cytosol;dendritic spine;filopodium;growth cone;intracellular membrane-bounded organelle;intracellular non-membrane-bounded organelle;intracellular organelle;intracellular part;lamellipodium;macromolecular complex;membrane-bounded organelle;neuron projection;neuron spine;non-membrane-…		NaN	NaN	0	NaN	NaN	0	NaN	NaN	1	NaN	NaN	1	NaN	NaN	0	NaN	NaN	1	NaN	NaN	0	NaN	NaN	0	NaN	NaN	0	NaN	NaN	1	NaN	NaN	0	NaN	NaN	1	NaN	NaN	1	0.85594	37.9279	5	0
Q9P258-1	RCC2	Protein RCC2	binding;cytoskeletal protein binding;enzyme binding;GTPase binding;kinase binding;microtubule binding;protein binding;protein domain specific binding;protein kinase binding;Rac GTPase binding;Ras GTPase binding;Rho GTPase binding;small GTPase binding;tubulin binding	biological regulation;cell cycle;cell cycle phase;cell cycle process;cell division;cell junction assembly;cell junction organization;cell surface receptor linked signaling pathway;cell-substrate junction assembly;cellular component assembly;cellular component assembly at cellular level;cellular component organization;cellular component organization at cellular level;cellular component organizatio…	cell part;chromosomal part;chromosome, centromeric core region;cytoplasmic part;cytoskeletal part;cytosol;intracellular non-membrane-bounded organelle;intracellular organelle;intracellular organelle part;intracellular part;macromolecular complex;microtubule;midbody;non-membrane-bounded organelle;nuclear part;nucleolus;organelle;organelle part;protein complex		NaN	NaN	0	NaN	NaN	0	NaN	NaN	0	NaN	NaN	0	NaN	NaN	0	NaN	NaN	0	NaN	NaN	0	NaN	NaN	0	NaN	NaN	0	NaN	NaN	0	NaN	NaN	0	NaN	NaN	0	NaN	NaN	1	0.116661	34.251	3	0
Q9UHD8-7;Q9UHD8-2;Q9UHD8-5;Q9UHD8-1;Q9UHD8-3;Q9UHD8-4;Q9UHD8-9;Q9UHD8-8	2009-09-01	Septin-9	binding;catalytic activity;GTP binding;GTPase activity;guanyl nucleotide binding;guanyl ribonucleotide binding;hydrolase activity;hydrolase activity, acting on acid anhydrides;hydrolase activity, acting on acid anhydrides, in phosphorus-containing anhydrides;nucleoside-triphosphatase activity;nucleotide binding;purine nucleotide binding;purine ribonucleoside triphosphate binding;purine ribonucleo…	cell cycle;cell division;cellular component assembly;cellular component organization;cellular component organization or biogenesis;cellular process;macromolecular complex assembly;macromolecular complex subunit organization;metabolic process;protein complex assembly;protein complex subunit organization;protein heterooligomerization;protein oligomerization	actin cytoskeleton;actin filament bundle;actomyosin;cell part;cytoplasm;cytoplasmic part;cytoskeletal part;cytoskeleton;intracellular non-membrane-bounded organelle;intracellular organelle;intracellular organelle part;intracellular part;macromolecular complex;microtubule;non-membrane-bounded organelle;organelle;organelle part;perinuclear region of cytoplasm;protein complex;stress fiber		NaN	NaN	0	NaN	NaN	0	0.680306	52.7551	2	0.730455	51.0889	4	NaN	NaN	1	-0.181982	54.3321	3	NaN	NaN	0	NaN	NaN	0	NaN	NaN	0	1.16432	42.2598	2	NaN	NaN	0	0.200563	70.8062	2	NaN	NaN	1	-0.340453	42.3282	2	0
Q9ULV4-1;Q9ULV4-2;Q9ULV4-3	CORO1C	Coronin-1C	actin binding;actin filament binding;binding;cytoskeletal protein binding;protein binding	actin cytoskeleton organization;actin filament-based process;ameboidal cell migration;biological regulation;cell migration;cell motility;cellular component movement;cellular component organization;cellular component organization at cellular level;cellular component organization or biogenesis;cellular component organization or biogenesis at cellular level;cellular membrane organization;cellular pr…	actin cytoskeleton;adherens junction;anchoring junction;cell junction;cell part;cell projection;cell-substrate adherens junction;cell-substrate junction;cytoplasm;cytoskeleton;flotillin complex;focal adhesion;intracellular non-membrane-bounded organelle;intracellular organelle;intracellular part;lamellipodium;lateral plasma membrane;macromolecular complex;membrane part;non-membrane-bounded organe…		NaN	NaN	0	NaN	NaN	0	NaN	NaN	0	0.191633	47.1648	2	NaN	NaN	1	NaN	NaN	1	NaN	NaN	0	NaN	NaN	0	NaN	NaN	0	NaN	NaN	0	NaN	NaN	0	NaN	NaN	0	-1.72754	11.288	2	NaN	NaN	0	0
Q9UQ80-1;Q9UQ80-2	PA2G4	Proliferation-associated protein 2G4	binding;DNA binding;enzyme binding;nucleic acid binding;nucleic acid binding transcription factor activity;protein binding;sequence-specific DNA binding transcription factor activity;ubiquitin protein ligase binding	biological regulation;biosynthetic process;cell cycle arrest;cell cycle process;cell proliferation;cellular biosynthetic process;cellular macromolecule biosynthetic process;cellular macromolecule metabolic process;cellular metabolic process;cellular nitrogen compound metabolic process;cellular process;macromolecule biosynthetic process;macromolecule metabolic process;metabolic process;ncRNA metab…	cell part;cytoplasm;extracellular membrane-bounded organelle;extracellular organelle;extracellular region part;extracellular vesicular exosome;intracellular membrane-bounded organelle;intracellular non-membrane-bounded organelle;intracellular organelle;intracellular organelle part;intracellular part;macromolecular complex;membrane;membrane-bounded organelle;membrane-bounded vesicle;non-membrane-b…		0.211887	59.1618	2	NaN	NaN	0	NaN	NaN	1	0.864032	53.4023	5	NaN	NaN	0	0.4693	21.0995	2	NaN	NaN	0	NaN	NaN	0	NaN	NaN	0	1.45227	49.9338	9	0.901276	43.4033	3	0.462521	42.6159	5	0.631654	17.5497	6	0.472112	35.1428	9	0
Q9Y2X3-1	NOP58	Nucleolar protein 58	binding;nucleic acid binding;RNA binding;snoRNA binding	cell growth;cellular macromolecule metabolic process;cellular metabolic process;cellular nitrogen compound metabolic process;cellular process;establishment of localization;establishment of localization in cell;establishment of protein localization;growth;intracellular protein transport;intracellular transport;macromolecule metabolic process;macromolecule modification;metabolic process;ncRNA metab…	box C/D snoRNP complex;Cajal body;cell part;cytoplasm;intracellular membrane-bounded organelle;intracellular non-membrane-bounded organelle;intracellular organelle;intracellular organelle part;intracellular part;macromolecular complex;membrane;membrane-bounded organelle;non-membrane-bounded organelle;nuclear body;nuclear part;nucleolar part;nucleolus;nucleoplasm part;nucleus;organelle;organelle p…	Ribosome biogenesis in eukaryotes	NaN	NaN	0	NaN	NaN	0	NaN	NaN	1	NaN	NaN	0	NaN	NaN	0	NaN	NaN	0	NaN	NaN	0	NaN	NaN	0	NaN	NaN	0	NaN	NaN	0	NaN	NaN	0	NaN	NaN	0	0.360507	7.29932	2	0.861171	12.8267	3	0
Q9Y446-1;Q9Y446-2	PKP3	Plakophilin-3	alpha-catenin binding;binding;cell adhesion molecule binding;protein binding	biological adhesion;cell adhesion;cell junction assembly;cell junction organization;cell-cell adhesion;cell-cell junction assembly;cell-cell junction organization;cellular component assembly;cellular component assembly at cellular level;cellular component organization;cellular component organization at cellular level;cellular component organization or biogenesis;cellular component organization or…	anchoring junction;cell junction;cell part;cell-cell junction;desmosome;intracellular membrane-bounded organelle;intracellular organelle;intracellular part;membrane;membrane-bounded organelle;nucleus;organelle;plasma membrane		NaN	NaN	0	NaN	NaN	0	NaN	NaN	0	NaN	NaN	0	NaN	NaN	0	NaN	NaN	0	NaN	NaN	0	NaN	NaN	0	NaN	NaN	0	NaN	NaN	0	NaN	NaN	0	NaN	NaN	0	NaN	NaN	0	-0.0946651	54.6149	2	0
Q9Y5B9-1	SUPT16H	FACT complex subunit SPT16		biological regulation;biosynthetic process;cellular biosynthetic process;cellular component disassembly;cellular component disassembly at cellular level;cellular component organization;cellular component organization at cellular level;cellular component organization or biogenesis;cellular component organization or biogenesis at cellular level;cellular macromolecular complex disassembly;cellular m…	cell part;chromosome;intracellular membrane-bounded organelle;intracellular non-membrane-bounded organelle;intracellular organelle;intracellular organelle part;intracellular part;membrane-bounded organelle;non-membrane-bounded organelle;nuclear part;nucleoplasm;nucleus;organelle;organelle part		NaN	NaN	0	NaN	NaN	0	NaN	NaN	0	NaN	NaN	0	NaN	NaN	0	NaN	NaN	0	NaN	NaN	0	NaN	NaN	0	NaN	NaN	0	0.951454	11.2657	2	NaN	NaN	0	NaN	NaN	0	0.0101128	39.1193	5	-0.013579	50.2099	6	0
[truncated: 48 more columns]

## Sheet: ALL
Majority.protein.IDs	Gene name	Protein name	GOMF name	GOBP name	GOCC name	KEGG name	Ratio.H.L.normalized_alt_1	Ratio H/L variability alt [%] 1	Ratio.H.L.count.1	Ratio.H.L.normalized_alt_1a	Ratio H/L variability alt [%] 1a	Ratio.H.L.count.1a	Ratio.H.L.normalized_alt_2	Ratio H/L variability alt [%] 2	Ratio.H.L.count.2	Ratio.H.L.normalized_alt_2a	Ratio H/L variability alt [%] 2a	Ratio.H.L.count.2a	Ratio.H.L.normalized_alt_3	Ratio H/L variability alt [%] 3	Ratio.H.L.count.3	Ratio.H.L.normalized_alt_3a	Ratio H/L variability alt [%] 3a	Ratio.H.L.count.3a	Ratio.H.L.normalized_alt_4	Ratio H/L variability alt [%] 4	Ratio.H.L.count.4	Ratio.H.L.normalized_alt_4a	Ratio H/L variability alt [%] 4a	Ratio.H.L.count.4a	Ratio.H.L.normalized_alt_5	Ratio H/L variability alt [%] 5	Ratio.H.L.count.5	Ratio.H.L.normalized_alt_5a	Ratio H/L variability alt [%] 5a	Ratio.H.L.count.5a	Ratio.H.L.normalized_alt_6	Ratio H/L variability alt [%] 6	Ratio.H.L.count.6	Ratio.H.L.normalized_alt_6a	Ratio H/L variability alt [%] 6a	Ratio.H.L.count.6a	Ratio.H.L.normalized_alt_7	Ratio H/L variability alt [%] 7	Ratio.H.L.count.7	Ratio.H.L.normalized_alt_7a	Ratio H/L variability alt [%] 7a	Ratio.H.L.count.7a	Mol..weight..kDa.
A6NHQ2-1	FBLL1	rRNA/tRNA 2'-O-methyltransferase fibrillarin-like protein 1	binding;catalytic activity;methyltransferase activity;nucleic acid binding;RNA binding;transferase activity;transferase activity, transferring one-carbon groups	cellular macromolecule metabolic process;cellular metabolic process;cellular nitrogen compound metabolic process;cellular process;macromolecule metabolic process;metabolic process;ncRNA metabolic process;ncRNA processing;nitrogen compound metabolic process;nucleic acid metabolic process;nucleobase-containing compound metabolic process;primary metabolic process;RNA metabolic process;RNA processing…	cell part;intracellular non-membrane-bounded organelle;intracellular organelle;intracellular organelle part;intracellular part;macromolecular complex;non-membrane-bounded organelle;nuclear part;nucleolus;organelle;organelle part;ribonucleoprotein complex		NaN	NaN	0	NaN	NaN	0	NaN	NaN	0	NaN	NaN	0	NaN	NaN	0	NaN	NaN	0	NaN	NaN	0	NaN	NaN	0	NaN	NaN	0	NaN	NaN	0	NaN	NaN	0	NaN	NaN	0	NaN	NaN	0	NaN	NaN	1	34.803
A8K2U0-1;A8K2U0-2	A2ML1	Alpha-2-macroglobulin-like protein 1	endopeptidase inhibitor activity;endopeptidase regulator activity;enzyme inhibitor activity;enzyme regulator activity;peptidase inhibitor activity;peptidase regulator activity;serine-type endopeptidase inhibitor activity	biological regulation;regulation of biological process;regulation of catalytic activity;regulation of endopeptidase activity;regulation of hydrolase activity;regulation of metabolic process;regulation of molecular function;regulation of peptidase activity	extracellular membrane-bounded organelle;extracellular organelle;extracellular region part;extracellular space;extracellular vesicular exosome;membrane-bounded organelle;membrane-bounded vesicle;organelle;vesicle		NaN	NaN	0	NaN	NaN	0	NaN	NaN	0	NaN	NaN	0	NaN	NaN	0	NaN	NaN	0	NaN	NaN	0	NaN	NaN	0	NaN	NaN	0	NaN	NaN	0	NaN	NaN	0	NaN	NaN	0	NaN	NaN	0	NaN	NaN	0	161.1
Q96FC9-5;Q96FC9-4;Q96FC9-3;Q96FC9-2;A8MPP1-1;Q92771-1;Q96FC9-1	DDX11;DDX11L8;DDX12P	Probable ATP-dependent RNA helicase DDX11;Putative ATP-dependent RNA helicase DDX11-like protein 8;Putative ATP-dependent RNA helicase DDX12	4 iron, 4 sulfur cluster binding;adenyl nucleotide binding;adenyl ribonucleotide binding;ATP binding;ATPase activity;ATPase activity, coupled;ATP-dependent DNA helicase activity;ATP-dependent helicase activity;binding;catalytic activity;cation binding;DNA binding;DNA helicase activity;DNA-dependent ATPase activity;double-stranded DNA binding;helicase activity;hydrolase activity;hydrolase activity…	biological regulation;cell cycle;cell cycle process;cellular component organization;cellular component organization at cellular level;cellular component organization or biogenesis;cellular component organization or biogenesis at cellular level;cellular macromolecule metabolic process;cellular metabolic process;cellular nitrogen compound metabolic process;cellular process;cellular protein metaboli…	cell part;chromatin;chromosomal part;cytoplasm;cytoskeletal part;extracellular membrane-bounded organelle;extracellular organelle;extracellular region part;extracellular vesicular exosome;intracellular membrane-bounded organelle;intracellular non-membrane-bounded organelle;intracellular organelle;intracellular organelle part;intracellular part;membrane-bounded organelle;membrane-bounded vesicle;m…		NaN	NaN	0	NaN	NaN	0	NaN	NaN	0	NaN	NaN	1	NaN	NaN	0	NaN	NaN	3	NaN	NaN	0	NaN	NaN	0	NaN	NaN	0	NaN	NaN	1	NaN	NaN	0	NaN	NaN	1	NaN	NaN	0	NaN	NaN	1	32.951
P26583-1;B2RPK0-1;P09429-1	HMGB1;HMGB1P1;HMGB2	High mobility group protein B1;High mobility group protein B2;Putative high mobility group protein B1-like 1	binding;chemoattractant activity;chromatin binding;cytokine activity;damaged DNA binding;DNA bending activity;DNA binding;double-stranded DNA binding;nucleic acid binding;nucleic acid binding transcription factor activity;protein binding;RAGE receptor binding;receptor binding;regulatory region DNA binding;regulatory region nucleic acid binding;repressing transcription factor binding;sequence-spec…	anatomical structure development;apoptosis;base-excision repair, DNA ligation;biological regulation;catabolic process;cell activation;cell chemotaxis;cell death;cell migration;cell motility;cell projection organization;cellular catabolic process;cellular component assembly;cellular component assembly at cellular level;cellular component disassembly;cellular component disassembly at cellular level…	cell part;cell surface;chromosome;condensed chromosome;cytoplasm;cytoplasmic part;extracellular region;extracellular region part;extracellular space;intracellular membrane-bounded organelle;intracellular non-membrane-bounded organelle;intracellular organelle;intracellular organelle part;intracellular part;macromolecular complex;membrane-bounded organelle;non-membrane-bounded organelle;nuclear par…	Base excision repair	NaN	NaN	0	NaN	NaN	0	NaN	NaN	0	NaN	NaN	0	NaN	NaN	0	NaN	NaN	0	NaN	NaN	0	NaN	NaN	0	NaN	NaN	0	NaN	NaN	0	NaN	NaN	0	NaN	NaN	0	NaN	NaN	1	NaN	NaN	0	24.033
Q99613-2;Q99613-1;B5ME19-1	EIF3C;EIF3CL	Eukaryotic translation initiation factor 3 subunit C;Eukaryotic translation initiation factor 3 subunit C-like protein	binding;nucleic acid binding;RNA binding;translation factor activity, nucleic acid binding;translation initiation factor activity	biological regulation;biosynthetic process;cellular biosynthetic process;cellular component assembly;cellular component assembly at cellular level;cellular component organization;cellular component organization at cellular level;cellular component organization or biogenesis;cellular component organization or biogenesis at cellular level;cellular macromolecular complex assembly;cellular macromolec…	cell part;cytoplasmic part;cytosol;eukaryotic 43S preinitiation complex;eukaryotic 48S preinitiation complex;eukaryotic translation initiation factor 3 complex;intracellular part;macromolecular complex;protein complex;ribonucleoprotein complex;translation preinitiation complex	RNA transport	NaN	NaN	0	NaN	NaN	0	NaN	NaN	2	NaN	NaN	1	NaN	NaN	0	NaN	NaN	1	NaN	NaN	0	NaN	NaN	0	NaN	NaN	0	NaN	NaN	5	NaN	NaN	0	NaN	NaN	1	NaN	NaN	2	NaN	NaN	2	104.1
B9A064-1	IGLL5	Immunoglobulin lambda-like polypeptide 5			extracellular membrane-bounded organelle;extracellular organelle;extracellular region part;extracellular vesicular exosome;membrane-bounded organelle;membrane-bounded vesicle;organelle;vesicle		NaN	NaN	0	NaN	NaN	0	NaN	NaN	0	NaN	NaN	0	NaN	NaN	0	NaN	NaN	0	NaN	NaN	0	NaN	NaN	0	NaN	NaN	0	NaN	NaN	0	NaN	NaN	0	NaN	NaN	0	NaN	NaN	0	NaN	NaN	0	23.063
Q13765-1;E9PAV3-2;E9PAV3-1	NACA	Nascent polypeptide-associated complex subunit alpha;Nascent polypeptide-associated complex subunit alpha, muscle-specific form	binding;DNA binding;nucleic acid binding;protein binding;protein binding transcription factor activity;TBP-class protein binding;transcription coactivator activity;transcription cofactor activity;transcription factor binding;transcription factor binding transcription factor activity	anatomical structure development;anatomical structure morphogenesis;biological regulation;biosynthetic process;cardiac chamber development;cardiac ventricle development;cellular biosynthetic process;cellular macromolecule biosynthetic process;cellular macromolecule metabolic process;cellular metabolic process;cellular nitrogen compound metabolic process;cellular process;cellular protein metabolic…	cell part;cytoplasm;cytoplasmic part;extracellular membrane-bounded organelle;extracellular organelle;extracellular region part;extracellular vesicular exosome;intracellular membrane-bounded organelle;intracellular organelle;intracellular part;macromolecular complex;membrane-bounded organelle;membrane-bounded vesicle;nascent polypeptide-associated complex;nucleus;organelle;protein complex;vesicle		NaN	NaN	0	NaN	NaN	0	NaN	NaN	0	NaN	NaN	0	NaN	NaN	0	NaN	NaN	0	NaN	NaN	0	NaN	NaN	0	NaN	NaN	0	NaN	NaN	2	NaN	NaN	0	NaN	NaN	1	NaN	NaN	1	NaN	NaN	1	23.384
E9PRG8-1	C11orf98	Uncharacterized protein C11orf98					NaN	NaN	0	NaN	NaN	0	NaN	NaN	0	NaN	NaN	0	NaN	NaN	0	NaN	NaN	0	NaN	NaN	0	NaN	NaN	0	NaN	NaN	0	NaN	NaN	1	NaN	NaN	0	NaN	NaN	0	NaN	NaN	1	NaN	NaN	1	13.798
O00139-2;O00139-1;O00139-5;O00139-3;O00139-4	KIF2A	Kinesin-like protein KIF2A	adenyl nucleotide binding;adenyl ribonucleotide binding;ATP binding;ATPase activity;binding;catalytic activity;hydrolase activity;hydrolase activity, acting on acid anhydrides;hydrolase activity, acting on acid anhydrides, in phosphorus-containing anhydrides;microtubule motor activity;motor activity;nucleoside-triphosphatase activity;nucleotide binding;purine nucleotide binding;purine ribonucleos…	anatomical structure development;antigen processing and presentation;antigen processing and presentation of exogenous antigen;antigen processing and presentation of exogenous peptide antigen;antigen processing and presentation of exogenous peptide antigen via MHC class II;antigen processing and presentation of peptide antigen;antigen processing and presentation of peptide antigen via MHC class II…	cell part;centrosome;cytoplasmic part;cytoskeletal part;cytosol;intracellular non-membrane-bounded organelle;intracellular organelle;intracellular organelle part;intracellular part;kinesin complex;macromolecular complex;membrane;microtubule;microtubule associated complex;microtubule organizing center;non-membrane-bounded organelle;organelle;organelle part;protein complex;spindle pole		NaN	NaN	0	NaN	NaN	0	NaN	NaN	0	NaN	NaN	0	NaN	NaN	0	NaN	NaN	0	NaN	NaN	0	NaN	NaN	0	NaN	NaN	0	NaN	NaN	0	NaN	NaN	0	NaN	NaN	0	NaN	NaN	0	NaN	NaN	0	75.042
O00159-3;O00159-1;O00159-2	MYO1A;MYO1C	Unconventional myosin-Ia;Unconventional myosin-Ic	actin-dependent ATPase activity;adenyl nucleotide binding;adenyl ribonucleotide binding;ATP binding;ATPase activity;ATPase activity, coupled;binding;catalytic activity;enzyme binding;GTPase binding;hydrolase activity;hydrolase activity, acting on acid anhydrides;hydrolase activity, acting on acid anhydrides, in phosphorus-containing anhydrides;motor activity;nucleoside-triphosphatase activity;nuc…	biological regulation;cell projection assembly;cell projection organization;cellular component assembly;cellular component assembly at cellular level;cellular component organization;cellular component organization at cellular level;cellular component organization or biogenesis;cellular component organization or biogenesis at cellular level;cellular localization;cellular process;defense response;e…	apical plasma membrane;basal plasma membrane;basolateral plasma membrane;brush border;cell cortex part;cell part;cell projection;cell projection membrane;cell projection part;cortical actin cytoskeleton;cortical cytoskeleton;cytoplasm;cytoplasmic membrane-bounded vesicle;cytoplasmic part;cytoplasmic vesicle;cytoskeletal part;cytoskeleton;cytosol;extracellular membrane-bounded organelle;extracellu…		NaN	NaN	1	NaN	NaN	1	-0.0137245	53.2617	4	-0.282688	41.3022	5	NaN	NaN	0	-0.590048	53.0157	5	NaN	NaN	0	-2.57262	69.2688	2	NaN	NaN	0	NaN	NaN	1	NaN	NaN	0	NaN	NaN	0	NaN	NaN	0	NaN	NaN	0	119.63
O00231-1;O00231-2	PSMD11	26S proteasome non-ATPase regulatory subunit 11		activation of immune response;activation of innate immune response;anaphase-promoting complex-dependent proteasomal ubiquitin-dependent protein catabolic process;antigen processing and presentation;antigen processing and presentation of exogenous antigen;antigen processing and presentation of exogenous peptide antigen;antigen processing and presentation of exogenous peptide antigen via MHC class …	cell part;cytoplasmic part;cytosol;extracellular membrane-bounded organelle;extracellular organelle;extracellular region part;extracellular vesicular exosome;intracellular membrane-bounded organelle;intracellular organelle;intracellular organelle part;intracellular part;macromolecular complex;membrane;membrane-bounded organelle;membrane-bounded vesicle;nuclear part;nucleoplasm;nucleus;organelle;o…	Proteasome	NaN	NaN	0	NaN	NaN	0	NaN	NaN	0	NaN	NaN	0	NaN	NaN	0	NaN	NaN	0	NaN	NaN	1	NaN	NaN	0	NaN	NaN	0	NaN	NaN	0	NaN	NaN	1	NaN	NaN	1	NaN	NaN	1	NaN	NaN	1	47.463
O00264-1	PGRMC1	Membrane-associated progesterone receptor component 1	binding;cation binding;heme binding;ion binding;iron ion binding;lipid binding;metal ion binding;steroid binding;tetrapyrrole binding;transition metal ion binding	axon guidance;chemotaxis;locomotion;response to chemical stimulus;response to external stimulus;response to stimulus;taxis	cell part;cytoplasmic part;endoplasmic reticulum;endoplasmic reticulum membrane;endoplasmic reticulum part;extracellular membrane-bounded organelle;extracellular organelle;extracellular region part;extracellular vesicular exosome;integral to membrane;intracellular membrane-bounded organelle;intracellular non-membrane-bounded organelle;intracellular organelle;intracellular organelle part;intracell…		NaN	NaN	0	NaN	NaN	0	NaN	NaN	0	NaN	NaN	0	NaN	NaN	0	NaN	NaN	0	NaN	NaN	0	NaN	NaN	0	NaN	NaN	0	NaN	NaN	0	NaN	NaN	0	NaN	NaN	0	NaN	NaN	0	NaN	NaN	0	21.671
O00299-1	CLIC1	Chloride intracellular channel protein 1	anion channel activity;anion transmembrane transporter activity;channel activity;chloride channel activity;gated channel activity;ion channel activity;ion transmembrane transporter activity;passive transmembrane transporter activity;substrate-specific channel activity;substrate-specific transmembrane transporter activity;substrate-specific transporter activity;transmembrane transporter activity;t…	anion transport;biological adhesion;biological regulation;cell adhesion;cell-cell adhesion;cellular chemical homeostasis;cellular homeostasis;cellular ion homeostasis;cellular process;cellular response to stimulus;chemical homeostasis;chloride transport;establishment of localization;homeostatic process;homotypic cell-cell adhesion;inorganic anion transport;ion homeostasis;ion transport;platelet a…	blood microparticle;brush border;cell part;cell projection;chloride channel complex;cytoplasm;cytoplasmic part;envelope;extracellular membrane-bounded organelle;extracellular organelle;extracellular region part;extracellular space;extracellular vesicular exosome;intracellular membrane-bounded organelle;intracellular organelle;intracellular organelle part;intracellular part;ion channel complex;mac…		NaN	NaN	0	NaN	NaN	0	NaN	NaN	0	NaN	NaN	1	NaN	NaN	0	NaN	NaN	0	NaN	NaN	0	NaN	NaN	0	NaN	NaN	0	NaN	NaN	0	NaN	NaN	0	NaN	NaN	0	NaN	NaN	0	NaN	NaN	1	26.922
O00303-1	EIF3F	Eukaryotic translation initiation factor 3 subunit F	binding;catalytic activity;cysteine-type peptidase activity;hydrolase activity;nucleic acid binding;peptidase activity;peptidase activity, acting on L-amino acid peptides;RNA binding;small conjugating protein-specific protease activity;translation factor activity, nucleic acid binding;translation initiation factor activity;ubiquitin-specific protease activity	biological regulation;biosynthetic process;cellular biosynthetic process;cellular component assembly;cellular component assembly at cellular level;cellular component organization;cellular component organization at cellular level;cellular component organization or biogenesis;cellular component organization or biogenesis at cellular level;cellular macromolecular complex assembly;cellular macromolec…	cell part;cytoplasmic part;cytosol;eukaryotic 43S preinitiation complex;eukaryotic 48S preinitiation complex;eukaryotic translation initiation factor 3 complex;intracellular part;macromolecular complex;membrane;protein complex;ribonucleoprotein complex;translation preinitiation complex	RNA transport	NaN	NaN	0	NaN	NaN	0	NaN	NaN	0	NaN	NaN	1	NaN	NaN	0	NaN	NaN	0	NaN	NaN	0	NaN	NaN	0	NaN	NaN	0	NaN	NaN	1	NaN	NaN	0	NaN	NaN	0	NaN	NaN	0	NaN	NaN	1	37.563
O00330-3;O00330-1;O00330-2	PDHX	Pyruvate dehydrogenase protein X component, mitochondrial	catalytic activity;transferase activity;transferase activity, transferring acyl groups	biological regulation;carboxylic acid metabolic process;cellular ketone metabolic process;cellular metabolic process;cellular process;metabolic process;monocarboxylic acid metabolic process;organic acid metabolic process;oxoacid metabolic process;pyruvate metabolic process;regulation of acetyl-CoA biosynthetic process from pyruvate;regulation of biological process;regulation of biosynthetic proce…	cell part;cytoplasmic part;intracellular organelle lumen;intracellular organelle part;intracellular part;membrane-enclosed lumen;mitochondrial matrix;mitochondrial part;organelle lumen;organelle part	Citrate cycle (TCA cycle);Glycolysis / Gluconeogenesis;Pyruvate metabolism	NaN	NaN	0	NaN	NaN	0	NaN	NaN	0	NaN	NaN	0	NaN	NaN	0	NaN	NaN	0	NaN	NaN	0	NaN	NaN	0	NaN	NaN	0	NaN	NaN	0	NaN	NaN	0	NaN	NaN	1	NaN	NaN	0	NaN	NaN	1	51.459
O00410-1;O00410-3;O00410-2	IPO5	Importin-5	binding;enzyme binding;enzyme inhibitor activity;enzyme regulator activity;GTPase binding;GTPase inhibitor activity;GTPase regulator activity;nucleoside-triphosphatase regulator activity;protein binding;protein transporter activity;Ran GTPase binding;Ras GTPase binding;small GTPase binding;substrate-specific transporter activity;transporter activity	biological regulation;cellular process;cellular response to acid;cellular response to amine stimulus;cellular response to amino acid stimulus;cellular response to chemical stimulus;cellular response to endogenous stimulus;cellular response to organic nitrogen;cellular response to organic substance;cellular response to stimulus;establishment of localization;establishment of localization in cell;es…	cell part;cytoplasm;cytoplasmic part;Golgi apparatus;intracellular membrane-bounded organelle;intracellular non-membrane-bounded organelle;intracellular organelle;intracellular organelle part;intracellular part;macromolecular complex;membrane;membrane part;membrane-bounded organelle;non-membrane-bounded organelle;nuclear membrane;nuclear part;nuclear pore;nucleolus;nucleoplasm;nucleus;organelle;o…		NaN	NaN	0	NaN	NaN	0	NaN	NaN	0	NaN	NaN	0	NaN	NaN	0	NaN	NaN	0	NaN	NaN	0	NaN	NaN	0	NaN	NaN	0	NaN	NaN	0	NaN	NaN	0	NaN	NaN	0	NaN	NaN	2	NaN	NaN	1	123.63
O00425-1	IGF2BP3	Insulin-like growth factor 2 mRNA-binding protein 3	binding;mRNA 3'-UTR binding;mRNA 5'-UTR binding;mRNA binding;nucleic acid binding;nucleotide binding;RNA binding;translation regulator activity	anatomical structure morphogenesis;biological regulation;biosynthetic process;cellular biosynthetic process;cellular macromolecule biosynthetic process;cellular macromolecule metabolic process;cellular metabolic process;cellular process;cellular protein metabolic process;developmental process;establishment of localization;establishment of RNA localization;gene expression;macromolecule biosyntheti…	cell part;cytoplasm;cytoplasmic part;cytosol;intracellular membrane-bounded organelle;intracellular organelle;intracellular part;membrane-bounded organelle;nucleus;organelle		NaN	NaN	0	NaN	NaN	0	NaN	NaN	0	NaN	NaN	0	NaN	NaN	0	NaN	NaN	0	NaN	NaN	0	NaN	NaN	0	NaN	NaN	0	NaN	NaN	0	NaN	NaN	0	NaN	NaN	0	NaN	NaN	0	NaN	NaN	0	63.704
O00515-1	LAD1	Ladinin-1	structural molecule activity		basement membrane;extracellular matrix part;extracellular membrane-bounded organelle;extracellular organelle;extracellular region part;extracellular vesicular exosome;membrane-bounded organelle;membrane-bounded vesicle;organelle;vesicle		NaN	NaN	0	NaN	NaN	0	NaN	NaN	0	NaN	NaN	0	NaN	NaN	0	NaN	NaN	0	NaN	NaN	0	NaN	NaN	0	NaN	NaN	0	NaN	NaN	0	NaN	NaN	0	NaN	NaN	0	NaN	NaN	0	NaN	NaN	0	57.13
O00566-1	MPHOSPH10	U3 small nucleolar ribonucleoprotein protein MPP10		biological regulation;cellular macromolecule metabolic process;cellular metabolic process;cellular nitrogen compound metabolic process;cellular process;macromolecule metabolic process;maturation of SSU-rRNA;metabolic process;ncRNA metabolic process;ncRNA processing;negative regulation of catalytic activity;negative regulation of hydrolase activity;negative regulation of molecular function;negativ…	cell part;chromosome;intracellular non-membrane-bounded organelle;intracellular organelle;intracellular organelle part;intracellular part;macromolecular complex;Mpp10 complex;non-membrane-bounded organelle;nuclear part;nucleolar part;nucleolus;organelle;organelle part;preribosome;protein complex;ribonucleoprotein complex;small nucleolar ribonucleoprotein complex;small-subunit processome	Ribosome biogenesis in eukaryotes	NaN	NaN	0	NaN	NaN	0	NaN	NaN	0	NaN	NaN	0	NaN	NaN	0	NaN	NaN	0	NaN	NaN	0	NaN	NaN	0	NaN	NaN	0	NaN	NaN	0	NaN	NaN	0	NaN	NaN	0	NaN	NaN	0	NaN	NaN	0	78.863
O00567-1	NOP56	Nucleolar protein 56	binding;nucleic acid binding;RNA binding;snoRNA binding	cellular macromolecule metabolic process;cellular metabolic process;cellular nitrogen compound metabolic process;cellular process;macromolecule metabolic process;macromolecule modification;metabolic process;ncRNA metabolic process;ncRNA processing;nitrogen compound metabolic process;nucleic acid metabolic process;nucleobase-containing compound metabolic process;primary metabolic process;RNA metab…	box C/D snoRNP complex;cell part;cytoplasm;intracellular non-membrane-bounded organelle;intracellular organelle;intracellular organelle part;intracellular part;macromolecular complex;membrane;non-membrane-bounded organelle;nuclear part;nucleolar part;nucleolus;nucleoplasm;organelle;organelle part;preribosome;pre-snoRNP complex;ribonucleoprotein complex;small nucleolar ribonucleoprotein complex;sm…	Ribosome biogenesis in eukaryotes	NaN	NaN	0	NaN	NaN	0	NaN	NaN	0	NaN	NaN	1	NaN	NaN	0	NaN	NaN	0	NaN	NaN	0	NaN	NaN	0	NaN	NaN	0	NaN	NaN	0	NaN	NaN	0	NaN	NaN	0	-0.184499	77.8518	3	NaN	NaN	1	66.049
O00571-1;O00571-2;O15523-2;O15523-1	DDX3X;DDX3Y;DDX4	ATP-dependent RNA helicase DDX3X;ATP-dependent RNA helicase DDX3Y;Probable ATP-dependent RNA helicase DDX4	adenyl nucleotide binding;adenyl ribonucleotide binding;ATP binding;ATPase activity;ATPase activity, coupled;ATP-dependent DNA helicase activity;ATP-dependent helicase activity;ATP-dependent RNA helicase activity;binding;catalytic activity;CTPase activity;DNA binding;DNA helicase activity;DNA-dependent ATPase activity;eukaryotic initiation factor 4E binding;GTPase activity;helicase activity;hydro…	biological regulation;biosynthetic process;cell cycle phase;cell cycle process;cell motility;cellular biosynthetic process;cellular component assembly;cellular component assembly at cellular level;cellular component movement;cellular component organization;cellular component organization at cellular level;cellular component organization or biogenesis;cellular component organization or biogenesis …	cell part;chromatoid body;cytoplasm;cytoplasmic part;extracellular membrane-bounded organelle;extracellular organelle;extracellular region part;extracellular vesicular exosome;intracellular membrane-bounded organelle;intracellular non-membrane-bounded organelle;intracellular organelle;intracellular organelle part;intracellular part;macromolecular complex;membrane;membrane-bounded organelle;membra…	RIG-I-like receptor signaling pathway	NaN	NaN	0	NaN	NaN	0	-0.688333	92.1895	2	-0.73737	13.0687	3	NaN	NaN	0	NaN	NaN	1	NaN	NaN	0	NaN	NaN	0	NaN	NaN	0	NaN	NaN	1	NaN	NaN	0	NaN	NaN	1	-0.202219	28.6815	4	-0.173345	33.5308	6	73.243
O00592-2;O00592-1	PODXL	Podocalyxin		anatomical structure development;anatomical structure formation involved in morphogenesis;biological adhesion;biological regulation;cell adhesion;cell development;cell migration;cell motility;cellular component movement;cellular developmental process;cellular process;developmental process;epithelial cell development;epithelial tube formation;glomerular epithelial cell development;glomerular visce…	apical plasma membrane;cell body;cell part;cell projection;cell projection membrane;cell projection part;cytoplasm;extracellular membrane-bounded organelle;extracellular organelle;extracellular region part;extracellular space;extracellular vesicular exosome;filopodium;integral to membrane;integral to plasma membrane;intracellular part;intrinsic to membrane;intrinsic to plasma membrane;lamellipodi…		NaN	NaN	0	NaN	NaN	0	NaN	NaN	0	NaN	NaN	0	NaN	NaN	0	NaN	NaN	1	NaN	NaN	0	NaN	NaN	0	NaN	NaN	0	NaN	NaN	0	NaN	NaN	0	NaN	NaN	0	NaN	NaN	0	NaN	NaN	0	55.385
O14493-1;O95484-1;P56747-1;O15551-1	CLDN3;CLDN4;CLDN6;CLDN9	Claudin-3;Claudin-4;Claudin-6;Claudin-9	binding;identical protein binding;molecular transducer activity;protein binding;receptor activity;signal transducer activity;signaling receptor activity;structural molecule activity;transmembrane signaling receptor activity	anatomical structure morphogenesis;biological adhesion;biological regulation;calcium-independent cell-cell adhesion;cell adhesion;cell junction assembly;cell junction organization;cell morphogenesis;cell morphogenesis involved in differentiation;cell-cell adhesion;cell-cell junction assembly;cell-cell junction organization;cellular component assembly;cellular component assembly at cellular level;…	apical plasma membrane;apicolateral plasma membrane;basal plasma membrane;cell junction;cell part;cell-cell junction;extracellular membrane-bounded organelle;extracellular organelle;extracellular region part;extracellular vesicular exosome;integral to membrane;integral to plasma membrane;intrinsic to membrane;intrinsic to plasma membrane;lateral plasma membrane;membrane;membrane part;membrane-bou…	Cell adhesion molecules (CAMs);Hepatitis C;Leukocyte transendothelial migration;Tight junction	NaN	NaN	0	NaN	NaN	0	NaN	NaN	0	NaN	NaN	0	NaN	NaN	0	NaN	NaN	0	NaN	NaN	0	NaN	NaN	0	NaN	NaN	0	NaN	NaN	0	NaN	NaN	0	NaN	NaN	0	NaN	NaN	0	NaN	NaN	0	22.077
O14672-1	ADAM10	Disintegrin and metalloproteinase domain-containing protein 10	binding;catalytic activity;cation binding;endopeptidase activity;enzyme binding;hydrolase activity;identical protein binding;integrin binding;ion binding;kinase binding;metal ion binding;metalloendopeptidase activity;metallopeptidase activity;peptidase activity;peptidase activity, acting on L-amino acid peptides;protein binding;protein complex binding;protein dimerization activity;protein homodim…	axon guidance;biological regulation;cell activation;cell communication;cell surface receptor linked signaling pathway;cell-cell signaling;cellular component disassembly;cellular component disassembly at cellular level;cellular component organization;cellular component organization at cellular level;cellular component organization or biogenesis;cellular component organization or biogenesis at cell…	adherens junction;anchoring junction;cell junction;cell part;cell surface;cell-substrate adherens junction;cell-substrate junction;cytoplasm;cytoplasmic membrane-bounded vesicle;cytoplasmic part;cytoplasmic vesicle;cytoskeletal part;endoplasmic reticulum part;extracellular membrane-bounded organelle;extracellular organelle;extracellular region part;extracellular vesicular exosome;focal adhesion;G…	Alzheimer's disease;Epithelial cell signaling in Helicobacter pylori infection	NaN	NaN	0	NaN	NaN	0	NaN	NaN	0	NaN	NaN	0	NaN	NaN	0	NaN	NaN	0	NaN	NaN	0	NaN	NaN	0	NaN	NaN	0	NaN	NaN	0	NaN	NaN	0	NaN	NaN	0	NaN	NaN	1	NaN	NaN	0	84.141
O14773-2;O14773-1	TPP1	Tripeptidyl-peptidase 1	binding;catalytic activity;cation binding;endopeptidase activity;exopeptidase activity;hydrolase activity;ion binding;metal ion binding;peptidase activity;peptidase activity, acting on L-amino acid peptides;peptide binding;serine hydrolase activity;serine-type endopeptidase activity;serine-type peptidase activity;tripeptidyl-peptidase activity	anatomical structure development;anatomical structure homeostasis;biological regulation;bone resorption;catabolic process;cell differentiation;cellular catabolic process;cellular component organization;cellular component organization at cellular level;cellular component organization or biogenesis;cellular component organization or biogenesis at cellular level;cellular developmental process;cellul…	cell part;cytoplasmic membrane-bounded vesicle;cytoplasmic part;cytoplasmic vesicle;extracellular membrane-bounded organelle;extracellular organelle;extracellular region part;extracellular vesicular exosome;intracellular membrane-bounded organelle;intracellular organelle;intracellular organelle lumen;intracellular organelle part;intracellular part;lysosomal lumen;lysosome;lytic vacuole;melanosome…	Lysosome	NaN	NaN	0	NaN	NaN	0	NaN	NaN	0	NaN	NaN	0	NaN	NaN	0	NaN	NaN	0	NaN	NaN	0	NaN	NaN	0	NaN	NaN	0	NaN	NaN	0	NaN	NaN	0	NaN	NaN	0	NaN	NaN	1	NaN	NaN	1	34.463
O14776-2;O14776-1	TCERG1	Transcription elongation regulator 1	binding;protein binding;protein binding transcription factor activity;repressing transcription factor binding;RNA polymerase II repressing transcription factor binding;RNA polymerase II transcription cofactor activity;RNA polymerase II transcription corepressor activity;RNA polymerase II transcription factor binding;RNA polymerase II transcription factor binding transcription factor activity;RNA …	biological regulation;biosynthetic process;cellular biosynthetic process;cellular macromolecule biosynthetic process;cellular macromolecule metabolic process;cellular metabolic process;cellular nitrogen compound metabolic process;cellular process;macromolecule biosynthetic process;macromolecule metabolic process;metabolic process;negative regulation of biological process;negative regulation of bi…	actin cytoskeleton;cell part;cytoskeleton;intracellular membrane-bounded organelle;intracellular non-membrane-bounded organelle;intracellular organelle;intracellular organelle part;intracellular part;membrane-bounded organelle;non-membrane-bounded organelle;nuclear part;nucleolus;nucleus;organelle;organelle part	Spliceosome	NaN	NaN	0	NaN	NaN	0	NaN	NaN	1	NaN	NaN	0	NaN	NaN	0	NaN	NaN	0	NaN	NaN	0	NaN	NaN	0	NaN	NaN	0	NaN	NaN	0	NaN	NaN	0	NaN	NaN	0	NaN	NaN	1	NaN	NaN	0	121.69
O14818-2;O14818-1;Q8TAA3-2;Q8TAA3-5;Q8TAA3-1	PSMA7;PSMA8	Proteasome subunit alpha type-7;Proteasome subunit alpha type-7-like	binding;catalytic activity;endopeptidase activity;hydrolase activity;identical protein binding;peptidase activity;peptidase activity, acting on L-amino acid peptides;protein binding;threonine-type endopeptidase activity;threonine-type peptidase activity	activation of immune response;activation of innate immune response;anaphase-promoting complex-dependent proteasomal ubiquitin-dependent protein catabolic process;antigen processing and presentation;antigen processing and presentation of exogenous antigen;antigen processing and presentation of exogenous peptide antigen;antigen processing and presentation of exogenous peptide antigen via MHC class …	cell part;cytoplasm;cytoplasmic part;cytosol;extracellular membrane-bounded organelle;extracellular organelle;extracellular region part;extracellular vesicular exosome;intracellular membrane-bounded organelle;intracellular organelle;intracellular organelle part;intracellular part;macromolecular complex;membrane-bounded organelle;membrane-bounded vesicle;nuclear part;nucleoplasm;nucleus;organelle;…	Proteasome	NaN	NaN	0	NaN	NaN	0	NaN	NaN	1	NaN	NaN	2	NaN	NaN	0	NaN	NaN	0	NaN	NaN	0	NaN	NaN	0	NaN	NaN	0	NaN	NaN	0	NaN	NaN	0	NaN	NaN	1	NaN	NaN	0	NaN	NaN	0	20.193
O14936-5;O14936-3;O14936-4;O14936-6;O14936-2;O14936-1	CASK	Peripheral plasma membrane protein CASK	adenyl nucleotide binding;adenyl ribonucleotide binding;ATP binding;binding;catalytic activity;guanylate kinase activity;kinase activity;nucleobase-containing compound kinase activity;nucleotide binding;nucleotide kinase activity;phosphotransferase activity, alcohol group as acceptor;phosphotransferase activity, phosphate group as acceptor;protein kinase activity;protein serine/threonine kinase a…	biological adhesion;biological regulation;calcium ion import;calcium ion transmembrane transport;calcium ion transport;cation transport;cell adhesion;cell communication;cell-cell signaling;cellular component organization;cellular component organization at cellular level;cellular component organization or biogenesis;cellular component organization or biogenesis at cellular level;cellular metabolic…	actin cytoskeleton;adherens junction;anchoring junction;basement membrane;basolateral plasma membrane;cell junction;cell part;cell projection membrane;cell projection part;cell-cell junction;cell-substrate adherens junction;cell-substrate junction;cilium membrane;cilium part;cytoplasm;cytoplasmic part;cytoskeleton;cytosol;extracellular matrix part;extracellular region part;focal adhesion;intracel…	Tight junction	NaN	NaN	0	NaN	NaN	0	NaN	NaN	0	NaN	NaN	0	NaN	NaN	0	NaN	NaN	0	NaN	NaN	2	NaN	NaN	0	NaN	NaN	0	NaN	NaN	1	NaN	NaN	0	NaN	NaN	0	NaN	NaN	0	NaN	NaN	0	59.382
P19105-1;O14950-1	MYL12A;MYL12B	Myosin regulatory light chain 12A;Myosin regulatory light chain 12B	binding;calcium ion binding;cation binding;ion binding;metal ion binding	axon guidance;biological adhesion;biological regulation;cell adhesion;cell surface receptor linked signaling pathway;cell-cell adhesion;cellular process;cellular response to stimulus;chemotaxis;enzyme linked receptor protein signaling pathway;ephrin receptor signaling pathway;establishment of localization;establishment of localization in cell;establishment of protein localization;establishment of…	actin filament bundle;actomyosin;apical part of cell;cell part;contractile fiber part;cytoplasmic part;cytoskeletal part;cytosol;extracellular membrane-bounded organelle;extracellular organelle;extracellular region part;extracellular vesicular exosome;intracellular organelle part;intracellular part;macromolecular complex;membrane-bounded organelle;membrane-bounded vesicle;myosin complex;myosin II…	Focal adhesion;Leukocyte transendothelial migration;Regulation of actin cytoskeleton;Tight junction	NaN	NaN	0	NaN	NaN	0	NaN	NaN	0	NaN	NaN	0	NaN	NaN	0	NaN	NaN	0	NaN	NaN	0	NaN	NaN	0	NaN	NaN	0	NaN	NaN	0	NaN	NaN	0	NaN	NaN	0	NaN	NaN	0	NaN	NaN	1	19.794
O14979-3;O14979-2;O14979-1	HNRNPDL	Heterogeneous nuclear ribonucleoprotein D-like	binding;DNA binding;double-stranded DNA binding;mRNA binding;nucleic acid binding;nucleotide binding;poly(A) RNA binding;poly(G) RNA binding;poly-purine tract binding;RNA binding;single-stranded DNA binding;single-stranded RNA binding;structure-specific DNA binding	biological regulation;biosynthetic process;cellular biosynthetic process;cellular macromolecule biosynthetic process;cellular macromolecule metabolic process;cellular metabolic process;cellular nitrogen compound metabolic process;cellular process;macromolecule biosynthetic process;macromolecule metabolic process;metabolic process;nitrogen compound metabolic process;nucleic acid metabolic process;…	cell part;cytoplasm;extracellular membrane-bounded organelle;extracellular organelle;extracellular region part;extracellular vesicular exosome;intracellular membrane-bounded organelle;intracellular organelle;intracellular organelle part;intracellular part;macromolecular complex;membrane-bounded organelle;membrane-bounded vesicle;nuclear part;nucleoplasm;nucleus;organelle;organelle part;ribonucleo…		NaN	NaN	0	NaN	NaN	0	NaN	NaN	0	NaN	NaN	0	NaN	NaN	0	NaN	NaN	0	NaN	NaN	0	NaN	NaN	0	NaN	NaN	0	NaN	NaN	1	NaN	NaN	0	NaN	NaN	0	NaN	NaN	1	NaN	NaN	1	27.191
O14980-1	XPO1	Exportin-1	binding;nucleic acid binding;nucleocytoplasmic transporter activity;protein transporter activity;RNA binding;substrate-specific transporter activity;transporter activity	biological regulation;cell cycle;cell surface receptor linked signaling pathway;cellular localization;cellular macromolecule localization;cellular process;cellular protein localization;cellular response to stimulus;enzyme linked receptor protein signaling pathway;establishment of localization;establishment of localization in cell;establishment of organelle localization;establishment of protein lo…	annulate lamellae;Cajal body;cell part;chromosomal part;cytoplasm;cytoplasmic part;cytosol;envelope;intracellular membrane-bounded organelle;intracellular non-membrane-bounded organelle;intracellular organelle;intracellular organelle part;intracellular part;kinetochore;macromolecular complex;membrane;membrane part;membrane-bounded organelle;non-membrane-bounded organelle;nuclear body;nuclear enve…	Ribosome biogenesis in eukaryotes;RNA transport	NaN	NaN	0	NaN	NaN	0	NaN	NaN	0	NaN	NaN	0	NaN	NaN	0	NaN	NaN	0	NaN	NaN	0	NaN	NaN	0	NaN	NaN	0	NaN	NaN	1	NaN	NaN	2	NaN	NaN	1	NaN	NaN	1	NaN	NaN	0	123.38
O15031-1	PLXNB2	Plexin-B2	molecular transducer activity;receptor activity;semaphorin receptor activity;signal transducer activity;signaling receptor activity;transmembrane signaling receptor activity	anatomical structure development;anatomical structure formation involved in morphogenesis;biological regulation;brain development;cell proliferation;cell surface receptor linked signaling pathway;cellular process;cellular response to stimulus;developmental process;neural precursor cell proliferation;neural tube closure;neuroblast proliferation;organ development;positive regulation of axonogenesis…	cell part;cell surface;extracellular membrane-bounded organelle;extracellular organelle;extracellular region part;extracellular vesicular exosome;integral to membrane;integral to plasma membrane;intracellular;intrinsic to membrane;intrinsic to plasma membrane;membrane part;membrane-bounded organelle;membrane-bounded vesicle;organelle;plasma membrane part;vesicle	Axon guidance	NaN	NaN	0	NaN	NaN	0	NaN	NaN	0	NaN	NaN	0	NaN	NaN	0	NaN	NaN	1	NaN	NaN	0	NaN	NaN	0	NaN	NaN	0	NaN	NaN	0	NaN	NaN	0	NaN	NaN	1	NaN	NaN	0	NaN	NaN	0	205.12
O15042-3;O15042-2;O15042-1	U2SURP	U2 snRNP-associated SURP motif-containing protein	binding;nucleotide binding	cellular macromolecule metabolic process;cellular metabolic process;cellular nitrogen compound metabolic process;cellular process;macromolecule metabolic process;metabolic process;nitrogen compound metabolic process;nucleic acid metabolic process;nucleobase-containing compound metabolic process;primary metabolic process;RNA metabolic process;RNA processing	cell part;intracellular membrane-bounded organelle;intracellular organelle;intracellular organelle part;intracellular part;membrane-bounded organelle;nuclear part;nucleoplasm;nucleus;organelle;organelle part	Spliceosome	NaN	NaN	0	NaN	NaN	0	NaN	NaN	0	NaN	NaN	0	NaN	NaN	0	NaN	NaN	0	NaN	NaN	0	NaN	NaN	0	NaN	NaN	0	NaN	NaN	0	NaN	NaN	0	NaN	NaN	0	NaN	NaN	0	NaN	NaN	0	72.523
O15143-1	ARPC1B	Actin-related protein 2/3 complex subunit 1B	structural constituent of cytoskeleton;structural molecule activity	actin cytoskeleton organization;actin filament organization;actin filament-based process;actin nucleation;Arp2/3 complex-mediated actin nucleation;biological regulation;cellular component movement;cellular component organization;cellular component organization at cellular level;cellular component organization or biogenesis;cellular component organization or biogenesis at cellular level;cellular p…	actin cytoskeleton;adherens junction;anchoring junction;Arp2/3 protein complex;cell junction;cell part;cell-substrate adherens junction;cell-substrate junction;cytoplasm;cytoskeletal part;cytoskeleton;extracellular membrane-bounded organelle;extracellular organelle;extracellular region part;extracellular vesicular exosome;focal adhesion;intracellular non-membrane-bounded organelle;intracellular o…	Bacterial invasion of epithelial cells;Fc gamma R-mediated phagocytosis;Pathogenic Escherichia coli infection;Regulation of actin cytoskeleton;Shigellosis	NaN	NaN	0	NaN	NaN	0	NaN	NaN	0	NaN	NaN	0	NaN	NaN	0	NaN	NaN	1	NaN	NaN	0	NaN	NaN	0	NaN	NaN	0	NaN	NaN	1	NaN	NaN	0	NaN	NaN	1	NaN	NaN	0	NaN	NaN	0	40.949
O15371-2;O15371-3;O15371-1	EIF3D	Eukaryotic translation initiation factor 3 subunit D	binding;nucleic acid binding;RNA binding;translation factor activity, nucleic acid binding;translation initiation factor activity	biological regulation;biosynthetic process;cellular biosynthetic process;cellular component assembly;cellular component assembly at cellular level;cellular component organization;cellular component organization at cellular level;cellular component organization or biogenesis;cellular component organization or biogenesis at cellular level;cellular macromolecular complex assembly;cellular macromolec…	cell part;cytoplasmic part;cytosol;eukaryotic 43S preinitiation complex;eukaryotic 48S preinitiation complex;eukaryotic translation initiation factor 3 complex;eukaryotic translation initiation factor 3 complex, eIF3m;intracellular part;macromolecular complex;membrane;protein complex;ribonucleoprotein complex;translation preinitiation complex	RNA transport	NaN	NaN	0	NaN	NaN	0	NaN	NaN	0	NaN	NaN	0	NaN	NaN	0	NaN	NaN	0	NaN	NaN	0	NaN	NaN	0	NaN	NaN	0	NaN	NaN	1	NaN	NaN	0	NaN	NaN	0	NaN	NaN	0	NaN	NaN	0	58.14
O15372-1	EIF3H	Eukaryotic translation initiation factor 3 subunit H	binding;nucleic acid binding;RNA binding;translation factor activity, nucleic acid binding;translation initiation factor activity	biological regulation;biosynthetic process;cellular biosynthetic process;cellular component assembly;cellular component assembly at cellular level;cellular component organization;cellular component organization at cellular level;cellular component organization or biogenesis;cellular component organization or biogenesis at cellular level;cellular macromolecular complex assembly;cellular macromolec…	cell part;cytoplasmic part;cytosol;eukaryotic 43S preinitiation complex;eukaryotic 48S preinitiation complex;eukaryotic translation initiation factor 3 complex;eukaryotic translation initiation factor 3 complex, eIF3m;extracellular membrane-bounded organelle;extracellular organelle;extracellular region part;extracellular vesicular exosome;intracellular part;macromolecular complex;membrane;membran…	Measles;RNA transport	NaN	NaN	0	NaN	NaN	0	NaN	NaN	0	NaN	NaN	0	NaN	NaN	0	NaN	NaN	0	NaN	NaN	0	NaN	NaN	0	NaN	NaN	0	NaN	NaN	0	NaN	NaN	0	NaN	NaN	0	NaN	NaN	0	NaN	NaN	0	39.93
O15427-1	SLC16A3	Monocarboxylate transporter 4	active transmembrane transporter activity;carboxylic acid transmembrane transporter activity;lactate transmembrane transporter activity;monocarboxylic acid transmembrane transporter activity;organic acid transmembrane transporter activity;secondary active monocarboxylate transmembrane transporter activity;secondary active transmembrane transporter activity;substrate-specific transmembrane transpo…	anion transport;biological regulation;blood coagulation;carboxylic acid metabolic process;carboxylic acid transport;cell migration;cell motility;cellular component movement;cellular ketone metabolic process;cellular metabolic process;cellular process;coagulation;establishment of localization;hemostasis;immune system process;ion transmembrane transport;ion transport;lactate transmembrane transport…	actin cytoskeleton;cell part;cytoskeleton;integral to membrane;integral to plasma membrane;intracellular non-membrane-bounded organelle;intracellular organelle;intracellular organelle part;intracellular part;intrinsic to membrane;intrinsic to plasma membrane;membrane;membrane part;non-membrane-bounded organelle;nuclear membrane;nuclear part;organelle;organelle membrane;organelle part;plasma membr…		NaN	NaN	0	NaN	NaN	0	NaN	NaN	0	NaN	NaN	0	NaN	NaN	0	NaN	NaN	0	NaN	NaN	0	NaN	NaN	0	NaN	NaN	0	NaN	NaN	0	NaN	NaN	0	NaN	NaN	0	NaN	NaN	0	NaN	NaN	1	49.469
O43143-1	DHX15	Pre-mRNA-splicing factor ATP-dependent RNA helicase DHX15	adenyl nucleotide binding;adenyl ribonucleotide binding;ATP binding;ATPase activity;ATPase activity, coupled;ATP-dependent helicase activity;ATP-dependent RNA helicase activity;binding;catalytic activity;double-stranded RNA binding;helicase activity;hydrolase activity;hydrolase activity, acting on acid anhydrides;hydrolase activity, acting on acid anhydrides, in phosphorus-containing anhydrides;n…	cellular macromolecule metabolic process;cellular metabolic process;cellular nitrogen compound metabolic process;cellular process;macromolecule metabolic process;metabolic process;mRNA metabolic process;mRNA processing;nitrogen compound metabolic process;nuclear mRNA splicing, via spliceosome;nucleic acid metabolic process;nucleobase-containing compound metabolic process;primary metabolic process…	cell part;cytoplasm;intracellular membrane-bounded organelle;intracellular non-membrane-bounded organelle;intracellular organelle;intracellular organelle part;intracellular part;macromolecular complex;membrane-bounded organelle;non-membrane-bounded organelle;nuclear part;nucleolus;nucleoplasm;nucleus;organelle;organelle part;ribonucleoprotein complex;spliceosomal complex;U12-type spliceosomal com…	Spliceosome	NaN	NaN	0	NaN	NaN	0	NaN	NaN	0	NaN	NaN	0	NaN	NaN	0	NaN	NaN	0	NaN	NaN	0	NaN	NaN	0	NaN	NaN	0	NaN	NaN	1	NaN	NaN	0	NaN	NaN	0	NaN	NaN	0	NaN	NaN	2	90.932
O43169-1	CYB5B	Cytochrome b5 type B	binding;cation binding;heme binding;ion binding;iron ion binding;metal ion binding;tetrapyrrole binding;transition metal ion binding	metabolic process;oxidation-reduction process	cell part;cytoplasmic part;integral to membrane;intracellular organelle part;intracellular part;intrinsic to membrane;membrane;membrane part;mitochondrial membrane;mitochondrial outer membrane;mitochondrial part;organelle membrane;organelle outer membrane;organelle part;outer membrane		NaN	NaN	0	NaN	NaN	0	NaN	NaN	0	NaN	NaN	0	NaN	NaN	0	NaN	NaN	0	NaN	NaN	0	NaN	NaN	0	NaN	NaN	0	NaN	NaN	0	NaN	NaN	0	NaN	NaN	0	NaN	NaN	0	NaN	NaN	1	16.332
O43175-1	PHGDH	D-3-phosphoglycerate dehydrogenase	binding;catalytic activity;coenzyme binding;cofactor binding;electron carrier activity;NAD binding;nucleotide binding;oxidoreductase activity;oxidoreductase activity, acting on CH-OH group of donors;oxidoreductase activity, acting on the CH-OH group of donors, NAD or NADP as acceptor;phosphoglycerate dehydrogenase activity	amine biosynthetic process;amine metabolic process;anatomical structure development;aspartate family amino acid metabolic process;biological regulation;biosynthetic process;brain development;carboxylic acid biosynthetic process;carboxylic acid metabolic process;cell cycle arrest;cell cycle process;cell development;cell projection organization;cellular amine metabolic process;cellular amino acid b…	cell part;cytoplasmic part;cytosol;extracellular membrane-bounded organelle;extracellular organelle;extracellular region part;extracellular vesicular exosome;intracellular part;membrane-bounded organelle;membrane-bounded vesicle;organelle;vesicle	Glycine, serine and threonine metabolism;Methane metabolism	NaN	NaN	0	NaN	NaN	0	NaN	NaN	3	NaN	NaN	0	NaN	NaN	0	NaN	NaN	2	NaN	NaN	0	NaN	NaN	1	NaN	NaN	0	NaN	NaN	4	NaN	NaN	0	NaN	NaN	2	NaN	NaN	1	NaN	NaN	4	56.65
O43237-2;O43237-1	DYNC1LI2	Cytoplasmic dynein 1 light intermediate chain 2	adenyl nucleotide binding;adenyl ribonucleotide binding;ATP binding;binding;catalytic activity;hydrolase activity;hydrolase activity, acting on acid anhydrides;hydrolase activity, acting on acid anhydrides, in phosphorus-containing anhydrides;microtubule motor activity;motor activity;nucleoside-triphosphatase activity;nucleotide binding;purine nucleotide binding;purine ribonucleoside triphosphate…	antigen processing and presentation;antigen processing and presentation of exogenous antigen;antigen processing and presentation of exogenous peptide antigen;antigen processing and presentation of exogenous peptide antigen via MHC class II;antigen processing and presentation of peptide antigen;antigen processing and presentation of peptide antigen via MHC class II;antigen processing and presentat…	cell part;centrosome;cytoplasmic dynein complex;cytoplasmic part;cytoskeletal part;cytosol;dynein complex;intracellular non-membrane-bounded organelle;intracellular organelle;intracellular organelle part;intracellular part;macromolecular complex;membrane;microtubule;microtubule associated complex;microtubule organizing center;non-membrane-bounded organelle;organelle;organelle part;protein complex	Phagosome;Vasopressin-regulated water reabsorption	NaN	NaN	0	NaN	NaN	0	NaN	NaN	0	NaN	NaN	0	NaN	NaN	0	NaN	NaN	0	NaN	NaN	0	NaN	NaN	0	NaN	NaN	0	NaN	NaN	0	NaN	NaN	0	NaN	NaN	0	NaN	NaN	0	NaN	NaN	0	45.004
O43242-1;O43242-2	PSMD3	26S proteasome non-ATPase regulatory subunit 3	enzyme regulator activity	activation of immune response;activation of innate immune response;anaphase-promoting complex-dependent proteasomal ubiquitin-dependent protein catabolic process;antigen processing and presentation;antigen processing and presentation of exogenous antigen;antigen processing and presentation of exogenous peptide antigen;antigen processing and presentation of exogenous peptide antigen via MHC class …	cell part;cytoplasm;cytoplasmic part;cytosol;extracellular membrane-bounded organelle;extracellular organelle;extracellular region part;extracellular vesicular exosome;intracellular membrane-bounded organelle;intracellular organelle;intracellular organelle part;intracellular part;macromolecular complex;membrane;membrane-bounded organelle;membrane-bounded vesicle;nuclear part;nucleoplasm;nucleus;o…	Proteasome	NaN	NaN	0	NaN	NaN	0	NaN	NaN	0	NaN	NaN	0	NaN	NaN	0	NaN	NaN	0	NaN	NaN	0	NaN	NaN	0	NaN	NaN	0	NaN	NaN	0	NaN	NaN	0	NaN	NaN	1	NaN	NaN	0	NaN	NaN	0	60.977
O43290-1	SART1	U4/U6.U5 tri-snRNP-associated protein 1		biological regulation;cell cycle arrest;cell cycle process;cellular component assembly;cellular component assembly at cellular level;cellular component organization;cellular component organization at cellular level;cellular component organization or biogenesis;cellular component organization or biogenesis at cellular level;cellular macromolecular complex assembly;cellular macromolecular complex s…	Cajal body;catalytic step 2 spliceosome;cell part;cytoplasm;cytoplasmic part;cytosol;Golgi apparatus;intracellular membrane-bounded organelle;intracellular organelle;intracellular organelle part;intracellular part;macromolecular complex;membrane-bounded organelle;nuclear body;nuclear part;nucleoplasm;nucleoplasm part;organelle;organelle part;ribonucleoprotein complex;small nuclear ribonucleoprote…	Spliceosome	NaN	NaN	0	NaN	NaN	0	NaN	NaN	0	NaN	NaN	1	NaN	NaN	0	NaN	NaN	1	NaN	NaN	0	NaN	NaN	0	NaN	NaN	0	NaN	NaN	1	NaN	NaN	0	NaN	NaN	0	NaN	NaN	0	NaN	NaN	3	90.254
O43324-2;O43324-1	EEF1E1	Eukaryotic translation elongation factor 1 epsilon-1		amine metabolic process;amino acid activation;biological regulation;carboxylic acid metabolic process;cellular amine metabolic process;cellular amino acid metabolic process;cellular ketone metabolic process;cellular macromolecule metabolic process;cellular metabolic process;cellular nitrogen compound metabolic process;cellular process;gene expression;macromolecule metabolic process;metabolic proc…	cell part;cytoplasm;cytoplasmic part;cytosol;extracellular membrane-bounded organelle;extracellular organelle;extracellular region part;extracellular vesicular exosome;intracellular membrane-bounded organelle;intracellular organelle;intracellular part;membrane-bounded organelle;membrane-bounded vesicle;nucleus;organelle;vesicle		NaN	NaN	0	NaN	NaN	0	NaN	NaN	0	NaN	NaN	0	NaN	NaN	0	NaN	NaN	0	NaN	NaN	0	NaN	NaN	0	NaN	NaN	1	NaN	NaN	0	NaN	NaN	0	NaN	NaN	1	NaN	NaN	0	NaN	NaN	0	15.548
O43390-1;O43390-2;O43390-3;O43390-4	HNRNPR	Heterogeneous nuclear ribonucleoprotein R	binding;nucleic acid binding;nucleotide binding;RNA binding	cellular macromolecule metabolic process;cellular metabolic process;cellular nitrogen compound metabolic process;cellular process;gene expression;macromolecule metabolic process;metabolic process;mRNA metabolic process;mRNA processing;nitrogen compound metabolic process;nuclear mRNA splicing, via spliceosome;nucleic acid metabolic process;nucleobase-containing compound metabolic process;primary m…	catalytic step 2 spliceosome;cell part;cytoplasm;intracellular organelle part;intracellular part;macromolecular complex;nuclear part;nucleoplasm;organelle part;ribonucleoprotein complex;spliceosomal complex		NaN	NaN	0	NaN	NaN	0	NaN	NaN	0	NaN	NaN	0	NaN	NaN	0	NaN	NaN	0	NaN	NaN	0	NaN	NaN	0	NaN	NaN	0	NaN	NaN	1	NaN	NaN	0	NaN	NaN	0	0.269787	39.0163	4	0.395685	36.1411	4	70.942
O43399-6;O43399-2;O43399-4;O43399-1;O43399-3;O43399-5;O43399-7	TPD52L2	Tumor protein D54	binding;identical protein binding;protein binding;protein dimerization activity;protein heterodimerization activity;protein homodimerization activity	biological regulation;regulation of biological process;regulation of cell proliferation;regulation of cellular process	cell part;cytoplasm;cytoplasmic part;intracellular part;perinuclear region of cytoplasm		NaN	NaN	0	NaN	NaN	0	NaN	NaN	0	NaN	NaN	1	NaN	NaN	0	NaN	NaN	2	NaN	NaN	0	NaN	NaN	0	NaN	NaN	0	NaN	NaN	1	NaN	NaN	0	NaN	NaN	1	NaN	NaN	0	NaN	NaN	1	17.473
O43491-2;O43491-3;O43491-4;O43491-1	EPB41L2	Band 4.1-like protein 2	structural molecule activity	actin cytoskeleton organization;actin filament-based process;cellular component organization;cellular component organization at cellular level;cellular component organization or biogenesis;cellular component organization or biogenesis at cellular level;cellular process;cortical actin cytoskeleton organization;cortical cytoskeleton organization;cytoskeleton organization;organelle organization	adherens junction;anchoring junction;cell cortex part;cell junction;cell part;cell-substrate adherens junction;cell-substrate junction;cytoplasmic part;cytoskeletal part;extracellular membrane-bounded organelle;extracellular organelle;extracellular region part;extracellular vesicular exosome;extrinsic to membrane;focal adhesion;intracellular membrane-bounded organelle;intracellular organelle;intr…	Tight junction	NaN	NaN	0	NaN	NaN	0	NaN	NaN	0	NaN	NaN	0	NaN	NaN	0	NaN	NaN	0	NaN	NaN	0	NaN	NaN	0	NaN	NaN	0	NaN	NaN	0	NaN	NaN	0	NaN	NaN	0	NaN	NaN	0	NaN	NaN	0	76.052
O43615-1	TIMM44	Mitochondrial import inner membrane translocase subunit TIM44	active transmembrane transporter activity;adenyl nucleotide binding;adenyl ribonucleotide binding;ATP binding;binding;chaperone binding;macromolecule transmembrane transporter activity;nucleotide binding;P-P-bond-hydrolysis-driven protein transmembrane transporter activity;P-P-bond-hydrolysis-driven transmembrane transporter activity;primary active transmembrane transporter activity;protein bindi…	cellular macromolecule metabolic process;cellular metabolic process;cellular process;cellular protein metabolic process;establishment of localization;establishment of localization in cell;establishment of protein localization;establishment of protein localization in mitochondrion;establishment of protein localization to organelle;intracellular protein transmembrane transport;intracellular protein…	cell part;cytoplasmic part;intracellular membrane-bounded organelle;intracellular organelle;intracellular organelle lumen;intracellular organelle part;intracellular part;membrane;membrane-bounded organelle;membrane-enclosed lumen;mitochondrial inner membrane;mitochondrial matrix;mitochondrial membrane;mitochondrial part;mitochondrion;organelle;organelle inner membrane;organelle lumen;organelle me…		NaN	NaN	0	NaN	NaN	0	NaN	NaN	0	NaN	NaN	0	NaN	NaN	0	NaN	NaN	0	NaN	NaN	0	NaN	NaN	0	NaN	NaN	0	NaN	NaN	0	NaN	NaN	0	NaN	NaN	0	NaN	NaN	0	NaN	NaN	1	51.355
O43670-2;O43670-1;O43670-4;O43670-3	ZNF207	BUB3-interacting and GLEBS motif-containing protein ZNF207	binding;carbohydrate binding;cation binding;cytoskeletal protein binding;DNA binding;glycosaminoglycan binding;heparin binding;ion binding;metal ion binding;microtubule binding;nucleic acid binding;nucleic acid binding transcription factor activity;pattern binding;polysaccharide binding;protein binding;sequence-specific DNA binding transcription factor activity;transition metal ion binding;tubuli…	attachment of spindle microtubules to chromosome;attachment of spindle microtubules to kinetochore;biological regulation;cell cycle checkpoint;cell cycle process;cell division;cellular component organization;cellular component organization at cellular level;cellular component organization or biogenesis;cellular component organization or biogenesis at cellular level;cellular process;chromosome org…	cell part;chromosomal part;condensed chromosome kinetochore;cytoskeletal part;intracellular membrane-bounded organelle;intracellular non-membrane-bounded organelle;intracellular organelle;intracellular organelle part;intracellular part;kinetochore;macromolecular complex;membrane-bounded organelle;microtubule;non-membrane-bounded organelle;nuclear part;nucleolus;nucleus;organelle;organelle part;pr…		NaN	NaN	0	NaN	NaN	0	NaN	NaN	0	NaN	NaN	0	NaN	NaN	0	NaN	NaN	0	NaN	NaN	0	NaN	NaN	0	NaN	NaN	0	NaN	NaN	0	NaN	NaN	0	NaN	NaN	0	NaN	NaN	0	NaN	NaN	0	49.692
O43684-2;O43684-1	BUB3	Mitotic checkpoint protein BUB3		anaphase-promoting complex-dependent proteasomal ubiquitin-dependent protein catabolic process;attachment of spindle microtubules to chromosome;attachment of spindle microtubules to kinetochore;biological regulation;catabolic process;cell cycle;cell cycle checkpoint;cell cycle process;cell division;cellular catabolic process;cellular component organization;cellular component organization at cellu…	cell part;chromosomal part;condensed chromosome kinetochore;cytoplasmic part;cytosol;intracellular non-membrane-bounded organelle;intracellular organelle;intracellular organelle part;intracellular part;kinetochore;macromolecular complex;non-membrane-bounded organelle;nuclear part;nucleoplasm;organelle;organelle part;protein complex	Cell cycle;Cell cycle - yeast	NaN	NaN	0	NaN	NaN	0	NaN	NaN	0	NaN	NaN	0	NaN	NaN	0	NaN	NaN	0	NaN	NaN	0	NaN	NaN	0	NaN	NaN	0	NaN	NaN	0	NaN	NaN	0	NaN	NaN	0	NaN	NaN	1	NaN	NaN	0	36.954
O43707-1;O43707-2;O43707-3	ACTN4;SPTBN4	Alpha-actinin-4;Spectrin beta chain, non-erythrocytic 4	actin binding;actin filament binding;ankyrin binding;binding;calcium ion binding;cation binding;cytoskeletal protein binding;enzyme binding;hormone receptor binding;identical protein binding;integrin binding;ion binding;ligand-dependent nuclear receptor transcription coactivator activity;lipid binding;metal ion binding;nuclear hormone receptor binding;nucleoside binding;phosphatase binding;phosph…	actin cytoskeleton organization;actin filament bundle assembly;actin filament capping;actin filament organization;actin filament-based process;adult behavior;adult locomotory behavior;adult walking behavior;anatomical structure morphogenesis;axon guidance;axonogenesis;behavior;biological regulation;blood coagulation;cardiac conduction;cell activation;cell junction assembly;cell junction organizat…	actin filament bundle;actomyosin;adherens junction;anchoring junction;axon hillock;axon part;cell body;cell body fiber;cell cortex part;cell junction;cell part;cell projection;cell projection part;cell-cell junction;cell-substrate adherens junction;cell-substrate junction;contractile fiber part;cortical cytoskeleton;cytoplasm;cytoplasmic membrane-bounded vesicle lumen;cytoplasmic part;cytoplasmic…	Adherens junction;Amoebiasis;Arrhythmogenic right ventricular cardiomyopathy (ARVC);Focal adhesion;Leukocyte transendothelial migration;Regulation of actin cytoskeleton;Systemic lupus erythematosus;Tight junction	NaN	NaN	1	NaN	NaN	0	-0.63145	120.93	6	-0.403416	94.6448	17	0.145999	5.50766	8	-0.312668	47.9361	14	0.984902	57.0692	8	-0.458602	15.9265	5	0.180372	45.3261	7	1.12383	50.2606	20	0.308688	32.4476	9	-0.472988	30.0992	7	-1.63727	80.6343	13	-1.7184	120.648	9	104.85
O43776-1;O43776-2	NARS	Asparagine--tRNA ligase, cytoplasmic	adenyl nucleotide binding;adenyl ribonucleotide binding;aminoacyl-tRNA ligase activity;asparagine-tRNA ligase activity;ATP binding;binding;catalytic activity;ligase activity;ligase activity, forming aminoacyl-tRNA and related compounds;ligase activity, forming carbon-oxygen bonds;nucleic acid binding;nucleotide binding;purine nucleotide binding;purine ribonucleoside triphosphate binding;purine ri…	amine metabolic process;amino acid activation;asparaginyl-tRNA aminoacylation;carboxylic acid metabolic process;cellular amine metabolic process;cellular amino acid metabolic process;cellular ketone metabolic process;cellular macromolecule metabolic process;cellular metabolic process;cellular nitrogen compound metabolic process;cellular process;gene expression;macromolecule metabolic process;meta…	cell part;cytoplasm;cytoplasmic part;cytosol;extracellular membrane-bounded organelle;extracellular organelle;extracellular region part;extracellular vesicular exosome;intracellular membrane-bounded organelle;intracellular organelle;intracellular part;membrane-bounded organelle;membrane-bounded vesicle;mitochondrion;organelle;vesicle	Aminoacyl-tRNA biosynthesis	NaN	NaN	0	NaN	NaN	0	NaN	NaN	0	NaN	NaN	0	NaN	NaN	0	NaN	NaN	0	NaN	NaN	0	NaN	NaN	0	NaN	NaN	0	NaN	NaN	2	NaN	NaN	1	NaN	NaN	0	NaN	NaN	0	NaN	NaN	0	62.942
O43795-2;O43795-1	MYO1B	Unconventional myosin-Ib	actin binding;actin filament binding;adenyl nucleotide binding;adenyl ribonucleotide binding;ATP binding;binding;catalytic activity;cytoskeletal protein binding;hydrolase activity;hydrolase activity, acting on acid anhydrides;hydrolase activity, acting on acid anhydrides, in phosphorus-containing anhydrides;lipid binding;microfilament motor activity;motor activity;nucleoside-triphosphatase activi…	actin cytoskeleton organization;actin filament bundle assembly;actin filament organization;actin filament-based movement;actin filament-based process;cellular component assembly;cellular component assembly at cellular level;cellular component movement;cellular component organization;cellular component organization at cellular level;cellular component organization or biogenesis;cellular component …	actin filament;brush border;cell part;cell periphery;cell projection;cytoplasm;cytoplasmic part;cytoskeletal part;early endosome;endosomal part;endosome;endosome membrane;extracellular membrane-bounded organelle;extracellular organelle;extracellular region part;extracellular vesicular exosome;filopodium;intracellular membrane-bounded organelle;intracellular organelle;intracellular organelle part;…		NaN	NaN	0	NaN	NaN	0	NaN	NaN	0	NaN	NaN	0	NaN	NaN	0	NaN	NaN	0	NaN	NaN	0	NaN	NaN	0	NaN	NaN	0	NaN	NaN	0	NaN	NaN	0	NaN	NaN	0	NaN	NaN	0	NaN	NaN	0	124.95
O60216-1	RAD21	Double-strand-break repair protein rad21 homolog		apoptosis;biological regulation;cell cycle;cell cycle phase;cell cycle process;cell death;cell division;cellular component organization;cellular component organization at cellular level;cellular component organization or biogenesis;cellular component organization or biogenesis at cellular level;cellular localization;cellular macromolecule localization;cellular macromolecule metabolic process;cell…	cell part;chromatin;chromosomal part;chromosome;chromosome, centromeric region;cohesin complex;cytoplasmic part;cytosol;intracellular non-membrane-bounded organelle;intracellular organelle;intracellular organelle part;intracellular part;macromolecular complex;meiotic cohesin complex;membrane;non-membrane-bounded organelle;nuclear chromosome part;nuclear cohesin complex;nuclear meiotic cohesin com…	Cell cycle;Cell cycle - yeast	NaN	NaN	0	NaN	NaN	0	NaN	NaN	0	NaN	NaN	0	NaN	NaN	0	NaN	NaN	0	NaN	NaN	0	NaN	NaN	0	NaN	NaN	0	NaN	NaN	0	NaN	NaN	0	NaN	NaN	0	NaN	NaN	0	NaN	NaN	0	71.689
O60361-1;P22392-1;P15531-1;P15531-2;P22392-2	NME1;NME2;NME2P1	Nucleoside diphosphate kinase A;Nucleoside diphosphate kinase B;Putative nucleoside diphosphate kinase	adenyl nucleotide binding;adenyl ribonucleotide binding;ATP binding;binding;catalytic activity;cation binding;deoxyribonuclease activity;DNA binding;GTP binding;guanyl nucleotide binding;guanyl ribonucleotide binding;hydrolase activity;hydrolase activity, acting on ester bonds;identical protein binding;ion binding;kinase activity;magnesium ion binding;metal ion binding;nuclease activity;nucleic a…	anatomical structure development;biological adhesion;biological regulation;biosynthetic process;carbohydrate homeostasis;cell adhesion;cell surface receptor linked signaling pathway;cellular biosynthetic process;cellular chemical homeostasis;cellular component organization;cellular component organization or biogenesis;cellular glucose homeostasis;cellular homeostasis;cellular macromolecule biosyn…	cell part;cell periphery;cell projection;cell projection membrane;cell projection part;centrosome;cytoplasm;cytoplasmic part;cytoskeletal part;cytosol;extracellular membrane-bounded organelle;extracellular organelle;extracellular region part;extracellular vesicular exosome;intermediate filament;intracellular membrane-bounded organelle;intracellular non-membrane-bounded organelle;intracellular org…	Purine metabolism;Pyrimidine metabolism	NaN	NaN	0	NaN	NaN	0	NaN	NaN	0	NaN	NaN	1	NaN	NaN	0	NaN	NaN	0	NaN	NaN	0	NaN	NaN	0	NaN	NaN	0	NaN	NaN	0	NaN	NaN	0	NaN	NaN	0	NaN	NaN	0	NaN	NaN	0	15.529
O60437-1	PPL	Periplakin	structural constituent of cytoskeleton;structural molecule activity	developmental process;keratinization	anchoring junction;cell junction;cell part;cell-cell junction;cytoplasmic part;cytoskeleton;desmosome;extracellular membrane-bounded organelle;extracellular organelle;extracellular region part;extracellular vesicular exosome;intracellular membrane-bounded organelle;intracellular non-membrane-bounded organelle;intracellular organelle;intracellular part;membrane;membrane-bounded organelle;membrane-…		NaN	NaN	0	NaN	NaN	0	NaN	NaN	0	NaN	NaN	1	NaN	NaN	0	NaN	NaN	0	NaN	NaN	0	NaN	NaN	0	NaN	NaN	0	NaN	NaN	0	NaN	NaN	0	NaN	NaN	0	NaN	NaN	0	NaN	NaN	0	204.74
O60506-4;O60506-3;O60506-5	SYNCRIP	Heterogeneous nuclear ribonucleoprotein Q	binding;mRNA binding;nucleic acid binding;nucleotide binding;poly(A) RNA binding;poly-purine tract binding;RNA binding;single-stranded RNA binding	biological regulation;cell differentiation;cellular developmental process;cellular macromolecule metabolic process;cellular metabolic process;cellular nitrogen compound metabolic process;cellular process;cellular response to chemical stimulus;cellular response to cytokine stimulus;cellular response to interferon-gamma;cellular response to organic substance;cellular response to stimulus;CRD-mediat…	catalytic step 2 spliceosome;cell part;CRD-mediated mRNA stability complex;cytoplasmic part;endoplasmic reticulum;histone pre-mRNA 3'end processing complex;intracellular membrane-bounded organelle;intracellular organelle;intracellular organelle part;intracellular part;macromolecular complex;membrane;membrane-bounded organelle;nuclear part;nucleoplasm;nucleus;organelle;organelle part;protein compl…		NaN	NaN	0	NaN	NaN	0	-0.451352	20.684	5	-0.28509	64.3181	5	NaN	NaN	1	-0.721032	NaN	2	NaN	NaN	0	NaN	NaN	1	NaN	NaN	1	NaN	NaN	1	NaN	NaN	0	NaN	NaN	1	0.38975	30.1897	10	0.0840835	39.2852	9	58.735
O60524-4;O60524-5;O60524-3;O60524-1;O60524-2	NEMF	Nuclear export mediator factor NEMF		establishment of localization;establishment of localization in cell;intracellular transport;nuclear export;nuclear transport;nucleocytoplasmic transport;transport	cell part;intracellular membrane-bounded organelle;intracellular organelle;intracellular part;membrane-bounded organelle;nucleus;organelle		NaN	NaN	0	NaN	NaN	0	NaN	NaN	0	NaN	NaN	0	NaN	NaN	0	NaN	NaN	0	NaN	NaN	0	NaN	NaN	0	NaN	NaN	0	NaN	NaN	1	NaN	NaN	0	NaN	NaN	0	NaN	NaN	0	NaN	NaN	0	118.02
O60664-4;O60664-3;O60664-1	PLIN3	Perilipin-3		cellular process;establishment of localization;transport;vesicle-mediated transport	cell part;cytoplasm;cytoplasmic part;endosomal part;endosome;endosome membrane;Golgi apparatus;intracellular membrane-bounded organelle;intracellular organelle;intracellular organelle part;intracellular part;lipid particle;membrane;membrane-bounded organelle;organelle;organelle membrane;organelle part		NaN	NaN	0	NaN	NaN	0	NaN	NaN	0	NaN	NaN	0	NaN	NaN	0	NaN	NaN	0	NaN	NaN	1	NaN	NaN	0	NaN	NaN	0	NaN	NaN	0	NaN	NaN	0	NaN	NaN	0	NaN	NaN	0	NaN	NaN	0	45.803
O60716-21;O60716-19;O60716-18;O60716-17;O60716-13;O60716-11;O60716-10;O60716-9;O60716-5;O60716-3;O60716-2;O60716-1;O60716-24;O60716-23;O60716-22;O60716-20;O60716-16;O60716-15;O60716-14;O60716-12;O60716-8;O60716-7;O60716-6;O60716-4;O60716-29;O60716-27;O60716-26;O60716-25;O60716-32;O60716-31;O60716-30;O60716-28	CTNND1	Catenin delta-1	binding;cadherin binding;cell adhesion molecule binding;protein binding;receptor binding	adherens junction organization;anatomical structure development;biological adhesion;biological regulation;biosynthetic process;brain development;cell adhesion;cell junction assembly;cell junction organization;cell surface receptor linked signaling pathway;cell-cell adhesion;cell-cell junction organization;cellular biosynthetic process;cellular component assembly;cellular component assembly at cel…	adherens junction;anchoring junction;cell junction;cell part;cell projection;cell projection part;cell-cell adherens junction;cell-cell junction;cytoplasm;cytoplasmic part;cytosol;dendritic spine;extracellular membrane-bounded organelle;extracellular organelle;extracellular region part;extracellular vesicular exosome;growth cone;intracellular membrane-bounded organelle;intracellular organelle;int…	Adherens junction;Leukocyte transendothelial migration	NaN	NaN	0	NaN	NaN	0	NaN	NaN	2	NaN	NaN	1	NaN	NaN	0	NaN	NaN	1	NaN	NaN	0	NaN	NaN	2	NaN	NaN	0	NaN	NaN	4	NaN	NaN	1	NaN	NaN	3	NaN	NaN	5	NaN	NaN	8	92.674
O60749-2;O60749-1	SNX2	Sorting nexin-2	binding;epidermal growth factor receptor binding;growth factor receptor binding;insulin receptor binding;lipid binding;phosphatidylinositol binding;phospholipid binding;protein binding;protein complex binding;receptor binding	anatomical structure morphogenesis;cell part morphogenesis;cell projection morphogenesis;cell projection organization;cellular component assembly;cellular component morphogenesis;cellular component organization;cellular component organization at cellular level;cellular component organization or biogenesis;cellular component organization or biogenesis at cellular level;cellular developmental proce…	cell part;cell projection;cytoplasm;cytoplasmic part;early endosome membrane;endosomal part;endosome membrane;extracellular membrane-bounded organelle;extracellular organelle;extracellular region part;extracellular vesicular exosome;extrinsic to membrane;intracellular membrane-bounded organelle;intracellular organelle;intracellular organelle part;intracellular part;lamellipodium;macromolecular co…		NaN	NaN	0	NaN	NaN	0	NaN	NaN	1	NaN	NaN	0	NaN	NaN	0	NaN	NaN	0	NaN	NaN	0	NaN	NaN	0	NaN	NaN	0	NaN	NaN	1	NaN	NaN	0	NaN	NaN	0	NaN	NaN	0	NaN	NaN	1	46.097
O60832-1;O60832-2	DKC1	H/ACA ribonucleoprotein complex subunit 4	binding;catalytic activity;DNA polymerase activity;intramolecular transferase activity;isomerase activity;nucleic acid binding;nucleotidyltransferase activity;pseudouridine synthase activity;RNA binding;RNA-directed DNA polymerase activity;telomerase activity;transferase activity;transferase activity, transferring phosphorus-containing groups	anatomical structure homeostasis;biological regulation;biosynthetic process;box H/ACA snoRNA 3'-end processing;box H/ACA snoRNA metabolic process;box H/ACA snoRNA processing;cell proliferation;cellular biosynthetic process;cellular component organization;cellular component organization at cellular level;cellular component organization or biogenesis;cellular component organization or biogenesis at…	box H/ACA RNP complex;box H/ACA snoRNP complex;Cajal body;cell part;cytoplasm;intracellular membrane-bounded organelle;intracellular non-membrane-bounded organelle;intracellular organelle;intracellular organelle part;intracellular part;macromolecular complex;membrane-bounded organelle;non-membrane-bounded organelle;nuclear body;nuclear part;nucleolar part;nucleolus;nucleoplasm;nucleoplasm part;nu…	Ribosome biogenesis in eukaryotes	NaN	NaN	0	NaN	NaN	0	NaN	NaN	0	NaN	NaN	0	NaN	NaN	0	NaN	NaN	0	NaN	NaN	0	NaN	NaN	0	NaN	NaN	0	NaN	NaN	0	NaN	NaN	0	NaN	NaN	0	NaN	NaN	1	NaN	NaN	1	57.673
O60841-1	EIF5B	Eukaryotic translation initiation factor 5B	binding;catalytic activity;GTP binding;GTPase activity;guanyl nucleotide binding;guanyl ribonucleotide binding;hydrolase activity;hydrolase activity, acting on acid anhydrides;hydrolase activity, acting on acid anhydrides, in phosphorus-containing anhydrides;nucleic acid binding;nucleoside-triphosphatase activity;nucleotide binding;purine nucleotide binding;purine ribonucleoside triphosphate bind…	biological regulation;biosynthetic process;cellular biosynthetic process;cellular macromolecule biosynthetic process;cellular macromolecule metabolic process;cellular metabolic process;cellular process;cellular protein metabolic process;gene expression;macromolecule biosynthetic process;macromolecule metabolic process;metabolic process;posttranscriptional regulation of gene expression;primary met…	cell part;cytoplasm;cytoplasmic part;cytosol;intracellular part	RNA transport	NaN	NaN	0	NaN	NaN	0	NaN	NaN	1	0.435483	35.4782	2	NaN	NaN	0	NaN	NaN	0	NaN	NaN	0	NaN	NaN	0	NaN	NaN	0	NaN	NaN	1	NaN	NaN	0	-0.0146107	116.879	2	NaN	NaN	0	NaN	NaN	1	138.83
Q7Z6B7-2;O75044-1;Q7Z6B7-1	SRGAP1;SRGAP2	SLIT-ROBO Rho GTPase-activating protein 1;SLIT-ROBO Rho GTPase-activating protein 2	binding;enzyme activator activity;enzyme binding;enzyme regulator activity;GTPase activator activity;GTPase binding;GTPase regulator activity;identical protein binding;nucleoside-triphosphatase regulator activity;protein binding;protein dimerization activity;protein homodimerization activity;Rac GTPase binding;Ras GTPase binding;Rho GTPase binding;small GTPase binding	actin filament severing;actin filament-based process;anatomical structure development;anatomical structure morphogenesis;axon guidance;biological adhesion;biological regulation;cell adhesion;cell migration;cell morphogenesis;cell morphogenesis involved in differentiation;cell motility;cell part morphogenesis;cell projection assembly;cell projection morphogenesis;cell projection organization;cell-…	cell junction;cell part;cell projection;cell projection part;cytoplasm;cytoplasmic membrane-bounded vesicle;cytoplasmic part;cytoplasmic vesicle;cytoskeletal part;cytosol;dendritic spine head;endocytic vesicle;intracellular membrane-bounded organelle;intracellular organelle;intracellular organelle part;intracellular part;lamellipodium;membrane;membrane-bounded organelle;membrane-bounded vesicle;n…	Axon guidance	NaN	NaN	0	NaN	NaN	0	NaN	NaN	0	NaN	NaN	0	NaN	NaN	0	NaN	NaN	1	NaN	NaN	0	NaN	NaN	0	NaN	NaN	0	NaN	NaN	0	NaN	NaN	0	NaN	NaN	0	NaN	NaN	0	NaN	NaN	0	121.59
O75131-1	CPNE2;CPNE3;CPNE4;CPNE5;CPNE6;CPNE7;CPNE8;CPNE9	Copine-2;Copine-3;Copine-4;Copine-5;Copine-6;Copine-7;Copine-8;Copine-9	binding;calcium ion binding;calcium-dependent phospholipid binding;catalytic activity;cation binding;ion binding;kinase activity;lipid binding;metal ion binding;phosphatidylserine binding;phospholipid binding;phosphotransferase activity, alcohol group as acceptor;protein kinase activity;protein serine/threonine kinase activity;transferase activity;transferase activity, transferring phosphorus-con…	anatomical structure development;biosynthetic process;cell communication;cell-cell signaling;cellular biosynthetic process;cellular lipid metabolic process;cellular macromolecule metabolic process;cellular metabolic process;cellular process;cellular protein metabolic process;cellular response to calcium ion;cellular response to chemical stimulus;cellular response to inorganic substance;cellular r…	axon;cell body;cell part;cell projection;cytoplasm;cytoplasmic part;cytosol;dendrite;extracellular membrane-bounded organelle;extracellular organelle;extracellular region part;extracellular space;extracellular vesicular exosome;intracellular membrane-bounded organelle;intracellular organelle;intracellular part;membrane;membrane-bounded organelle;membrane-bounded vesicle;neuron projection;neuronal…		NaN	NaN	0	NaN	NaN	0	NaN	NaN	2	NaN	NaN	1	NaN	NaN	0	NaN	NaN	2	NaN	NaN	0	NaN	NaN	1	NaN	NaN	0	NaN	NaN	3	NaN	NaN	0	NaN	NaN	1	NaN	NaN	1	NaN	NaN	1	60.13
O75223-1;O75223-3	GGCT	Gamma-glutamylcyclotransferase	binding;catalytic activity;gamma-glutamylcyclotransferase activity;identical protein binding;protein binding;protein dimerization activity;protein homodimerization activity;transferase activity;transferase activity, transferring acyl groups;transferase activity, transferring amino-acyl groups	amine biosynthetic process;amine metabolic process;apoptotic mitochondrial changes;biosynthetic process;carboxylic acid biosynthetic process;carboxylic acid metabolic process;cellular amine metabolic process;cellular amino acid biosynthetic process;cellular amino acid metabolic process;cellular biosynthetic process;cellular component organization;cellular component organization at cellular level;…	cell part;cytoplasmic part;cytosol;extracellular membrane-bounded organelle;extracellular organelle;extracellular region part;extracellular vesicular exosome;intracellular part;membrane-bounded organelle;membrane-bounded vesicle;organelle;vesicle	Glutathione metabolism	NaN	NaN	0	NaN	NaN	0	NaN	NaN	0	NaN	NaN	0	NaN	NaN	0	NaN	NaN	0	NaN	NaN	0	NaN	NaN	0	NaN	NaN	0	NaN	NaN	0	NaN	NaN	0	NaN	NaN	0	NaN	NaN	0	NaN	NaN	1	21.007
O75340-2;O75340-1	PDCD6	Programmed cell death protein 6	binding;binding, bridging;calcium ion binding;calcium-dependent cysteine-type endopeptidase activity;calcium-dependent protein binding;catalytic activity;cation binding;cysteine-type endopeptidase activity;cysteine-type peptidase activity;endopeptidase activity;hydrolase activity;identical protein binding;ion binding;metal ion binding;peptidase activity;peptidase activity, acting on L-amino acid …	activation of caspase activity;anatomical structure formation involved in morphogenesis;angiogenesis;biological regulation;cellular process;cellular response to heat;cellular response to stimulus;cellular response to stress;developmental process;establishment of localization;establishment of localization in cell;establishment of protein localization;intracellular protein transport;intracellular t…	cell part;cytoplasm;cytoplasmic part;cytoplasmic vesicle;endoplasmic reticulum;endoplasmic reticulum exit site;endoplasmic reticulum membrane;endoplasmic reticulum part;endosome;extracellular membrane-bounded organelle;extracellular organelle;extracellular region part;extracellular vesicular exosome;intracellular membrane-bounded organelle;intracellular organelle;intracellular organelle part;intr…		NaN	NaN	0	NaN	NaN	0	NaN	NaN	0	NaN	NaN	0	NaN	NaN	0	NaN	NaN	0	NaN	NaN	0	NaN	NaN	0	NaN	NaN	0	NaN	NaN	0	NaN	NaN	0	NaN	NaN	0	NaN	NaN	2	NaN	NaN	1	21.664
O75367-2;O75367-3;O75367-1	H2AFY	Core histone macro-H2A.1	binding;chromatin binding;chromatin DNA binding;core promoter binding;core promoter sequence-specific DNA binding;DNA binding;double-stranded DNA binding;double-stranded methylated DNA binding;enzyme binding;enzyme inhibitor activity;enzyme regulator activity;kinase binding;kinase inhibitor activity;kinase regulator activity;nucleic acid binding;nucleosomal DNA binding;nucleosome binding;protein …	biological regulation;cellular component assembly;cellular component assembly at cellular level;cellular component organization;cellular component organization at cellular level;cellular component organization or biogenesis;cellular component organization or biogenesis at cellular level;cellular macromolecular complex assembly;cellular macromolecular complex subunit organization;cellular process;…	Barr body;cell part;centromeric heterochromatin;chromatin;chromosomal part;chromosome;condensed chromosome;extracellular membrane-bounded organelle;extracellular organelle;extracellular region part;extracellular vesicular exosome;heterochromatin;intracellular membrane-bounded organelle;intracellular non-membrane-bounded organelle;intracellular organelle;intracellular organelle part;intracellular …	Systemic lupus erythematosus	NaN	NaN	0	NaN	NaN	0	NaN	NaN	0	NaN	NaN	0	NaN	NaN	0	NaN	NaN	0	NaN	NaN	0	NaN	NaN	0	NaN	NaN	0	NaN	NaN	0	NaN	NaN	0	NaN	NaN	0	0.298347	12.5412	5	0.666944	37.8229	7	39.183
O75369-2;O75369-9;O75369-1;O75369-8;O75369-6;O75369-3;O75369-7;O75369-5;O75369-4	FLNB;FLNC	Filamin-B;Filamin-C	actin binding;ankyrin binding;binding;cytoskeletal protein binding;identical protein binding;protein binding	actin cytoskeleton organization;actin filament-based process;anatomical structure development;biological regulation;cell development;cell differentiation;cell junction assembly;cell junction organization;cell surface receptor linked signaling pathway;cellular component assembly;cellular component assembly at cellular level;cellular component organization;cellular component organization at cellula…	actin cytoskeleton;actin filament bundle;actomyosin;adherens junction;anchoring junction;cell cortex;cell junction;cell part;cell-substrate adherens junction;cell-substrate junction;contractile fiber part;costamere;cytoplasm;cytoplasmic part;cytoskeletal part;cytoskeleton;cytosol;extracellular membrane-bounded organelle;extracellular organelle;extracellular region part;extracellular vesicular exo…	Focal adhesion;MAPK signaling pathway	NaN	NaN	0	NaN	NaN	0	-1.05998	7.31965	2	-0.8168	30.1813	5	NaN	NaN	0	-0.842432	39.5616	4	NaN	NaN	0	NaN	NaN	0	NaN	NaN	0	0.600804	77.7226	3	NaN	NaN	1	NaN	NaN	0	NaN	NaN	0	NaN	NaN	1	275.66
O75390-1	CS	Citrate synthase, mitochondrial	catalytic activity;citrate (Si)-synthase activity;transferase activity;transferase activity, transferring acyl groups;transferase activity, transferring acyl groups, acyl groups converted into alkyl on transfer	acetyl-CoA catabolic process;acetyl-CoA metabolic process;carbohydrate metabolic process;catabolic process;cellular carbohydrate metabolic process;cellular catabolic process;cellular metabolic process;cellular process;coenzyme catabolic process;coenzyme metabolic process;cofactor catabolic process;cofactor metabolic process;metabolic process;primary metabolic process;small molecule metabolic proc…	cell part;cytoplasmic part;extracellular membrane-bounded organelle;extracellular organelle;extracellular region part;extracellular vesicular exosome;intracellular membrane-bounded organelle;intracellular organelle;intracellular organelle lumen;intracellular organelle part;intracellular part;membrane-bounded organelle;membrane-bounded vesicle;membrane-enclosed lumen;mitochondrial matrix;mitochond…	Citrate cycle (TCA cycle);Glyoxylate and dicarboxylate metabolism	NaN	NaN	0	NaN	NaN	0	NaN	NaN	0	NaN	NaN	0	NaN	NaN	0	NaN	NaN	0	NaN	NaN	0	NaN	NaN	0	NaN	NaN	0	NaN	NaN	1	NaN	NaN	0	NaN	NaN	0	NaN	NaN	1	NaN	NaN	1	51.712
O75396-1	SEC22B	Vesicle-trafficking protein SEC22b		biological regulation;cellular process;ER to Golgi vesicle-mediated transport;establishment of localization;establishment of localization in cell;establishment of protein localization;Golgi vesicle transport;intracellular transport;positive regulation of biological process;positive regulation of catabolic process;positive regulation of macromolecule metabolic process;positive regulation of metabo…	cell part;cytoplasmic membrane-bounded vesicle;cytoplasmic part;cytoplasmic vesicle;endoplasmic reticulum membrane;endoplasmic reticulum part;endoplasmic reticulum-Golgi intermediate compartment;endoplasmic reticulum-Golgi intermediate compartment membrane;Golgi apparatus part;Golgi membrane;integral to membrane;intracellular membrane-bounded organelle;intracellular organelle;intracellular organe…	Phagosome;SNARE interactions in vesicular transport	NaN	NaN	0	NaN	NaN	0	NaN	NaN	0	NaN	NaN	0	NaN	NaN	0	NaN	NaN	0	NaN	NaN	0	NaN	NaN	0	NaN	NaN	0	NaN	NaN	0	NaN	NaN	0	NaN	NaN	0	NaN	NaN	0	NaN	NaN	1	24.593
O75400-2;O75400-3;O75400-1	PRPF40A	Pre-mRNA-processing factor 40 homolog A		biological regulation;cell cycle;cell division;cell migration;cell motility;cellular component movement;cellular component organization;cellular component organization at cellular level;cellular component organization or biogenesis;cellular component organization or biogenesis at cellular level;cellular macromolecule metabolic process;cellular metabolic process;cellular nitrogen compound metaboli…	cell part;cytoplasm;intracellular organelle part;intracellular part;membrane;nuclear body;nuclear matrix;nuclear part;nuclear speck;nucleoplasm;nucleoplasm part;organelle part	Spliceosome	NaN	NaN	0	NaN	NaN	0	NaN	NaN	0	NaN	NaN	0	NaN	NaN	0	NaN	NaN	0	NaN	NaN	0	NaN	NaN	0	NaN	NaN	0	NaN	NaN	0	NaN	NaN	0	NaN	NaN	0	NaN	NaN	1	NaN	NaN	0	105.93
O94905-2;O94905-3;O94905-1;O75477-1	ERLIN1;ERLIN2	Erlin-1;Erlin-2		catabolic process;cellular catabolic process;cellular macromolecule catabolic process;cellular macromolecule metabolic process;cellular metabolic process;cellular process;ER-associated protein catabolic process;macromolecule catabolic process;macromolecule metabolic process;metabolic process;modification-dependent macromolecule catabolic process;modification-dependent protein catabolic process;pr…	cell part;cytoplasm;cytoplasmic part;endoplasmic reticulum;endoplasmic reticulum membrane;endoplasmic reticulum part;extracellular membrane-bounded organelle;extracellular organelle;extracellular region part;extracellular vesicular exosome;integral to membrane;intracellular membrane-bounded organelle;intracellular organelle;intracellular organelle part;intracellular part;intrinsic to membrane;mac…		NaN	NaN	0	NaN	NaN	0	NaN	NaN	0	NaN	NaN	0	NaN	NaN	0	NaN	NaN	0	NaN	NaN	0	NaN	NaN	0	NaN	NaN	0	NaN	NaN	0	NaN	NaN	0	NaN	NaN	0	NaN	NaN	0	NaN	NaN	0	16.814
O75494-5;O75494-4;O75494-6;O75494-3;O75494-2;O75494-1;Q8WXF0-1	SRSF10;SRSF12	Serine/arginine-rich splicing factor 10;Serine/arginine-rich splicing factor 12	binding;nucleic acid binding;nucleotide binding;protein binding;protein domain specific binding;RNA binding;RS domain binding;unfolded protein binding	assembly of spliceosomal tri-snRNP;biological regulation;cellular component assembly;cellular component assembly at cellular level;cellular component organization;cellular component organization at cellular level;cellular component organization or biogenesis;cellular component organization or biogenesis at cellular level;cellular macromolecular complex assembly;cellular macromolecular complex sub…	cell part;cytoplasm;intracellular membrane-bounded organelle;intracellular organelle;intracellular organelle part;intracellular part;membrane-bounded organelle;nuclear body;nuclear part;nuclear speck;nucleoplasm;nucleoplasm part;nucleus;organelle;organelle part	Spliceosome	NaN	NaN	0	NaN	NaN	0	NaN	NaN	0	NaN	NaN	0	NaN	NaN	0	NaN	NaN	0	NaN	NaN	0	NaN	NaN	0	NaN	NaN	0	NaN	NaN	0	NaN	NaN	0	NaN	NaN	0	NaN	NaN	0	NaN	NaN	2	20.117
O75521-2;O75521-1	ECI2	Enoyl-CoA delta isomerase 2, mitochondrial	binding;carboxylic acid binding;catalytic activity;coenzyme binding;cofactor binding;dodecenoyl-CoA delta-isomerase activity;fatty acid binding;fatty-acyl-CoA binding;intramolecular oxidoreductase activity;intramolecular oxidoreductase activity, transposing C=C bonds;isomerase activity;lipid binding;monocarboxylic acid binding;protein binding;receptor binding	carboxylic acid catabolic process;carboxylic acid metabolic process;catabolic process;cellular catabolic process;cellular ketone metabolic process;cellular lipid catabolic process;cellular lipid metabolic process;cellular metabolic process;cellular process;fatty acid catabolic process;fatty acid metabolic process;lipid catabolic process;lipid metabolic process;metabolic process;monocarboxylic aci…	cell part;cytoplasmic part;intracellular membrane-bounded organelle;intracellular organelle;intracellular organelle lumen;intracellular organelle part;intracellular part;membrane;membrane-bounded organelle;membrane-enclosed lumen;microbody lumen;microbody part;mitochondrion;nuclear part;nucleoplasm;organelle;organelle lumen;organelle part;peroxisomal matrix;peroxisomal part	Fatty acid metabolism;Peroxisome	NaN	NaN	0	NaN	NaN	0	NaN	NaN	0	NaN	NaN	0	NaN	NaN	0	NaN	NaN	0	NaN	NaN	0	NaN	NaN	0	NaN	NaN	0	NaN	NaN	0	NaN	NaN	0	NaN	NaN	0	NaN	NaN	0	NaN	NaN	0	39.609
O75531-1	BANF1	Barrier-to-autointegration factor;Barrier-to-autointegration factor, N-terminally processed	binding;DNA binding;nucleic acid binding	cell cycle;cell cycle process;cellular component disassembly;cellular component disassembly at cellular level;cellular component organization;cellular component organization at cellular level;cellular component organization or biogenesis;cellular component organization or biogenesis at cellular level;cellular macromolecule metabolic process;cellular membrane organization;cellular metabolic proces…	cell part;chromosome;cytoplasm;cytoplasmic part;cytosol;extracellular membrane-bounded organelle;extracellular organelle;extracellular region part;extracellular vesicular exosome;intracellular membrane-bounded organelle;intracellular non-membrane-bounded organelle;intracellular organelle;intracellular organelle part;intracellular part;membrane-bounded organelle;membrane-bounded vesicle;non-membra…		NaN	NaN	0	NaN	NaN	0	NaN	NaN	0	NaN	NaN	0	NaN	NaN	0	NaN	NaN	0	NaN	NaN	0	NaN	NaN	0	NaN	NaN	0	NaN	NaN	0	NaN	NaN	0	NaN	NaN	0	NaN	NaN	0	NaN	NaN	0	10.058
O75533-1	SF3B1	Splicing factor 3B subunit 1	binding;chromatin binding	anterior/posterior pattern specification;cellular macromolecule metabolic process;cellular metabolic process;cellular nitrogen compound metabolic process;cellular process;developmental process;gene expression;macromolecule metabolic process;metabolic process;mRNA metabolic process;mRNA processing;nitrogen compound metabolic process;nuclear mRNA splicing, via spliceosome;nucleic acid metabolic pro…	catalytic step 2 spliceosome;cell part;intracellular membrane-bounded organelle;intracellular organelle;intracellular organelle part;intracellular part;macromolecular complex;membrane-bounded organelle;nuclear body;nuclear part;nuclear speck;nucleoplasm;nucleoplasm part;nucleus;organelle;organelle part;ribonucleoprotein complex;spliceosomal complex;U12-type spliceosomal complex	Spliceosome	NaN	NaN	0	NaN	NaN	0	NaN	NaN	0	NaN	NaN	0	NaN	NaN	0	NaN	NaN	0	NaN	NaN	0	NaN	NaN	1	NaN	NaN	0	NaN	NaN	0	NaN	NaN	0	NaN	NaN	0	NaN	NaN	0	NaN	NaN	0	145.83
O75556-1	SCGB2A1	Mammaglobin-B	binding;protein binding;protein dimerization activity;protein heterodimerization activity	androgen receptor signaling pathway;biological regulation;cellular process;cellular response to stimulus;intracellular receptor mediated signaling pathway;regulation of biological process;regulation of cellular process;response to stimulus;signal transduction;steroid hormone receptor signaling pathway	extracellular region part;extracellular space		NaN	NaN	0	NaN	NaN	0	NaN	NaN	0	NaN	NaN	0	NaN	NaN	0	NaN	NaN	0	NaN	NaN	0	NaN	NaN	0	NaN	NaN	0	NaN	NaN	0	NaN	NaN	0	NaN	NaN	0	NaN	NaN	0	NaN	NaN	0	10.884
O75569-3;O75569-2;O75569-1	PRKRA	Interferon-inducible double-stranded RNA-dependent protein kinase activator A	binding;double-stranded RNA binding;enzyme activator activity;enzyme binding;enzyme regulator activity;identical protein binding;nucleic acid binding;protein binding;protein dimerization activity;protein homodimerization activity;RNA binding	anatomical structure morphogenesis;biological regulation;cellular macromolecule metabolic process;cellular metabolic process;cellular nitrogen compound metabolic process;cellular process;cellular protein metabolic process;cellular response to chemical stimulus;cellular response to dsRNA;cellular response to organic substance;cellular response to oxidative stress;cellular response to stimulus;cell…	cell part;cytoplasm;cytoplasmic part;cytosol;intracellular organelle part;intracellular part;membrane;nuclear part;nucleoplasm;organelle part;perinuclear region of cytoplasm		NaN	NaN	0	NaN	NaN	0	NaN	NaN	0	NaN	NaN	0	NaN	NaN	0	NaN	NaN	0	NaN	NaN	0	NaN	NaN	0	NaN	NaN	0	NaN	NaN	0	NaN	NaN	0	NaN	NaN	1	NaN	NaN	0	NaN	NaN	0	31.635
O75635-2;O75635-1	SERPINB7	Serpin B7	endopeptidase inhibitor activity;endopeptidase regulator activity;enzyme inhibitor activity;enzyme regulator activity;peptidase inhibitor activity;peptidase regulator activity;serine-type endopeptidase inhibitor activity	biological regulation;negative regulation of catalytic activity;negative regulation of endopeptidase activity;negative regulation of hydrolase activity;negative regulation of molecular function;negative regulation of peptidase activity;positive regulation of biological process;positive regulation of biosynthetic process;positive regulation of cell proliferation;positive regulation of cellular pro…	cell part;cytoplasm;extracellular region part;extracellular space;intracellular part		NaN	NaN	0	NaN	NaN	0	NaN	NaN	0	NaN	NaN	0	NaN	NaN	0	NaN	NaN	0	NaN	NaN	0	NaN	NaN	0	NaN	NaN	0	NaN	NaN	0	NaN	NaN	0	NaN	NaN	0	NaN	NaN	0	NaN	NaN	0	41.174
O75821-1	EIF3G	Eukaryotic translation initiation factor 3 subunit G	binding;nucleic acid binding;nucleotide binding;RNA binding;translation factor activity, nucleic acid binding;translation initiation factor activity	biological regulation;biosynthetic process;cellular biosynthetic process;cellular component assembly;cellular component assembly at cellular level;cellular component organization;cellular component organization at cellular level;cellular component organization or biogenesis;cellular component organization or biogenesis at cellular level;cellular macromolecular complex assembly;cellular macromolec…	cell part;cytoplasm;cytoplasmic part;cytosol;eukaryotic 43S preinitiation complex;eukaryotic 48S preinitiation complex;eukaryotic translation initiation factor 3 complex;intracellular part;macromolecular complex;perinuclear region of cytoplasm;protein complex;ribonucleoprotein complex;translation preinitiation complex	RNA transport	NaN	NaN	0	NaN	NaN	0	NaN	NaN	0	NaN	NaN	0	NaN	NaN	0	NaN	NaN	0	NaN	NaN	0	NaN	NaN	1	NaN	NaN	0	NaN	NaN	1	NaN	NaN	0	NaN	NaN	1	NaN	NaN	0	NaN	NaN	1	35.611
O75822-2;O75822-3;O75822-1	EIF3J	Eukaryotic translation initiation factor 3 subunit J	binding;nucleic acid binding;RNA binding;translation factor activity, nucleic acid binding;translation initiation factor activity	biological regulation;biosynthetic process;cellular biosynthetic process;cellular component assembly;cellular component assembly at cellular level;cellular component organization;cellular component organization at cellular level;cellular component organization or biogenesis;cellular component organization or biogenesis at cellular level;cellular macromolecular complex assembly;cellular macromolec…	cell part;cytoplasmic part;cytosol;eukaryotic 43S preinitiation complex;eukaryotic 48S preinitiation complex;eukaryotic translation initiation factor 3 complex;intracellular part;macromolecular complex;protein complex;ribonucleoprotein complex;translation preinitiation complex	RNA transport	NaN	NaN	0	NaN	NaN	0	NaN	NaN	0	NaN	NaN	0	NaN	NaN	0	NaN	NaN	0	NaN	NaN	0	NaN	NaN	0	NaN	NaN	0	NaN	NaN	1	NaN	NaN	0	NaN	NaN	1	NaN	NaN	0	NaN	NaN	0	22.941
O75874-1	IDH1	Isocitrate dehydrogenase [NADP] cytoplasmic	binding;catalytic activity;cation binding;coenzyme binding;cofactor binding;identical protein binding;ion binding;isocitrate dehydrogenase (NADP+) activity;isocitrate dehydrogenase activity;magnesium ion binding;metal ion binding;NAD binding;NADP binding;nucleotide binding;oxidoreductase activity;oxidoreductase activity, acting on CH-OH group of donors;oxidoreductase activity, acting on the CH-OH…	2-oxoglutarate metabolic process;acetyl-CoA catabolic process;acetyl-CoA metabolic process;amine metabolic process;anatomical structure development;carbohydrate metabolic process;carboxylic acid metabolic process;catabolic process;cellular aldehyde metabolic process;cellular amine metabolic process;cellular amino acid metabolic process;cellular carbohydrate metabolic process;cellular catabolic pr…	cell part;cytoplasm;cytoplasmic part;cytosol;extracellular membrane-bounded organelle;extracellular organelle;extracellular region part;extracellular vesicular exosome;intracellular membrane-bounded organelle;intracellular organelle;intracellular organelle lumen;intracellular organelle part;intracellular part;membrane-bounded organelle;membrane-bounded vesicle;membrane-enclosed lumen;microbody;mi…	Carbon fixation pathways in prokaryotes;Citrate cycle (TCA cycle);Glutathione metabolism;Peroxisome	NaN	NaN	0	NaN	NaN	0	NaN	NaN	0	NaN	NaN	0	NaN	NaN	0	NaN	NaN	0	NaN	NaN	0	NaN	NaN	0	NaN	NaN	0	NaN	NaN	0	NaN	NaN	0	NaN	NaN	0	NaN	NaN	1	NaN	NaN	0	46.659
O75901-1	RASSF9	Ras association domain-containing protein 9	transporter activity	biological regulation;cellular process;cellular response to stimulus;endosome transport;establishment of localization;establishment of localization in cell;establishment of protein localization;intracellular protein transport;intracellular transport;protein targeting;protein transport;regulation of biological process;regulation of cellular process;response to stimulus;signal transduction;transpor…	cell part;clathrin coated vesicle membrane;coated vesicle membrane;cytoplasmic part;cytoplasmic vesicle membrane;cytoplasmic vesicle part;cytosol;endosome;extracellular membrane-bounded organelle;extracellular organelle;extracellular region part;extracellular vesicular exosome;Golgi apparatus part;Golgi membrane;Golgi-associated vesicle membrane;intracellular membrane-bounded organelle;intracellu…		NaN	NaN	0	NaN	NaN	0	NaN	NaN	0	NaN	NaN	0	NaN	NaN	0	NaN	NaN	0	NaN	NaN	0	NaN	NaN	0	NaN	NaN	0	NaN	NaN	1	NaN	NaN	0	NaN	NaN	1	NaN	NaN	0	NaN	NaN	0	50.02
O75955-2;O75955-1	FLOT1	Flotillin-1	binding;enzyme binding;protease binding;protein binding	anatomical structure morphogenesis;axonogenesis;biological regulation;cell part morphogenesis;cell projection morphogenesis;cell projection organization;cellular component assembly;cellular component assembly at cellular level;cellular component disassembly;cellular component disassembly at cellular level;cellular component morphogenesis;cellular component organization;cellular component organiza…	adherens junction;anchoring junction;caveola;cell junction;cell part;cell-substrate adherens junction;cell-substrate junction;centriolar satellite;cytoplasmic membrane-bounded vesicle;cytoplasmic part;cytoplasmic vesicle;cytoskeletal part;endosome;extracellular membrane-bounded organelle;extracellular organelle;extracellular region part;extracellular vesicular exosome;flotillin complex;focal adhe…	Insulin signaling pathway	NaN	NaN	0	NaN	NaN	0	NaN	NaN	0	NaN	NaN	0	NaN	NaN	0	NaN	NaN	0	NaN	NaN	0	NaN	NaN	0	NaN	NaN	0	NaN	NaN	0	NaN	NaN	0	NaN	NaN	0	NaN	NaN	0	NaN	NaN	0	42.08
O76021-1	RSL1D1	Ribosomal L1 domain-containing protein 1		biological regulation;cell differentiation;cellular developmental process;cellular process;developmental process;osteoblast differentiation;regulation of apoptosis;regulation of biological process;regulation of cell aging;regulation of cell death;regulation of cellular process;regulation of cellular response to stress;regulation of cellular senescence;regulation of developmental process;regulatio…	cell part;intracellular non-membrane-bounded organelle;intracellular organelle;intracellular organelle part;intracellular part;membrane;non-membrane-bounded organelle;nuclear part;nucleolus;organelle;organelle part		NaN	NaN	0	NaN	NaN	0	NaN	NaN	0	NaN	NaN	0	NaN	NaN	0	NaN	NaN	0	NaN	NaN	0	NaN	NaN	0	NaN	NaN	0	1.20809	19.2503	2	NaN	NaN	0	NaN	NaN	0	1.04292	37.653	3	0.460188	39.0957	3	54.972
O76094-2;O76094-1	SRP72	Signal recognition particle subunit SRP72	7S RNA binding;binding;nucleic acid binding;ribonucleoprotein binding;RNA binding;signal recognition particle binding	biosynthetic process;cellular biosynthetic process;cellular macromolecule biosynthetic process;cellular macromolecule metabolic process;cellular metabolic process;cellular process;cellular protein metabolic process;cotranslational protein targeting to membrane;establishment of localization;establishment of localization in cell;establishment of protein localization;establishment of protein localiz…	cell part;cytoplasm;cytoplasmic part;cytosol;endoplasmic reticulum;intracellular membrane-bounded organelle;intracellular non-membrane-bounded organelle;intracellular organelle;intracellular organelle part;intracellular part;macromolecular complex;membrane;membrane-bounded organelle;non-membrane-bounded organelle;nuclear part;nucleolus;organelle;organelle part;plasma membrane;ribonucleoprotein co…	Protein export	NaN	NaN	0	NaN	NaN	0	NaN	NaN	0	NaN	NaN	0	NaN	NaN	0	NaN	NaN	0	NaN	NaN	1	NaN	NaN	0	NaN	NaN	0	NaN	NaN	0	NaN	NaN	0	NaN	NaN	0	NaN	NaN	0	NaN	NaN	0	67.879
O94832-1	MYO1D	Unconventional myosin-Id	actin binding;actin filament binding;actin-dependent ATPase activity;adenyl nucleotide binding;adenyl ribonucleotide binding;ATP binding;ATPase activity;ATPase activity, coupled;binding;calmodulin binding;catalytic activity;cytoskeletal protein binding;hydrolase activity;hydrolase activity, acting on acid anhydrides;hydrolase activity, acting on acid anhydrides, in phosphorus-containing anhydride…	biological regulation;cellular localization;cellular process;localization;negative regulation of catalytic activity;negative regulation of hydrolase activity;negative regulation of molecular function;negative regulation of phosphatase activity;regulation of biological process;regulation of catalytic activity;regulation of cellular metabolic process;regulation of cellular process;regulation of dep…	axolemma;axon;axon part;basolateral plasma membrane;brush border;cell body;cell part;cell projection;cell projection membrane;cell projection part;cytoplasmic part;cytoplasmic vesicle;cytoskeletal part;endoplasmic reticulum;endosome;extracellular membrane-bounded organelle;extracellular organelle;extracellular region part;extracellular vesicular exosome;intracellular membrane-bounded organelle;in…		NaN	NaN	0	NaN	NaN	0	NaN	NaN	0	NaN	NaN	0	NaN	NaN	0	NaN	NaN	0	NaN	NaN	0	NaN	NaN	0	NaN	NaN	0	NaN	NaN	0	NaN	NaN	0	NaN	NaN	0	NaN	NaN	0	NaN	NaN	0	116.2
O94906-2;O94906-1	PRPF6	Pre-mRNA-processing factor 6	androgen receptor binding;binding;hormone receptor binding;nuclear hormone receptor binding;nucleic acid binding;protein binding;protein binding transcription factor activity;receptor binding;ribonucleoprotein binding;RNA binding;steroid hormone receptor binding;transcription coactivator activity;transcription cofactor activity;transcription factor binding transcription factor activity	assembly of spliceosomal tri-snRNP;biological regulation;cellular component assembly;cellular component assembly at cellular level;cellular component organization;cellular component organization at cellular level;cellular component organization or biogenesis;cellular component organization or biogenesis at cellular level;cellular macromolecular complex assembly;cellular macromolecular complex sub…	catalytic step 2 spliceosome;cell part;intracellular membrane-bounded organelle;intracellular organelle;intracellular organelle part;intracellular part;macromolecular complex;membrane;membrane-bounded organelle;nuclear body;nuclear part;nuclear speck;nucleoplasm;nucleoplasm part;nucleus;organelle;organelle part;ribonucleoprotein complex;small nuclear ribonucleoprotein complex;spliceosomal complex…	Spliceosome	NaN	NaN	0	NaN	NaN	0	NaN	NaN	0	NaN	NaN	0	NaN	NaN	0	NaN	NaN	1	NaN	NaN	0	NaN	NaN	0	NaN	NaN	0	NaN	NaN	0	NaN	NaN	0	NaN	NaN	0	NaN	NaN	1	NaN	NaN	0	102.43
O94979-7;O94979-6;O94979-3;O94979-10;O94979-4;O94979-9;O94979-2;O94979-1;O94979-8	SEC31A	Protein transport protein Sec31A	binding;calcium-dependent protein binding;protein binding	antigen processing and presentation;antigen processing and presentation of exogenous antigen;antigen processing and presentation of exogenous peptide antigen;antigen processing and presentation of exogenous peptide antigen via MHC class II;antigen processing and presentation of peptide antigen;antigen processing and presentation of peptide antigen via MHC class I;antigen processing and presentati…	cell part;coated vesicle;coated vesicle membrane;COPII vesicle coat;cytoplasm;cytoplasmic membrane-bounded vesicle;cytoplasmic part;cytoplasmic vesicle;cytoplasmic vesicle membrane;cytoplasmic vesicle part;cytosol;endoplasmic reticulum;endoplasmic reticulum exit site;endoplasmic reticulum membrane;endoplasmic reticulum part;ER to Golgi transport vesicle;ER to Golgi transport vesicle membrane;Golg…	Protein processing in endoplasmic reticulum	NaN	NaN	0	NaN	NaN	0	NaN	NaN	0	NaN	NaN	0	NaN	NaN	0	NaN	NaN	0	NaN	NaN	0	NaN	NaN	0	NaN	NaN	0	NaN	NaN	0	NaN	NaN	0	NaN	NaN	0	NaN	NaN	1	NaN	NaN	0	105.75
O95202-1	LETM1	LETM1 and EF-hand domain-containing protein 1, mitochondrial	binding;calcium ion binding;cation binding;ion binding;metal ion binding	cellular component organization;cellular component organization at cellular level;cellular component organization or biogenesis;cellular component organization or biogenesis at cellular level;cellular membrane organization;cellular process;cristae formation;inner mitochondrial membrane organization;membrane organization;mitochondrial membrane organization;mitochondrion organization;organelle orga…	cell part;cytoplasmic part;integral to membrane;intracellular membrane-bounded organelle;intracellular organelle;intracellular organelle part;intracellular part;intrinsic to membrane;membrane;membrane part;membrane-bounded organelle;mitochondrial inner membrane;mitochondrial membrane;mitochondrial part;mitochondrion;organelle;organelle inner membrane;organelle membrane;organelle part		NaN	NaN	0	NaN	NaN	0	NaN	NaN	0	NaN	NaN	0	NaN	NaN	0	NaN	NaN	0	NaN	NaN	0	NaN	NaN	0	NaN	NaN	0	NaN	NaN	2	NaN	NaN	0	NaN	NaN	0	NaN	NaN	0	NaN	NaN	1	83.353
O95292-2;O95292-1;Q9P0L0-1;Q9P0L0-2	VAPA;VAPB	Vesicle-associated membrane protein-associated protein A;Vesicle-associated membrane protein-associated protein B/C	beta-tubulin binding;binding;cytoskeletal protein binding;enzyme binding;FFAT motif binding;identical protein binding;microtubule binding;molecular transducer activity;protein binding;protein dimerization activity;protein domain specific binding;protein heterodimerization activity;protein homodimerization activity;signal transducer activity;tubulin binding	activation of signaling protein activity involved in unfolded protein response;biological regulation;biosynthetic process;calcium ion homeostasis;cation homeostasis;cell death;cell projection organization;cellular biosynthetic process;cellular calcium ion homeostasis;cellular cation homeostasis;cellular chemical homeostasis;cellular component organization;cellular component organization at cellul…	cell part;cytoplasmic part;cytoskeleton;endoplasmic reticulum;endoplasmic reticulum membrane;endoplasmic reticulum part;Golgi apparatus;Golgi apparatus part;Golgi membrane;integral to membrane;intracellular membrane-bounded organelle;intracellular non-membrane-bounded organelle;intracellular organelle;intracellular organelle part;intracellular part;intrinsic to membrane;membrane;membrane part;mem…	Tight junction	NaN	NaN	0	NaN	NaN	0	NaN	NaN	0	NaN	NaN	0	NaN	NaN	0	NaN	NaN	0	NaN	NaN	0	NaN	NaN	0	NaN	NaN	0	NaN	NaN	0	NaN	NaN	0	NaN	NaN	0	NaN	NaN	0	NaN	NaN	0	11.151
O95347-2;O95347-1	SMC2	Structural maintenance of chromosomes protein 2	adenyl nucleotide binding;adenyl ribonucleotide binding;ATP binding;binding;nucleotide binding;protein binding;protein dimerization activity;protein heterodimerization activity;purine nucleotide binding;purine ribonucleoside triphosphate binding;purine ribonucleotide binding;ribonucleotide binding	cell cycle;cell cycle process;cell division;cellular component organization;cellular component organization at cellular level;cellular component organization or biogenesis;cellular component organization or biogenesis at cellular level;cellular macromolecular complex subunit organization;cellular macromolecule metabolic process;cellular metabolic process;cellular nitrogen compound metabolic proce…	cell part;chromosomal part;chromosome;condensed chromosome;condensin complex;cytoplasm;cytoplasmic part;cytosol;extracellular membrane-bounded organelle;extracellular organelle;extracellular region part;extracellular vesicular exosome;intracellular membrane-bounded organelle;intracellular non-membrane-bounded organelle;intracellular organelle;intracellular organelle part;intracellular part;macrom…	Cell cycle - yeast	NaN	NaN	0	NaN	NaN	0	NaN	NaN	0	NaN	NaN	0	NaN	NaN	0	NaN	NaN	1	NaN	NaN	0	NaN	NaN	0	NaN	NaN	0	NaN	NaN	0	NaN	NaN	0	NaN	NaN	0	NaN	NaN	0	NaN	NaN	0	124.92
O95373-1	IPO7	Importin-7	binding;enzyme binding;enzyme regulator activity;GTPase binding;GTPase regulator activity;nucleoside-triphosphatase regulator activity;protein binding;Ran GTPase binding;Ras GTPase binding;small GTPase binding;transporter activity	biological regulation;cellular process;cellular response to stimulus;defense response;establishment of localization;establishment of localization in cell;establishment of protein localization;immune response;immune system process;innate immune response;intracellular protein transport;intracellular transport;nuclear import;nuclear transport;nucleocytoplasmic transport;protein import;protein import…	cell part;cytoplasm;intracellular organelle part;intracellular part;macromolecular complex;membrane;membrane part;nuclear part;nuclear pore;nucleoplasm;organelle part;pore complex;protein complex		NaN	NaN	0	NaN	NaN	0	NaN	NaN	0	NaN	NaN	0	NaN	NaN	0	NaN	NaN	0	NaN	NaN	0	NaN	NaN	0	NaN	NaN	0	NaN	NaN	1	NaN	NaN	0	NaN	NaN	1	NaN	NaN	1	NaN	NaN	2	119.52
O95425-2;O95425-4;O95425-3;O95425-1	SVIL	Supervillin	actin binding;actin filament binding;binding;cytoskeletal protein binding;protein binding	anatomical structure development;biological regulation;cellular component organization;cellular component organization at cellular level;cellular component organization or biogenesis;cellular component organization or biogenesis at cellular level;cellular process;cytoskeleton organization;developmental process;muscle tissue development;organelle organization;positive regulation of biological proc…	actin cytoskeleton;adherens junction;anchoring junction;cell division site part;cell junction;cell part;cell projection;cell-substrate adherens junction;cell-substrate junction;cleavage furrow;contractile fiber part;costamere;cytoplasm;cytoplasmic part;cytoskeletal part;cytoskeleton;focal adhesion;intracellular membrane-bounded organelle;intracellular non-membrane-bounded organelle;intracellular …		NaN	NaN	0	NaN	NaN	0	NaN	NaN	0	NaN	NaN	0	NaN	NaN	0	NaN	NaN	0	NaN	NaN	0	NaN	NaN	0	NaN	NaN	0	NaN	NaN	0	NaN	NaN	0	NaN	NaN	0	NaN	NaN	0	NaN	NaN	0	200.84
O95793-2;O95793-3;O95793-1	STAU1	Double-stranded RNA-binding protein Staufen homolog 1	binding;double-stranded RNA binding;nucleic acid binding;RNA binding	biological regulation;cellular localization;cellular macromolecule localization;cellular process;chemical homeostasis;homeostatic process;interaction with host;interspecies interaction between organisms;intracellular mRNA localization;localization;macromolecule localization;multi-organism process;positive regulation of biological process;positive regulation of reproductive process;positive regula…	cell body;cell part;cell projection;cytoplasm;cytoplasmic part;cytoskeletal part;dendrite;endoplasmic reticulum;extracellular membrane-bounded organelle;extracellular organelle;extracellular region part;extracellular vesicular exosome;intracellular membrane-bounded organelle;intracellular non-membrane-bounded organelle;intracellular organelle;intracellular organelle part;intracellular part;macrom…		NaN	NaN	0	NaN	NaN	0	NaN	NaN	0	NaN	NaN	0	NaN	NaN	0	NaN	NaN	0	NaN	NaN	0	NaN	NaN	0	NaN	NaN	0	NaN	NaN	0	NaN	NaN	0	NaN	NaN	0	NaN	NaN	1	NaN	NaN	1	54.933
O95831-3;O95831-1;O95831-6;O95831-4	AIFM1	Apoptosis-inducing factor 1, mitochondrial	binding;catalytic activity;coenzyme binding;cofactor binding;DNA binding;electron carrier activity;FAD binding;flavin adenine dinucleotide binding;NAD(P)H oxidase activity;nucleic acid binding;oxidoreductase activity;oxidoreductase activity, acting on NADH or NADPH;oxidoreductase activity, acting on NADH or NADPH, oxygen as acceptor	activation of caspase activity;apoptosis;apoptosis in response to endoplasmic reticulum stress;biological regulation;catabolic process;cell death;cell differentiation;cell redox homeostasis;cellular catabolic process;cellular component assembly;cellular component assembly at cellular level;cellular component biogenesis;cellular component organization;cellular component organization at cellular le…	cell part;cytoplasmic part;cytosol;intracellular membrane-bounded organelle;intracellular organelle;intracellular organelle part;intracellular part;membrane;membrane-bounded organelle;membrane-enclosed lumen;mitochondrial inner membrane;mitochondrial intermembrane space;mitochondrial membrane;mitochondrial part;mitochondrion;nucleus;organelle;organelle envelope lumen;organelle inner membrane;orga…	Apoptosis	NaN	NaN	0	NaN	NaN	0	NaN	NaN	0	NaN	NaN	0	NaN	NaN	0	NaN	NaN	0	NaN	NaN	0	NaN	NaN	0	NaN	NaN	0	NaN	NaN	0	NaN	NaN	0	NaN	NaN	0	NaN	NaN	2	NaN	NaN	0	66.294
O95969-1	SCGB1D2	Secretoglobin family 1D member 2			extracellular region part;extracellular space		NaN	NaN	0	NaN	NaN	0	NaN	NaN	0	NaN	NaN	0	NaN	NaN	0	NaN	NaN	0	NaN	NaN	0	NaN	NaN	0	NaN	NaN	0	NaN	NaN	0	NaN	NaN	0	NaN	NaN	0	NaN	NaN	0	NaN	NaN	0	9.925
P00338-1;P00338-3;P00338-4;P00338-5;P00338-2	LDHA;LDHAL6A;LDHC	L-lactate dehydrogenase A chain;L-lactate dehydrogenase A-like 6A;L-lactate dehydrogenase C chain	catalytic activity;lactate dehydrogenase activity;L-lactate dehydrogenase activity;oxidoreductase activity;oxidoreductase activity, acting on CH-OH group of donors;oxidoreductase activity, acting on the CH-OH group of donors, NAD or NADP as acceptor	alcohol catabolic process;alcohol metabolic process;anatomical structure development;ATP biosynthetic process;ATP metabolic process;biosynthetic process;carbohydrate catabolic process;carbohydrate metabolic process;carboxylic acid biosynthetic process;carboxylic acid metabolic process;catabolic process;cell communication;cell motility;cellular biosynthetic process;cellular carbohydrate catabolic …	cell part;cell projection;cell projection part;cilium;cytoplasm;cytoplasmic part;cytosol;extracellular membrane-bounded organelle;extracellular organelle;extracellular region part;extracellular vesicular exosome;flagellar fibrous sheath;flagellum part;intracellular membrane-bounded organelle;intracellular organelle;intracellular organelle part;intracellular part;membrane;membrane-bounded organell…	Cysteine and methionine metabolism;Glycolysis / Gluconeogenesis;Propanoate metabolism;Pyruvate metabolism	NaN	NaN	0	NaN	NaN	0	NaN	NaN	2	NaN	NaN	4	NaN	NaN	0	NaN	NaN	1	NaN	NaN	0	NaN	NaN	1	NaN	NaN	0	NaN	NaN	1	NaN	NaN	0	NaN	NaN	1	NaN	NaN	1	NaN	NaN	4	36.688
P00367-1;P00367-3;P00367-2;P49448-1	GLUD1;GLUD2	Glutamate dehydrogenase 1, mitochondrial;Glutamate dehydrogenase 2, mitochondrial	adenyl nucleotide binding;adenyl ribonucleotide binding;ADP binding;amine binding;amino acid binding;ATP binding;binding;carboxylic acid binding;catalytic activity;coenzyme binding;cofactor binding;glutamate dehydrogenase (NAD+) activity;glutamate dehydrogenase [NAD(P)+] activity;GTP binding;guanyl nucleotide binding;guanyl ribonucleotide binding;identical protein binding;leucine binding;NAD bind…	amine biosynthetic process;amine catabolic process;amine metabolic process;anatomical structure development;biological regulation;biosynthetic process;carboxylic acid biosynthetic process;carboxylic acid catabolic process;carboxylic acid metabolic process;catabolic process;cellular amine metabolic process;cellular amino acid biosynthetic process;cellular amino acid catabolic process;cellular amin…	cell part;cytoplasm;cytoplasmic part;intracellular membrane-bounded organelle;intracellular organelle;intracellular organelle lumen;intracellular organelle part;intracellular part;membrane-bounded organelle;membrane-enclosed lumen;mitochondrial matrix;mitochondrial part;mitochondrion;organelle;organelle lumen;organelle part	Alanine, aspartate and glutamate metabolism;Arginine and proline metabolism;D-Glutamine and D-glutamate metabolism;Nitrogen metabolism;Proximal tubule bicarbonate reclamation	NaN	NaN	0	NaN	NaN	0	NaN	NaN	0	NaN	NaN	0	NaN	NaN	0	NaN	NaN	0	NaN	NaN	0	NaN	NaN	1	NaN	NaN	1	0.859208	48.1763	3	-0.494085	NaN	2	0.602335	32.3582	3	-0.696448	12.418	3	-1.07015	22.6529	5	61.397
P00390-5;P00390-4;P00390-2;P00390-3;P00390-1	GSR	Glutathione reductase, mitochondrial	antioxidant activity;binding;catalytic activity;coenzyme binding;cofactor binding;disulfide oxidoreductase activity;electron carrier activity;flavin adenine dinucleotide binding;glutathione disulfide oxidoreductase activity;glutathione-disulfide reductase activity;NADP binding;nucleotide binding;oxidoreductase activity;oxidoreductase activity, acting on a sulfur group of donors;oxidoreductase act…	amine metabolic process;biological regulation;biosynthetic process;carboxylic acid metabolic process;cell redox homeostasis;cellular amine metabolic process;cellular amino acid metabolic process;cellular biosynthetic process;cellular homeostasis;cellular ketone metabolic process;cellular macromolecule metabolic process;cellular metabolic process;cellular modified amino acid metabolic process;cell…	cell part;cytoplasmic part;cytosol;external side of plasma membrane;extracellular membrane-bounded organelle;extracellular organelle;extracellular region part;extracellular vesicular exosome;intracellular organelle lumen;intracellular organelle part;intracellular part;membrane part;membrane-bounded organelle;membrane-bounded vesicle;membrane-enclosed lumen;mitochondrial matrix;mitochondrial part;…	Glutathione metabolism	NaN	NaN	0	NaN	NaN	0	NaN	NaN	0	NaN	NaN	0	NaN	NaN	0	NaN	NaN	0	NaN	NaN	0	NaN	NaN	0	NaN	NaN	0	NaN	NaN	1	NaN	NaN	0	NaN	NaN	0	NaN	NaN	1	NaN	NaN	2	47.267
P00492-1	HPRT1	Hypoxanthine-guanine phosphoribosyltransferase	binding;catalytic activity;cation binding;guanine phosphoribosyltransferase activity;hypoxanthine phosphoribosyltransferase activity;identical protein binding;ion binding;magnesium ion binding;metal ion binding;nucleotide binding;protein binding;protein dimerization activity;protein homodimerization activity;transferase activity;transferase activity, transferring glycosyl groups;transferase activ…	adenine biosynthetic process;adenine metabolic process;adenine salvage;alcohol metabolic process;amine metabolic process;anatomical structure development;anatomical structure morphogenesis;behavior;benzene-containing compound metabolic process;biological regulation;biosynthetic process;catabolic process;catecholamine metabolic process;catechol-containing compound metabolic process;cell activation…	cell part;cytoplasm;cytoplasmic part;cytosol;extracellular membrane-bounded organelle;extracellular organelle;extracellular region part;extracellular vesicular exosome;intracellular part;membrane-bounded organelle;membrane-bounded vesicle;organelle;vesicle	Drug metabolism - other enzymes;Purine metabolism	NaN	NaN	0	NaN	NaN	0	NaN	NaN	0	NaN	NaN	0	NaN	NaN	0	NaN	NaN	0	NaN	NaN	0	NaN	NaN	0	NaN	NaN	0	NaN	NaN	1	NaN	NaN	0	NaN	NaN	0	NaN	NaN	0	NaN	NaN	1	24.579
P00505-1;P00505-2	GOT2	Aspartate aminotransferase, mitochondrial	binding;catalytic activity;cofactor binding;kynurenine-oxoglutarate transaminase activity;L-aspartate:2-oxoglutarate aminotransferase activity;L-phenylalanine aminotransferase activity;L-phenylalanine:2-oxoglutarate aminotransferase activity;pyridoxal phosphate binding;transaminase activity;transferase activity;transferase activity, transferring nitrogenous groups;vitamin B6 binding;vitamin bindi…	2-oxoglutarate metabolic process;4-hydroxyproline catabolic process;4-hydroxyproline metabolic process;alcohol biosynthetic process;alcohol metabolic process;amine biosynthetic process;amine catabolic process;amine metabolic process;aspartate biosynthetic process;aspartate catabolic process;aspartate family amino acid biosynthetic process;aspartate family amino acid catabolic process;aspartate fa…	cell part;cytoplasmic part;extracellular membrane-bounded organelle;extracellular organelle;extracellular region part;extracellular vesicular exosome;intracellular membrane-bounded organelle;intracellular organelle;intracellular organelle lumen;intracellular organelle part;intracellular part;membrane;membrane-bounded organelle;membrane-bounded vesicle;membrane-enclosed lumen;mitochondrial inner m…	Alanine, aspartate and glutamate metabolism;Arginine and proline metabolism;Cysteine and methionine metabolism;Fat digestion and absorption;Phenylalanine metabolism;Phenylalanine, tyrosine and tryptophan biosynthesis;Tyrosine metabolism	NaN	NaN	0	NaN	NaN	0	NaN	NaN	1	NaN	NaN	0	NaN	NaN	0	NaN	NaN	0	NaN	NaN	0	NaN	NaN	0	NaN	NaN	0	0.685098	47.4669	3	NaN	NaN	1	0.187162	45.3007	3	NaN	NaN	0	-0.181637	39.9684	2	47.517
P00558-1;P00558-2	PGK1;PGK2	Phosphoglycerate kinase 1;Phosphoglycerate kinase 2	adenyl nucleotide binding;adenyl ribonucleotide binding;ATP binding;binding;catalytic activity;kinase activity;nucleotide binding;phosphoglycerate kinase activity;phosphotransferase activity, carboxyl group as acceptor;purine nucleotide binding;purine ribonucleoside triphosphate binding;purine ribonucleotide binding;ribonucleotide binding;transferase activity;transferase activity, transferring ph…	alcohol biosynthetic process;alcohol catabolic process;alcohol metabolic process;biosynthetic process;carbohydrate biosynthetic process;carbohydrate catabolic process;carbohydrate metabolic process;catabolic process;cell differentiation;cell motility;cellular biosynthetic process;cellular carbohydrate biosynthetic process;cellular carbohydrate catabolic process;cellular carbohydrate metabolic pro…	cell part;cell projection part;cytoplasm;cytoplasmic part;cytosol;extracellular membrane-bounded organelle;extracellular organelle;extracellular region part;extracellular vesicular exosome;flagellar fibrous sheath;flagellum part;intracellular membrane-bounded organelle;intracellular organelle;intracellular organelle part;intracellular part;membrane;membrane part;membrane raft;membrane-bounded org…	Carbon fixation in photosynthetic organisms;Glycolysis / Gluconeogenesis	NaN	NaN	0	NaN	NaN	0	NaN	NaN	1	-1.23143	31.5638	2	NaN	NaN	0	NaN	NaN	0	NaN	NaN	0	NaN	NaN	1	-0.065378	41.9509	2	1.03847	42.5468	6	-0.0149624	31.7141	3	NaN	NaN	0	0.554152	38.9899	4	0.394856	36.9059	7	44.614
P00738-2;P00738-1	HP	Haptoglobin;Haptoglobin alpha chain;Haptoglobin beta chain	antioxidant activity;binding;catalytic activity;hemoglobin binding;protein binding	acute inflammatory response;acute-phase response;biological regulation;cellular component organization;cellular component organization or biogenesis;cellular membrane organization;cellular process;defense response;defense response to bacterium;endocytosis;establishment of localization;immune system process;inflammatory response;membrane invagination;membrane organization;multi-organism process;ne…	blood microparticle;cell part;cytoplasmic membrane-bounded vesicle lumen;cytoplasmic part;cytoplasmic vesicle part;endocytic vesicle lumen;extracellular membrane-bounded organelle;extracellular organelle;extracellular region;extracellular region part;extracellular space;extracellular vesicular exosome;haptoglobin-hemoglobin complex;intracellular organelle part;intracellular part;macromolecular co…		NaN	NaN	0	NaN	NaN	0	NaN	NaN	0	NaN	NaN	0	NaN	NaN	0	NaN	NaN	0	NaN	NaN	0	NaN	NaN	0	NaN	NaN	0	NaN	NaN	0	NaN	NaN	0	NaN	NaN	0	NaN	NaN	0	NaN	NaN	0	38.451
P00966-1	ASS1	Argininosuccinate synthase	adenyl nucleotide binding;adenyl ribonucleotide binding;amine binding;amino acid binding;argininosuccinate synthase activity;ATP binding;binding;carboxylic acid binding;catalytic activity;identical protein binding;ligase activity;ligase activity, forming carbon-nitrogen bonds;nucleotide binding;protein binding;purine nucleotide binding;purine ribonucleoside triphosphate binding;purine ribonucleot…	acute inflammatory response;acute-phase response;aging;amide biosynthetic process;amine biosynthetic process;amine metabolic process;anatomical structure development;arginine biosynthetic process;arginine metabolic process;argininosuccinate metabolic process;aspartate family amino acid metabolic process;aspartate metabolic process;biological regulation;biosynthetic process;carboxylic acid biosynt…	cell body fiber;cell part;cell projection;cytoplasm;cytoplasmic part;cytosol;endoplasmic reticulum;extracellular membrane-bounded organelle;extracellular organelle;extracellular region part;extracellular vesicular exosome;intracellular membrane-bounded organelle;intracellular organelle;intracellular organelle part;intracellular part;lysosome;lytic vacuole;membrane;membrane-bounded organelle;membr…	Alanine, aspartate and glutamate metabolism;Arginine and proline metabolism	NaN	NaN	0	NaN	NaN	0	NaN	NaN	0	NaN	NaN	0	NaN	NaN	0	NaN	NaN	0	NaN	NaN	0	NaN	NaN	0	NaN	NaN	0	NaN	NaN	0	NaN	NaN	0	NaN	NaN	1	NaN	NaN	0	NaN	NaN	0	46.53
P01023-1	A2M	Alpha-2-macroglobulin	binding;calcium-dependent protein binding;chemokine binding;C-X-C chemokine binding;cytokine binding;endopeptidase inhibitor activity;endopeptidase regulator activity;enzyme binding;enzyme inhibitor activity;enzyme regulator activity;growth factor binding;interleukin-1 binding;interleukin-8 binding;peptidase inhibitor activity;peptidase regulator activity;protease binding;protein binding;receptor…	biological regulation;blood coagulation;blood coagulation, intrinsic pathway;cell activation;cell differentiation;cellular component disassembly;cellular component disassembly at cellular level;cellular component organization;cellular component organization at cellular level;cellular component organization or biogenesis;cellular component organization or biogenesis at cellular level;cellular deve…	blood microparticle;cell part;cytoplasmic membrane-bounded vesicle lumen;cytoplasmic part;cytoplasmic vesicle part;cytosol;extracellular membrane-bounded organelle;extracellular organelle;extracellular region;extracellular region part;extracellular vesicular exosome;intracellular organelle part;intracellular part;membrane-bounded organelle;membrane-bounded vesicle;membrane-enclosed lumen;organell…	Complement and coagulation cascades	NaN	NaN	0	NaN	NaN	0	NaN	NaN	0	NaN	NaN	0	NaN	NaN	0	NaN	NaN	0	NaN	NaN	0	NaN	NaN	0	NaN	NaN	0	NaN	NaN	0	NaN	NaN	0	NaN	NaN	0	NaN	NaN	0	NaN	NaN	0	163.29
P01024-1	C3	Acylation stimulating protein;C3a anaphylatoxin;C3-beta-c;Complement C3;Complement C3 alpha chain;Complement C3 beta chain;Complement C3b alpha' chain;Complement C3c alpha' chain fragment 1;Complement C3c alpha' chain fragment 2;Complement C3d fragment;Complement C3dg fragment;Complement C3f fragment;Complement C3g fragment	binding;C5a anaphylatoxin chemotactic receptor binding;C5L2 anaphylatoxin chemotactic receptor binding;endopeptidase inhibitor activity;endopeptidase regulator activity;enzyme inhibitor activity;enzyme regulator activity;G-protein-coupled receptor binding;peptidase inhibitor activity;peptidase regulator activity;protein binding;receptor binding	activation of immune response;biological regulation;carboxylic acid metabolic process;cell surface receptor linked signaling pathway;cellular ketone metabolic process;cellular lipid metabolic process;cellular metabolic process;cellular process;cellular response to stimulus;complement activation;complement activation, alternative pathway;complement activation, classical pathway;defense response;fa…	blood microparticle;cell part;extracellular membrane-bounded organelle;extracellular organelle;extracellular region;extracellular region part;extracellular space;extracellular vesicular exosome;membrane;membrane-bounded organelle;membrane-bounded vesicle;organelle;plasma membrane;vesicle	Chagas disease (American trypanosomiasis);Complement and coagulation cascades;ko05152;Leishmaniasis;Phagosome;Staphylococcus aureus infection;Systemic lupus erythematosus	NaN	NaN	0	NaN	NaN	0	NaN	NaN	0	NaN	NaN	0	NaN	NaN	0	NaN	NaN	0	NaN	NaN	0	NaN	NaN	0	NaN	NaN	0	NaN	NaN	0	NaN	NaN	0	NaN	NaN	0	NaN	NaN	0	NaN	NaN	0	187.15
P01040-1	CSTA	Cystatin-A;Cystatin-A, N-terminally processed	binding;binding, bridging;cysteine-type endopeptidase inhibitor activity;endopeptidase inhibitor activity;endopeptidase regulator activity;enzyme binding;enzyme inhibitor activity;enzyme regulator activity;peptidase inhibitor activity;peptidase regulator activity;protease binding;protein binding;protein binding, bridging;structural molecule activity	biological adhesion;biological regulation;cell adhesion;cell differentiation;cell-cell adhesion;cellular developmental process;cellular macromolecule metabolic process;cellular metabolic process;cellular process;cellular protein metabolic process;developmental process;epidermal cell differentiation;epithelial cell differentiation;keratinocyte differentiation;macromolecule metabolic process;macrom…	cell part;cornified envelope;cytoplasm;cytoskeleton;extracellular membrane-bounded organelle;extracellular organelle;extracellular region part;extracellular space;extracellular vesicular exosome;intracellular membrane-bounded organelle;intracellular non-membrane-bounded organelle;intracellular organelle;intracellular organelle part;intracellular part;membrane-bounded organelle;membrane-bounded ve…		NaN	NaN	0	NaN	NaN	0	NaN	NaN	0	NaN	NaN	0	NaN	NaN	0	NaN	NaN	0	NaN	NaN	0	NaN	NaN	0	NaN	NaN	0	NaN	NaN	0	NaN	NaN	0	NaN	NaN	0	NaN	NaN	0	NaN	NaN	0	11.006
P01591-1	IGJ	Immunoglobulin J chain	antigen binding;binding;identical protein binding;IgA binding;immunoglobulin binding;protein binding;protein complex binding;protein dimerization activity;protein homodimerization activity	adaptive immune response;anatomical structure homeostasis;antibacterial humoral response;antimicrobial humoral response;biological regulation;defense response;defense response to bacterium;glomerular filtration;homeostatic process;humoral immune response;immune response;immune system process;innate immune response;multicellular organismal process;multi-organism process;positive regulation of biol…	blood microparticle;dimeric IgA immunoglobulin complex;extracellular membrane-bounded organelle;extracellular organelle;extracellular region;extracellular region part;extracellular space;extracellular vesicular exosome;IgA immunoglobulin complex;IgA immunoglobulin complex, circulating;IgM immunoglobulin complex;IgM immunoglobulin complex, circulating;immunoglobulin complex;immunoglobulin complex,…		NaN	NaN	0	NaN	NaN	0	NaN	NaN	0	NaN	NaN	0	NaN	NaN	0	NaN	NaN	0	NaN	NaN	0	NaN	NaN	0	NaN	NaN	0	NaN	NaN	0	NaN	NaN	0	NaN	NaN	0	NaN	NaN	0	NaN	NaN	0	18.098
P01833-1	PIGR	Polymeric immunoglobulin receptor;Secretory component	binding;immunoglobulin binding;immunoglobulin receptor activity;molecular transducer activity;polymeric immunoglobulin binding;polymeric immunoglobulin receptor activity;protein binding;protein complex binding;receptor activity;signal transducer activity;signaling receptor activity;transmembrane signaling receptor activity	anatomical structure homeostasis;biological regulation;cell surface receptor linked signaling pathway;cellular component organization;cellular component organization or biogenesis;cellular localization;cellular macromolecule localization;cellular membrane organization;cellular process;cellular protein localization;cellular response to stimulus;detection of chemical stimulus;detection of chemical …	cell part;extracellular membrane-bounded organelle;extracellular organelle;extracellular region part;extracellular space;extracellular vesicular exosome;integral to membrane;integral to plasma membrane;intrinsic to membrane;intrinsic to plasma membrane;macromolecular complex;membrane;membrane part;membrane-bounded organelle;membrane-bounded vesicle;organelle;plasma membrane;plasma membrane part;p…	Intestinal immune network for IgA production	NaN	NaN	0	NaN	NaN	0	NaN	NaN	0	NaN	NaN	0	NaN	NaN	0	NaN	NaN	0	NaN	NaN	0	NaN	NaN	0	NaN	NaN	0	NaN	NaN	0	NaN	NaN	0	NaN	NaN	0	NaN	NaN	0	NaN	NaN	0	83.283
P01834-1	IGKC	Ig kappa chain C region	antigen binding;binding	activation of immune response;anatomical structure homeostasis;biological regulation;cellular component organization;cellular component organization or biogenesis;cellular membrane organization;cellular process;complement activation;complement activation, classical pathway;defense response;endocytosis;establishment of localization;homeostatic process;humoral immune response;immune effector proces…	blood microparticle;cell part;extracellular membrane-bounded organelle;extracellular organelle;extracellular region;extracellular region part;extracellular space;extracellular vesicular exosome;membrane;membrane-bounded organelle;membrane-bounded vesicle;organelle;plasma membrane;vesicle		NaN	NaN	0	NaN	NaN	0	NaN	NaN	0	NaN	NaN	0	NaN	NaN	0	NaN	NaN	0	NaN	NaN	0	NaN	NaN	0	NaN	NaN	0	NaN	NaN	0	NaN	NaN	0	NaN	NaN	0	NaN	NaN	0	NaN	NaN	0	11.609
P01857-1	IGHG1	Ig gamma-1 chain C region	antigen binding;binding	activation of immune response;biological regulation;complement activation;complement activation, classical pathway;defense response;humoral immune response;immune effector process;immune response;immune system process;innate immune response;macromolecule metabolic process;metabolic process;positive regulation of biological process;positive regulation of immune response;positive regulation of immu…	blood microparticle;extracellular membrane-bounded organelle;extracellular organelle;extracellular region;extracellular region part;extracellular space;extracellular vesicular exosome;membrane-bounded organelle;membrane-bounded vesicle;organelle;vesicle		NaN	NaN	0	NaN	NaN	0	NaN	NaN	0	NaN	NaN	0	NaN	NaN	0	NaN	NaN	0	NaN	NaN	0	NaN	NaN	0	NaN	NaN	0	NaN	NaN	0	NaN	NaN	0	NaN	NaN	0	NaN	NaN	0	NaN	NaN	0	36.105
P01860-1	IGHG3	Ig gamma-3 chain C region	antigen binding;binding	activation of immune response;anatomical structure homeostasis;biological regulation;complement activation;complement activation, classical pathway;defense response;homeostatic process;humoral immune response;immune effector process;immune response;immune system process;innate immune response;macromolecule metabolic process;metabolic process;positive regulation of biological process;positive regu…	blood microparticle;extracellular membrane-bounded organelle;extracellular organelle;extracellular region;extracellular region part;extracellular space;extracellular vesicular exosome;membrane-bounded organelle;membrane-bounded vesicle;organelle;vesicle		NaN	NaN	0	NaN	NaN	0	NaN	NaN	0	NaN	NaN	0	NaN	NaN	0	NaN	NaN	0	NaN	NaN	0	NaN	NaN	0	NaN	NaN	0	NaN	NaN	0	NaN	NaN	0	NaN	NaN	0	NaN	NaN	0	NaN	NaN	0	41.287
P01861-1;P01859-1	IGHG2;IGHG4	Ig gamma-2 chain C region;Ig gamma-4 chain C region	antigen binding;binding	activation of immune response;biological regulation;complement activation;complement activation, classical pathway;defense response;humoral immune response;immune effector process;immune response;immune system process;innate immune response;macromolecule metabolic process;metabolic process;positive regulation of biological process;positive regulation of immune response;positive regulation of immu…	blood microparticle;extracellular membrane-bounded organelle;extracellular organelle;extracellular region;extracellular region part;extracellular space;extracellular vesicular exosome;membrane-bounded organelle;membrane-bounded vesicle;organelle;vesicle		NaN	NaN	0	NaN	NaN	0	NaN	NaN	0	NaN	NaN	0	NaN	NaN	0	NaN	NaN	0	NaN	NaN	0	NaN	NaN	0	NaN	NaN	0	NaN	NaN	0	NaN	NaN	0	NaN	NaN	0	NaN	NaN	0	NaN	NaN	0	35.94
P01876-1	IGHA1	Ig alpha-1 chain C region	antigen binding;binding	anatomical structure homeostasis;antibacterial humoral response;antimicrobial humoral response;biological regulation;cellular component organization;cellular component organization or biogenesis;cellular macromolecule metabolic process;cellular membrane organization;cellular metabolic process;cellular process;cellular protein metabolic process;defense response;defense response to bacterium;endocy…	blood microparticle;dimeric IgA immunoglobulin complex;extracellular membrane-bounded organelle;extracellular organelle;extracellular region;extracellular region part;extracellular space;extracellular vesicular exosome;IgA immunoglobulin complex;IgA immunoglobulin complex, circulating;immunoglobulin complex;immunoglobulin complex, circulating;macromolecular complex;membrane-bounded organelle;memb…		NaN	NaN	0	NaN	NaN	0	NaN	NaN	0	NaN	NaN	0	NaN	NaN	0	NaN	NaN	0	NaN	NaN	0	NaN	NaN	0	NaN	NaN	0	NaN	NaN	0	NaN	NaN	0	NaN	NaN	0	NaN	NaN	0	NaN	NaN	0	37.654
P01877-1	IGHA2	Ig alpha-2 chain C region	antigen binding;binding	anatomical structure homeostasis;antibacterial humoral response;antimicrobial humoral response;biological regulation;cellular component organization;cellular component organization or biogenesis;cellular membrane organization;cellular process;defense response;defense response to bacterium;endocytosis;establishment of localization;glomerular filtration;homeostatic process;humoral immune response;i…	blood microparticle;dimeric IgA immunoglobulin complex;extracellular membrane-bounded organelle;extracellular organelle;extracellular region;extracellular region part;extracellular space;extracellular vesicular exosome;IgA immunoglobulin complex;IgA immunoglobulin complex, circulating;immunoglobulin complex;immunoglobulin complex, circulating;macromolecular complex;membrane-bounded organelle;memb…		NaN	NaN	0	NaN	NaN	0	NaN	NaN	0	NaN	NaN	0	NaN	NaN	0	NaN	NaN	0	NaN	NaN	0	NaN	NaN	0	NaN	NaN	0	NaN	NaN	0	NaN	NaN	0	NaN	NaN	0	NaN	NaN	0	NaN	NaN	0	36.526
P02545-1;P02545-2;P02545-6;P02545-3;P02545-5;P02545-4	LMNA	Lamin-A/C;Prelamin-A/C	structural molecule activity	anatomical structure development;apoptosis;biological regulation;cardiac cell development;cardiac muscle cell development;cell cycle;cell cycle process;cell death;cell development;cellular component disassembly;cellular component disassembly at cellular level;cellular component disassembly involved in apoptosis;cellular component organization;cellular component organization at cellular level;cell…	cell part;cytoplasm;cytoplasmic part;cytoskeletal part;cytosol;envelope;intermediate filament;intracellular membrane-bounded organelle;intracellular organelle;intracellular organelle part;intracellular part;lamin filament;macromolecular complex;membrane;membrane-bounded organelle;nuclear body;nuclear envelope;nuclear lamina;nuclear membrane;nuclear part;nuclear speck;nucleoplasm;nucleoplasm part;…	Arrhythmogenic right ventricular cardiomyopathy (ARVC);Dilated cardiomyopathy;Hypertrophic cardiomyopathy (HCM)	NaN	NaN	0	NaN	NaN	0	NaN	NaN	5	NaN	NaN	12	NaN	NaN	1	NaN	NaN	4	NaN	NaN	0	NaN	NaN	4	NaN	NaN	0	NaN	NaN	10	NaN	NaN	0	NaN	NaN	4	NaN	NaN	2	NaN	NaN	15	74.139
P02647-1	APOA1	Apolipoprotein A-I;Proapolipoprotein A-I;Truncated apolipoprotein A-I	alcohol binding;amine binding;apolipoprotein A-I receptor binding;apolipoprotein receptor binding;beta-amyloid binding;binding;cation binding;chemorepellent activity;cholesterol binding;cholesterol transporter activity;enzyme activator activity;enzyme binding;enzyme inhibitor activity;enzyme regulator activity;high-density lipoprotein particle binding;high-density lipoprotein particle receptor bi…	adrenal gland development;alcohol metabolic process;amine metabolic process;anatomical structure development;anatomical structure morphogenesis;axon regeneration;axonogenesis;biological regulation;biosynthetic process;blood coagulation;blood vessel endothelial cell migration;C21-steroid hormone metabolic process;cell activation;cell migration;cell motility;cell part morphogenesis;cell projection …	blood microparticle;cell part;cell surface;chylomicron;cytoplasmic membrane-bounded vesicle;cytoplasmic membrane-bounded vesicle lumen;cytoplasmic part;cytoplasmic vesicle;cytoplasmic vesicle part;cytosol;discoidal high-density lipoprotein particle;early endosome;endocytic vesicle;endocytic vesicle lumen;endoplasmic reticulum lumen;endoplasmic reticulum part;endosome;extracellular membrane-bounde…	African trypanosomiasis;Fat digestion and absorption;PPAR signaling pathway;Vitamin digestion and absorption	NaN	NaN	0	NaN	NaN	0	NaN	NaN	0	NaN	NaN	0	NaN	NaN	0	NaN	NaN	0	NaN	NaN	0	NaN	NaN	0	NaN	NaN	0	NaN	NaN	0	NaN	NaN	0	NaN	NaN	0	NaN	NaN	0	NaN	NaN	0	30.777
P02786-1	TFRC	Transferrin receptor protein 1;Transferrin receptor protein 1, serum form	binding;cargo receptor activity;double-stranded RNA binding;identical protein binding;nucleic acid binding;protein binding;receptor activity;RNA binding;transferrin receptor activity	biological regulation;cation homeostasis;cation transport;cell differentiation;cellular cation homeostasis;cellular chemical homeostasis;cellular developmental process;cellular homeostasis;cellular ion homeostasis;cellular iron ion homeostasis;cellular metal ion homeostasis;cellular process;cellular response to chemical stimulus;cellular response to drug;cellular response to stimulus;chemical hom…	blood microparticle;cell part;cell surface;coated pit;cytoplasmic membrane-bounded vesicle;cytoplasmic part;cytoplasmic vesicle;endosome;external side of plasma membrane;extracellular membrane-bounded organelle;extracellular organelle;extracellular region;extracellular region part;extracellular space;extracellular vesicular exosome;integral to membrane;integral to plasma membrane;intracellular me…	Endocytosis;Hematopoietic cell lineage;Phagosome	NaN	NaN	0	NaN	NaN	0	NaN	NaN	1	NaN	NaN	1	NaN	NaN	0	NaN	NaN	1	NaN	NaN	0	NaN	NaN	0	NaN	NaN	0	NaN	NaN	1	NaN	NaN	0	NaN	NaN	0	NaN	NaN	0	NaN	NaN	1	84.87
P02787-1	TF	Serotransferrin	binding;cation binding;cation transmembrane transporter activity;ferric iron binding;ferric iron transmembrane transporter activity;inorganic cation transmembrane transporter activity;ion binding;ion transmembrane transporter activity;iron ion binding;iron ion transmembrane transporter activity;metal ion binding;metal ion transmembrane transporter activity;substrate-specific transmembrane transpo…	anatomical structure homeostasis;biological regulation;blood coagulation;cation homeostasis;cation transport;cell activation;cellular cation homeostasis;cellular chemical homeostasis;cellular homeostasis;cellular ion homeostasis;cellular iron ion homeostasis;cellular metal ion homeostasis;cellular process;chemical homeostasis;coagulation;establishment of localization;establishment of localization…	apical plasma membrane;basal part of cell;basal plasma membrane;blood microparticle;cell part;cell surface;coated pit;cytoplasmic membrane-bounded vesicle;cytoplasmic membrane-bounded vesicle lumen;cytoplasmic part;cytoplasmic vesicle;cytoplasmic vesicle part;early endosome;endocytic vesicle;endosomal part;endosome;endosome membrane;extracellular membrane-bounded organelle;extracellular organelle…	Mineral absorption	NaN	NaN	0	NaN	NaN	0	NaN	NaN	0	NaN	NaN	0	NaN	NaN	0	NaN	NaN	0	NaN	NaN	0	NaN	NaN	0	NaN	NaN	0	NaN	NaN	0	NaN	NaN	0	NaN	NaN	0	NaN	NaN	0	NaN	NaN	0	77.063
[truncated: 842 more rows]
[truncated: 48 more columns]

## Sheet: Statistics
Global info					Numeric Venn diagram
Sample	Total proteins with ratio H/L				EGRL1612521-Total	EGRL1612522-Total	EGRL1612523-Total	EGRL1612524-Total	EGRL1612525-Total	EGRL1612526-Total	EGRL1612527-Total	Count
EGRL1612521-Total	12					+	+	+				1
EGRL1612522-Total	113										+	34
EGRL1612523-Total	66					+					+	11
EGRL1612524-Total	54					+	+	+	+	+	+	18
EGRL1612525-Total	117					+	+				+	4
EGRL1612526-Total	88					+				+		1
EGRL1612527-Total	160					+	+		+			1
*Total = HCD and normal samples									+		+	13
									+	+	+	13
						+			+	+	+	7
						+		+	+			1
					+	+	+		+	+	+	4
					+	+	+	+	+	+	+	8
						+	+		+	+		2
						+	+					5
						+	+		+	+	+	11
						+		+	+	+	+	13
						+						5
									+			5
								+	+	+	+	2
								+				3
						+	+	+			+	2
						+			+		+	7
						+	+	+	+		+	1
						+	+	+	+			1
										+		1
						+	+		+		+	5
								+	+		+	2
							+			+		1
						+				+	+	3
						+	+			+		1
						+		+		+	+	1
							+		+		+	1
									+	+		1
								+	+	+		1
[truncated: 1 more rows]
